# Supplementary material for: Optical emissions associated with narrow bipolar events from thunderstorm clouds penetrating into the stratosphere
Source: Nat Commun. 2021 Nov 17;12:6631. doi: 10.1038/s41467-021-26914-4 (PMC8599706; doi:10.1038/s41467-021-26914-4)
Supplement: Supplementary file 3 — Source Data [file 41467_2021_26914_MOESM3_ESM.xlsx]

## Sheet: Fig1a_Cloudtop_Lat
25.95	25.95	25.95	25.95	25.95	25.95	25.95	25.95	25.95	25.95	25.95	25.95	25.95	25.95	25.95	25.95	25.95	25.95	25.95	25.95	25.95	25.95	25.95	25.95	25.95	25.95	25.95	25.95	25.95	25.95	25.95	25.95	25.95	25.95	25.95	25.95	25.95	25.95	25.95	25.95	25.95	25.95	25.95	25.95	25.95	25.95	25.95	25.95	25.95	25.95
25.94	25.94	25.94	25.94	25.94	25.94	25.94	25.94	25.94	25.94	25.94	25.94	25.94	25.94	25.94	25.94	25.94	25.94	25.94	25.94	25.94	25.94	25.94	25.94	25.94	25.94	25.94	25.94	25.94	25.94	25.94	25.94	25.94	25.94	25.94	25.94	25.94	25.94	25.94	25.94	25.94	25.94	25.94	25.94	25.94	25.94	25.94	25.94	25.94	25.94
25.93	25.93	25.93	25.93	25.93	25.93	25.93	25.93	25.93	25.93	25.93	25.93	25.93	25.93	25.93	25.93	25.93	25.93	25.93	25.93	25.93	25.93	25.93	25.93	25.93	25.93	25.93	25.93	25.93	25.93	25.93	25.93	25.93	25.93	25.93	25.93	25.93	25.93	25.93	25.93	25.93	25.93	25.93	25.93	25.93	25.93	25.93	25.93	25.93	25.93
25.92	25.92	25.92	25.92	25.92	25.92	25.92	25.92	25.92	25.92	25.92	25.92	25.92	25.92	25.92	25.92	25.92	25.92	25.92	25.92	25.92	25.92	25.92	25.92	25.92	25.92	25.92	25.92	25.92	25.92	25.92	25.92	25.92	25.92	25.92	25.92	25.92	25.92	25.92	25.92	25.92	25.92	25.92	25.92	25.92	25.92	25.92	25.92	25.92	25.92
25.91	25.91	25.91	25.91	25.91	25.91	25.91	25.91	25.91	25.91	25.91	25.91	25.91	25.91	25.91	25.91	25.91	25.91	25.91	25.91	25.91	25.91	25.91	25.91	25.91	25.91	25.91	25.91	25.91	25.91	25.91	25.91	25.91	25.91	25.91	25.91	25.91	25.91	25.91	25.91	25.91	25.91	25.91	25.91	25.91	25.91	25.91	25.91	25.91	25.91
25.9	25.9	25.9	25.9	25.9	25.9	25.9	25.9	25.9	25.9	25.9	25.9	25.9	25.9	25.9	25.9	25.9	25.9	25.9	25.9	25.9	25.9	25.9	25.9	25.9	25.9	25.9	25.9	25.9	25.9	25.9	25.9	25.9	25.9	25.9	25.9	25.9	25.9	25.9	25.9	25.9	25.9	25.9	25.9	25.9	25.9	25.9	25.9	25.9	25.9
25.89	25.89	25.89	25.89	25.89	25.89	25.89	25.89	25.89	25.89	25.89	25.89	25.89	25.89	25.89	25.89	25.89	25.89	25.89	25.89	25.89	25.89	25.89	25.89	25.89	25.89	25.89	25.89	25.89	25.89	25.89	25.89	25.89	25.89	25.89	25.89	25.89	25.89	25.89	25.89	25.89	25.89	25.89	25.89	25.89	25.89	25.89	25.89	25.89	25.89
25.88	25.88	25.88	25.88	25.88	25.88	25.88	25.88	25.88	25.88	25.88	25.88	25.88	25.88	25.88	25.88	25.88	25.88	25.88	25.88	25.88	25.88	25.88	25.88	25.88	25.88	25.88	25.88	25.88	25.88	25.88	25.88	25.88	25.88	25.88	25.88	25.88	25.88	25.88	25.88	25.88	25.88	25.88	25.88	25.88	25.88	25.88	25.88	25.88	25.88
25.87	25.87	25.87	25.87	25.87	25.87	25.87	25.87	25.87	25.87	25.87	25.87	25.87	25.87	25.87	25.87	25.87	25.87	25.87	25.87	25.87	25.87	25.87	25.87	25.87	25.87	25.87	25.87	25.87	25.87	25.87	25.87	25.87	25.87	25.87	25.87	25.87	25.87	25.87	25.87	25.87	25.87	25.87	25.87	25.87	25.87	25.87	25.87	25.87	25.87
25.86	25.86	25.86	25.86	25.86	25.86	25.86	25.86	25.86	25.86	25.86	25.86	25.86	25.86	25.86	25.86	25.86	25.86	25.86	25.86	25.86	25.86	25.86	25.86	25.86	25.86	25.86	25.86	25.86	25.86	25.86	25.86	25.86	25.86	25.86	25.86	25.86	25.86	25.86	25.86	25.86	25.86	25.86	25.86	25.86	25.86	25.86	25.86	25.86	25.86
25.85	25.85	25.85	25.85	25.85	25.85	25.85	25.85	25.85	25.85	25.85	25.85	25.85	25.85	25.85	25.85	25.85	25.85	25.85	25.85	25.85	25.85	25.85	25.85	25.85	25.85	25.85	25.85	25.85	25.85	25.85	25.85	25.85	25.85	25.85	25.85	25.85	25.85	25.85	25.85	25.85	25.85	25.85	25.85	25.85	25.85	25.85	25.85	25.85	25.85
25.84	25.84	25.84	25.84	25.84	25.84	25.84	25.84	25.84	25.84	25.84	25.84	25.84	25.84	25.84	25.84	25.84	25.84	25.84	25.84	25.84	25.84	25.84	25.84	25.84	25.84	25.84	25.84	25.84	25.84	25.84	25.84	25.84	25.84	25.84	25.84	25.84	25.84	25.84	25.84	25.84	25.84	25.84	25.84	25.84	25.84	25.84	25.84	25.84	25.84
25.83	25.83	25.83	25.83	25.83	25.83	25.83	25.83	25.83	25.83	25.83	25.83	25.83	25.83	25.83	25.83	25.83	25.83	25.83	25.83	25.83	25.83	25.83	25.83	25.83	25.83	25.83	25.83	25.83	25.83	25.83	25.83	25.83	25.83	25.83	25.83	25.83	25.83	25.83	25.83	25.83	25.83	25.83	25.83	25.83	25.83	25.83	25.83	25.83	25.83
25.82	25.82	25.82	25.82	25.82	25.82	25.82	25.82	25.82	25.82	25.82	25.82	25.82	25.82	25.82	25.82	25.82	25.82	25.82	25.82	25.82	25.82	25.82	25.82	25.82	25.82	25.82	25.82	25.82	25.82	25.82	25.82	25.82	25.82	25.82	25.82	25.82	25.82	25.82	25.82	25.82	25.82	25.82	25.82	25.82	25.82	25.82	25.82	25.82	25.82
25.81	25.81	25.81	25.81	25.81	25.81	25.81	25.81	25.81	25.81	25.81	25.81	25.81	25.81	25.81	25.81	25.81	25.81	25.81	25.81	25.81	25.81	25.81	25.81	25.81	25.81	25.81	25.81	25.81	25.81	25.81	25.81	25.81	25.81	25.81	25.81	25.81	25.81	25.81	25.81	25.81	25.81	25.81	25.81	25.81	25.81	25.81	25.81	25.81	25.81
25.8	25.8	25.8	25.8	25.8	25.8	25.8	25.8	25.8	25.8	25.8	25.8	25.8	25.8	25.8	25.8	25.8	25.8	25.8	25.8	25.8	25.8	25.8	25.8	25.8	25.8	25.8	25.8	25.8	25.8	25.8	25.8	25.8	25.8	25.8	25.8	25.8	25.8	25.8	25.8	25.8	25.8	25.8	25.8	25.8	25.8	25.8	25.8	25.8	25.8
25.79	25.79	25.79	25.79	25.79	25.79	25.79	25.79	25.79	25.79	25.79	25.79	25.79	25.79	25.79	25.79	25.79	25.79	25.79	25.79	25.79	25.79	25.79	25.79	25.79	25.79	25.79	25.79	25.79	25.79	25.79	25.79	25.79	25.79	25.79	25.79	25.79	25.79	25.79	25.79	25.79	25.79	25.79	25.79	25.79	25.79	25.79	25.79	25.79	25.79
25.78	25.78	25.78	25.78	25.78	25.78	25.78	25.78	25.78	25.78	25.78	25.78	25.78	25.78	25.78	25.78	25.78	25.78	25.78	25.78	25.78	25.78	25.78	25.78	25.78	25.78	25.78	25.78	25.78	25.78	25.78	25.78	25.78	25.78	25.78	25.78	25.78	25.78	25.78	25.78	25.78	25.78	25.78	25.78	25.78	25.78	25.78	25.78	25.78	25.78
25.77	25.77	25.77	25.77	25.77	25.77	25.77	25.77	25.77	25.77	25.77	25.77	25.77	25.77	25.77	25.77	25.77	25.77	25.77	25.77	25.77	25.77	25.77	25.77	25.77	25.77	25.77	25.77	25.77	25.77	25.77	25.77	25.77	25.77	25.77	25.77	25.77	25.77	25.77	25.77	25.77	25.77	25.77	25.77	25.77	25.77	25.77	25.77	25.77	25.77
25.76	25.76	25.76	25.76	25.76	25.76	25.76	25.76	25.76	25.76	25.76	25.76	25.76	25.76	25.76	25.76	25.76	25.76	25.76	25.76	25.76	25.76	25.76	25.76	25.76	25.76	25.76	25.76	25.76	25.76	25.76	25.76	25.76	25.76	25.76	25.76	25.76	25.76	25.76	25.76	25.76	25.76	25.76	25.76	25.76	25.76	25.76	25.76	25.76	25.76
25.75	25.75	25.75	25.75	25.75	25.75	25.75	25.75	25.75	25.75	25.75	25.75	25.75	25.75	25.75	25.75	25.75	25.75	25.75	25.75	25.75	25.75	25.75	25.75	25.75	25.75	25.75	25.75	25.75	25.75	25.75	25.75	25.75	25.75	25.75	25.75	25.75	25.75	25.75	25.75	25.75	25.75	25.75	25.75	25.75	25.75	25.75	25.75	25.75	25.75
25.74	25.74	25.74	25.74	25.74	25.74	25.74	25.74	25.74	25.74	25.74	25.74	25.74	25.74	25.74	25.74	25.74	25.74	25.74	25.74	25.74	25.74	25.74	25.74	25.74	25.74	25.74	25.74	25.74	25.74	25.74	25.74	25.74	25.74	25.74	25.74	25.74	25.74	25.74	25.74	25.74	25.74	25.74	25.74	25.74	25.74	25.74	25.74	25.74	25.74
25.73	25.73	25.73	25.73	25.73	25.73	25.73	25.73	25.73	25.73	25.73	25.73	25.73	25.73	25.73	25.73	25.73	25.73	25.73	25.73	25.73	25.73	25.73	25.73	25.73	25.73	25.73	25.73	25.73	25.73	25.73	25.73	25.73	25.73	25.73	25.73	25.73	25.73	25.73	25.73	25.73	25.73	25.73	25.73	25.73	25.73	25.73	25.73	25.73	25.73
25.72	25.72	25.72	25.72	25.72	25.72	25.72	25.72	25.72	25.72	25.72	25.72	25.72	25.72	25.72	25.72	25.72	25.72	25.72	25.72	25.72	25.72	25.72	25.72	25.72	25.72	25.72	25.72	25.72	25.72	25.72	25.72	25.72	25.72	25.72	25.72	25.72	25.72	25.72	25.72	25.72	25.72	25.72	25.72	25.72	25.72	25.72	25.72	25.72	25.72
25.71	25.71	25.71	25.71	25.71	25.71	25.71	25.71	25.71	25.71	25.71	25.71	25.71	25.71	25.71	25.71	25.71	25.71	25.71	25.71	25.71	25.71	25.71	25.71	25.71	25.71	25.71	25.71	25.71	25.71	25.71	25.71	25.71	25.71	25.71	25.71	25.71	25.71	25.71	25.71	25.71	25.71	25.71	25.71	25.71	25.71	25.71	25.71	25.71	25.71
25.7	25.7	25.7	25.7	25.7	25.7	25.7	25.7	25.7	25.7	25.7	25.7	25.7	25.7	25.7	25.7	25.7	25.7	25.7	25.7	25.7	25.7	25.7	25.7	25.7	25.7	25.7	25.7	25.7	25.7	25.7	25.7	25.7	25.7	25.7	25.7	25.7	25.7	25.7	25.7	25.7	25.7	25.7	25.7	25.7	25.7	25.7	25.7	25.7	25.7
25.69	25.69	25.69	25.69	25.69	25.69	25.69	25.69	25.69	25.69	25.69	25.69	25.69	25.69	25.69	25.69	25.69	25.69	25.69	25.69	25.69	25.69	25.69	25.69	25.69	25.69	25.69	25.69	25.69	25.69	25.69	25.69	25.69	25.69	25.69	25.69	25.69	25.69	25.69	25.69	25.69	25.69	25.69	25.69	25.69	25.69	25.69	25.69	25.69	25.69
25.68	25.68	25.68	25.68	25.68	25.68	25.68	25.68	25.68	25.68	25.68	25.68	25.68	25.68	25.68	25.68	25.68	25.68	25.68	25.68	25.68	25.68	25.68	25.68	25.68	25.68	25.68	25.68	25.68	25.68	25.68	25.68	25.68	25.68	25.68	25.68	25.68	25.68	25.68	25.68	25.68	25.68	25.68	25.68	25.68	25.68	25.68	25.68	25.68	25.68
25.67	25.67	25.67	25.67	25.67	25.67	25.67	25.67	25.67	25.67	25.67	25.67	25.67	25.67	25.67	25.67	25.67	25.67	25.67	25.67	25.67	25.67	25.67	25.67	25.67	25.67	25.67	25.67	25.67	25.67	25.67	25.67	25.67	25.67	25.67	25.67	25.67	25.67	25.67	25.67	25.67	25.67	25.67	25.67	25.67	25.67	25.67	25.67	25.67	25.67
25.66	25.66	25.66	25.66	25.66	25.66	25.66	25.66	25.66	25.66	25.66	25.66	25.66	25.66	25.66	25.66	25.66	25.66	25.66	25.66	25.66	25.66	25.66	25.66	25.66	25.66	25.66	25.66	25.66	25.66	25.66	25.66	25.66	25.66	25.66	25.66	25.66	25.66	25.66	25.66	25.66	25.66	25.66	25.66	25.66	25.66	25.66	25.66	25.66	25.66
25.65	25.65	25.65	25.65	25.65	25.65	25.65	25.65	25.65	25.65	25.65	25.65	25.65	25.65	25.65	25.65	25.65	25.65	25.65	25.65	25.65	25.65	25.65	25.65	25.65	25.65	25.65	25.65	25.65	25.65	25.65	25.65	25.65	25.65	25.65	25.65	25.65	25.65	25.65	25.65	25.65	25.65	25.65	25.65	25.65	25.65	25.65	25.65	25.65	25.65
25.64	25.64	25.64	25.64	25.64	25.64	25.64	25.64	25.64	25.64	25.64	25.64	25.64	25.64	25.64	25.64	25.64	25.64	25.64	25.64	25.64	25.64	25.64	25.64	25.64	25.64	25.64	25.64	25.64	25.64	25.64	25.64	25.64	25.64	25.64	25.64	25.64	25.64	25.64	25.64	25.64	25.64	25.64	25.64	25.64	25.64	25.64	25.64	25.64	25.64
25.63	25.63	25.63	25.63	25.63	25.63	25.63	25.63	25.63	25.63	25.63	25.63	25.63	25.63	25.63	25.63	25.63	25.63	25.63	25.63	25.63	25.63	25.63	25.63	25.63	25.63	25.63	25.63	25.63	25.63	25.63	25.63	25.63	25.63	25.63	25.63	25.63	25.63	25.63	25.63	25.63	25.63	25.63	25.63	25.63	25.63	25.63	25.63	25.63	25.63
25.62	25.62	25.62	25.62	25.62	25.62	25.62	25.62	25.62	25.62	25.62	25.62	25.62	25.62	25.62	25.62	25.62	25.62	25.62	25.62	25.62	25.62	25.62	25.62	25.62	25.62	25.62	25.62	25.62	25.62	25.62	25.62	25.62	25.62	25.62	25.62	25.62	25.62	25.62	25.62	25.62	25.62	25.62	25.62	25.62	25.62	25.62	25.62	25.62	25.62
25.61	25.61	25.61	25.61	25.61	25.61	25.61	25.61	25.61	25.61	25.61	25.61	25.61	25.61	25.61	25.61	25.61	25.61	25.61	25.61	25.61	25.61	25.61	25.61	25.61	25.61	25.61	25.61	25.61	25.61	25.61	25.61	25.61	25.61	25.61	25.61	25.61	25.61	25.61	25.61	25.61	25.61	25.61	25.61	25.61	25.61	25.61	25.61	25.61	25.61
25.6	25.6	25.6	25.6	25.6	25.6	25.6	25.6	25.6	25.6	25.6	25.6	25.6	25.6	25.6	25.6	25.6	25.6	25.6	25.6	25.6	25.6	25.6	25.6	25.6	25.6	25.6	25.6	25.6	25.6	25.6	25.6	25.6	25.6	25.6	25.6	25.6	25.6	25.6	25.6	25.6	25.6	25.6	25.6	25.6	25.6	25.6	25.6	25.6	25.6
25.59	25.59	25.59	25.59	25.59	25.59	25.59	25.59	25.59	25.59	25.59	25.59	25.59	25.59	25.59	25.59	25.59	25.59	25.59	25.59	25.59	25.59	25.59	25.59	25.59	25.59	25.59	25.59	25.59	25.59	25.59	25.59	25.59	25.59	25.59	25.59	25.59	25.59	25.59	25.59	25.59	25.59	25.59	25.59	25.59	25.59	25.59	25.59	25.59	25.59
25.58	25.58	25.58	25.58	25.58	25.58	25.58	25.58	25.58	25.58	25.58	25.58	25.58	25.58	25.58	25.58	25.58	25.58	25.58	25.58	25.58	25.58	25.58	25.58	25.58	25.58	25.58	25.58	25.58	25.58	25.58	25.58	25.58	25.58	25.58	25.58	25.58	25.58	25.58	25.58	25.58	25.58	25.58	25.58	25.58	25.58	25.58	25.58	25.58	25.58
25.57	25.57	25.57	25.57	25.57	25.57	25.57	25.57	25.57	25.57	25.57	25.57	25.57	25.57	25.57	25.57	25.57	25.57	25.57	25.57	25.57	25.57	25.57	25.57	25.57	25.57	25.57	25.57	25.57	25.57	25.57	25.57	25.57	25.57	25.57	25.57	25.57	25.57	25.57	25.57	25.57	25.57	25.57	25.57	25.57	25.57	25.57	25.57	25.57	25.57
25.56	25.56	25.56	25.56	25.56	25.56	25.56	25.56	25.56	25.56	25.56	25.56	25.56	25.56	25.56	25.56	25.56	25.56	25.56	25.56	25.56	25.56	25.56	25.56	25.56	25.56	25.56	25.56	25.56	25.56	25.56	25.56	25.56	25.56	25.56	25.56	25.56	25.56	25.56	25.56	25.56	25.56	25.56	25.56	25.56	25.56	25.56	25.56	25.56	25.56
25.55	25.55	25.55	25.55	25.55	25.55	25.55	25.55	25.55	25.55	25.55	25.55	25.55	25.55	25.55	25.55	25.55	25.55	25.55	25.55	25.55	25.55	25.55	25.55	25.55	25.55	25.55	25.55	25.55	25.55	25.55	25.55	25.55	25.55	25.55	25.55	25.55	25.55	25.55	25.55	25.55	25.55	25.55	25.55	25.55	25.55	25.55	25.55	25.55	25.55
25.54	25.54	25.54	25.54	25.54	25.54	25.54	25.54	25.54	25.54	25.54	25.54	25.54	25.54	25.54	25.54	25.54	25.54	25.54	25.54	25.54	25.54	25.54	25.54	25.54	25.54	25.54	25.54	25.54	25.54	25.54	25.54	25.54	25.54	25.54	25.54	25.54	25.54	25.54	25.54	25.54	25.54	25.54	25.54	25.54	25.54	25.54	25.54	25.54	25.54
25.53	25.53	25.53	25.53	25.53	25.53	25.53	25.53	25.53	25.53	25.53	25.53	25.53	25.53	25.53	25.53	25.53	25.53	25.53	25.53	25.53	25.53	25.53	25.53	25.53	25.53	25.53	25.53	25.53	25.53	25.53	25.53	25.53	25.53	25.53	25.53	25.53	25.53	25.53	25.53	25.53	25.53	25.53	25.53	25.53	25.53	25.53	25.53	25.53	25.53
25.52	25.52	25.52	25.52	25.52	25.52	25.52	25.52	25.52	25.52	25.52	25.52	25.52	25.52	25.52	25.52	25.52	25.52	25.52	25.52	25.52	25.52	25.52	25.52	25.52	25.52	25.52	25.52	25.52	25.52	25.52	25.52	25.52	25.52	25.52	25.52	25.52	25.52	25.52	25.52	25.52	25.52	25.52	25.52	25.52	25.52	25.52	25.52	25.52	25.52
25.51	25.51	25.51	25.51	25.51	25.51	25.51	25.51	25.51	25.51	25.51	25.51	25.51	25.51	25.51	25.51	25.51	25.51	25.51	25.51	25.51	25.51	25.51	25.51	25.51	25.51	25.51	25.51	25.51	25.51	25.51	25.51	25.51	25.51	25.51	25.51	25.51	25.51	25.51	25.51	25.51	25.51	25.51	25.51	25.51	25.51	25.51	25.51	25.51	25.51
25.5	25.5	25.5	25.5	25.5	25.5	25.5	25.5	25.5	25.5	25.5	25.5	25.5	25.5	25.5	25.5	25.5	25.5	25.5	25.5	25.5	25.5	25.5	25.5	25.5	25.5	25.5	25.5	25.5	25.5	25.5	25.5	25.5	25.5	25.5	25.5	25.5	25.5	25.5	25.5	25.5	25.5	25.5	25.5	25.5	25.5	25.5	25.5	25.5	25.5
25.49	25.49	25.49	25.49	25.49	25.49	25.49	25.49	25.49	25.49	25.49	25.49	25.49	25.49	25.49	25.49	25.49	25.49	25.49	25.49	25.49	25.49	25.49	25.49	25.49	25.49	25.49	25.49	25.49	25.49	25.49	25.49	25.49	25.49	25.49	25.49	25.49	25.49	25.49	25.49	25.49	25.49	25.49	25.49	25.49	25.49	25.49	25.49	25.49	25.49
25.48	25.48	25.48	25.48	25.48	25.48	25.48	25.48	25.48	25.48	25.48	25.48	25.48	25.48	25.48	25.48	25.48	25.48	25.48	25.48	25.48	25.48	25.48	25.48	25.48	25.48	25.48	25.48	25.48	25.48	25.48	25.48	25.48	25.48	25.48	25.48	25.48	25.48	25.48	25.48	25.48	25.48	25.48	25.48	25.48	25.48	25.48	25.48	25.48	25.48
25.47	25.47	25.47	25.47	25.47	25.47	25.47	25.47	25.47	25.47	25.47	25.47	25.47	25.47	25.47	25.47	25.47	25.47	25.47	25.47	25.47	25.47	25.47	25.47	25.47	25.47	25.47	25.47	25.47	25.47	25.47	25.47	25.47	25.47	25.47	25.47	25.47	25.47	25.47	25.47	25.47	25.47	25.47	25.47	25.47	25.47	25.47	25.47	25.47	25.47
25.46	25.46	25.46	25.46	25.46	25.46	25.46	25.46	25.46	25.46	25.46	25.46	25.46	25.46	25.46	25.46	25.46	25.46	25.46	25.46	25.46	25.46	25.46	25.46	25.46	25.46	25.46	25.46	25.46	25.46	25.46	25.46	25.46	25.46	25.46	25.46	25.46	25.46	25.46	25.46	25.46	25.46	25.46	25.46	25.46	25.46	25.46	25.46	25.46	25.46
25.45	25.45	25.45	25.45	25.45	25.45	25.45	25.45	25.45	25.45	25.45	25.45	25.45	25.45	25.45	25.45	25.45	25.45	25.45	25.45	25.45	25.45	25.45	25.45	25.45	25.45	25.45	25.45	25.45	25.45	25.45	25.45	25.45	25.45	25.45	25.45	25.45	25.45	25.45	25.45	25.45	25.45	25.45	25.45	25.45	25.45	25.45	25.45	25.45	25.45
25.44	25.44	25.44	25.44	25.44	25.44	25.44	25.44	25.44	25.44	25.44	25.44	25.44	25.44	25.44	25.44	25.44	25.44	25.44	25.44	25.44	25.44	25.44	25.44	25.44	25.44	25.44	25.44	25.44	25.44	25.44	25.44	25.44	25.44	25.44	25.44	25.44	25.44	25.44	25.44	25.44	25.44	25.44	25.44	25.44	25.44	25.44	25.44	25.44	25.44
25.43	25.43	25.43	25.43	25.43	25.43	25.43	25.43	25.43	25.43	25.43	25.43	25.43	25.43	25.43	25.43	25.43	25.43	25.43	25.43	25.43	25.43	25.43	25.43	25.43	25.43	25.43	25.43	25.43	25.43	25.43	25.43	25.43	25.43	25.43	25.43	25.43	25.43	25.43	25.43	25.43	25.43	25.43	25.43	25.43	25.43	25.43	25.43	25.43	25.43
25.42	25.42	25.42	25.42	25.42	25.42	25.42	25.42	25.42	25.42	25.42	25.42	25.42	25.42	25.42	25.42	25.42	25.42	25.42	25.42	25.42	25.42	25.42	25.42	25.42	25.42	25.42	25.42	25.42	25.42	25.42	25.42	25.42	25.42	25.42	25.42	25.42	25.42	25.42	25.42	25.42	25.42	25.42	25.42	25.42	25.42	25.42	25.42	25.42	25.42
25.41	25.41	25.41	25.41	25.41	25.41	25.41	25.41	25.41	25.41	25.41	25.41	25.41	25.41	25.41	25.41	25.41	25.41	25.41	25.41	25.41	25.41	25.41	25.41	25.41	25.41	25.41	25.41	25.41	25.41	25.41	25.41	25.41	25.41	25.41	25.41	25.41	25.41	25.41	25.41	25.41	25.41	25.41	25.41	25.41	25.41	25.41	25.41	25.41	25.41
25.4	25.4	25.4	25.4	25.4	25.4	25.4	25.4	25.4	25.4	25.4	25.4	25.4	25.4	25.4	25.4	25.4	25.4	25.4	25.4	25.4	25.4	25.4	25.4	25.4	25.4	25.4	25.4	25.4	25.4	25.4	25.4	25.4	25.4	25.4	25.4	25.4	25.4	25.4	25.4	25.4	25.4	25.4	25.4	25.4	25.4	25.4	25.4	25.4	25.4
25.39	25.39	25.39	25.39	25.39	25.39	25.39	25.39	25.39	25.39	25.39	25.39	25.39	25.39	25.39	25.39	25.39	25.39	25.39	25.39	25.39	25.39	25.39	25.39	25.39	25.39	25.39	25.39	25.39	25.39	25.39	25.39	25.39	25.39	25.39	25.39	25.39	25.39	25.39	25.39	25.39	25.39	25.39	25.39	25.39	25.39	25.39	25.39	25.39	25.39
25.38	25.38	25.38	25.38	25.38	25.38	25.38	25.38	25.38	25.38	25.38	25.38	25.38	25.38	25.38	25.38	25.38	25.38	25.38	25.38	25.38	25.38	25.38	25.38	25.38	25.38	25.38	25.38	25.38	25.38	25.38	25.38	25.38	25.38	25.38	25.38	25.38	25.38	25.38	25.38	25.38	25.38	25.38	25.38	25.38	25.38	25.38	25.38	25.38	25.38
25.37	25.37	25.37	25.37	25.37	25.37	25.37	25.37	25.37	25.37	25.37	25.37	25.37	25.37	25.37	25.37	25.37	25.37	25.37	25.37	25.37	25.37	25.37	25.37	25.37	25.37	25.37	25.37	25.37	25.37	25.37	25.37	25.37	25.37	25.37	25.37	25.37	25.37	25.37	25.37	25.37	25.37	25.37	25.37	25.37	25.37	25.37	25.37	25.37	25.37
25.36	25.36	25.36	25.36	25.36	25.36	25.36	25.36	25.36	25.36	25.36	25.36	25.36	25.36	25.36	25.36	25.36	25.36	25.36	25.36	25.36	25.36	25.36	25.36	25.36	25.36	25.36	25.36	25.36	25.36	25.36	25.36	25.36	25.36	25.36	25.36	25.36	25.36	25.36	25.36	25.36	25.36	25.36	25.36	25.36	25.36	25.36	25.36	25.36	25.36
25.35	25.35	25.35	25.35	25.35	25.35	25.35	25.35	25.35	25.35	25.35	25.35	25.35	25.35	25.35	25.35	25.35	25.35	25.35	25.35	25.35	25.35	25.35	25.35	25.35	25.35	25.35	25.35	25.35	25.35	25.35	25.35	25.35	25.35	25.35	25.35	25.35	25.35	25.35	25.35	25.35	25.35	25.35	25.35	25.35	25.35	25.35	25.35	25.35	25.35
25.34	25.34	25.34	25.34	25.34	25.34	25.34	25.34	25.34	25.34	25.34	25.34	25.34	25.34	25.34	25.34	25.34	25.34	25.34	25.34	25.34	25.34	25.34	25.34	25.34	25.34	25.34	25.34	25.34	25.34	25.34	25.34	25.34	25.34	25.34	25.34	25.34	25.34	25.34	25.34	25.34	25.34	25.34	25.34	25.34	25.34	25.34	25.34	25.34	25.34
25.33	25.33	25.33	25.33	25.33	25.33	25.33	25.33	25.33	25.33	25.33	25.33	25.33	25.33	25.33	25.33	25.33	25.33	25.33	25.33	25.33	25.33	25.33	25.33	25.33	25.33	25.33	25.33	25.33	25.33	25.33	25.33	25.33	25.33	25.33	25.33	25.33	25.33	25.33	25.33	25.33	25.33	25.33	25.33	25.33	25.33	25.33	25.33	25.33	25.33
25.32	25.32	25.32	25.32	25.32	25.32	25.32	25.32	25.32	25.32	25.32	25.32	25.32	25.32	25.32	25.32	25.32	25.32	25.32	25.32	25.32	25.32	25.32	25.32	25.32	25.32	25.32	25.32	25.32	25.32	25.32	25.32	25.32	25.32	25.32	25.32	25.32	25.32	25.32	25.32	25.32	25.32	25.32	25.32	25.32	25.32	25.32	25.32	25.32	25.32
25.31	25.31	25.31	25.31	25.31	25.31	25.31	25.31	25.31	25.31	25.31	25.31	25.31	25.31	25.31	25.31	25.31	25.31	25.31	25.31	25.31	25.31	25.31	25.31	25.31	25.31	25.31	25.31	25.31	25.31	25.31	25.31	25.31	25.31	25.31	25.31	25.31	25.31	25.31	25.31	25.31	25.31	25.31	25.31	25.31	25.31	25.31	25.31	25.31	25.31
25.3	25.3	25.3	25.3	25.3	25.3	25.3	25.3	25.3	25.3	25.3	25.3	25.3	25.3	25.3	25.3	25.3	25.3	25.3	25.3	25.3	25.3	25.3	25.3	25.3	25.3	25.3	25.3	25.3	25.3	25.3	25.3	25.3	25.3	25.3	25.3	25.3	25.3	25.3	25.3	25.3	25.3	25.3	25.3	25.3	25.3	25.3	25.3	25.3	25.3
25.29	25.29	25.29	25.29	25.29	25.29	25.29	25.29	25.29	25.29	25.29	25.29	25.29	25.29	25.29	25.29	25.29	25.29	25.29	25.29	25.29	25.29	25.29	25.29	25.29	25.29	25.29	25.29	25.29	25.29	25.29	25.29	25.29	25.29	25.29	25.29	25.29	25.29	25.29	25.29	25.29	25.29	25.29	25.29	25.29	25.29	25.29	25.29	25.29	25.29
25.28	25.28	25.28	25.28	25.28	25.28	25.28	25.28	25.28	25.28	25.28	25.28	25.28	25.28	25.28	25.28	25.28	25.28	25.28	25.28	25.28	25.28	25.28	25.28	25.28	25.28	25.28	25.28	25.28	25.28	25.28	25.28	25.28	25.28	25.28	25.28	25.28	25.28	25.28	25.28	25.28	25.28	25.28	25.28	25.28	25.28	25.28	25.28	25.28	25.28
25.27	25.27	25.27	25.27	25.27	25.27	25.27	25.27	25.27	25.27	25.27	25.27	25.27	25.27	25.27	25.27	25.27	25.27	25.27	25.27	25.27	25.27	25.27	25.27	25.27	25.27	25.27	25.27	25.27	25.27	25.27	25.27	25.27	25.27	25.27	25.27	25.27	25.27	25.27	25.27	25.27	25.27	25.27	25.27	25.27	25.27	25.27	25.27	25.27	25.27
25.26	25.26	25.26	25.26	25.26	25.26	25.26	25.26	25.26	25.26	25.26	25.26	25.26	25.26	25.26	25.26	25.26	25.26	25.26	25.26	25.26	25.26	25.26	25.26	25.26	25.26	25.26	25.26	25.26	25.26	25.26	25.26	25.26	25.26	25.26	25.26	25.26	25.26	25.26	25.26	25.26	25.26	25.26	25.26	25.26	25.26	25.26	25.26	25.26	25.26
25.25	25.25	25.25	25.25	25.25	25.25	25.25	25.25	25.25	25.25	25.25	25.25	25.25	25.25	25.25	25.25	25.25	25.25	25.25	25.25	25.25	25.25	25.25	25.25	25.25	25.25	25.25	25.25	25.25	25.25	25.25	25.25	25.25	25.25	25.25	25.25	25.25	25.25	25.25	25.25	25.25	25.25	25.25	25.25	25.25	25.25	25.25	25.25	25.25	25.25
25.24	25.24	25.24	25.24	25.24	25.24	25.24	25.24	25.24	25.24	25.24	25.24	25.24	25.24	25.24	25.24	25.24	25.24	25.24	25.24	25.24	25.24	25.24	25.24	25.24	25.24	25.24	25.24	25.24	25.24	25.24	25.24	25.24	25.24	25.24	25.24	25.24	25.24	25.24	25.24	25.24	25.24	25.24	25.24	25.24	25.24	25.24	25.24	25.24	25.24
25.23	25.23	25.23	25.23	25.23	25.23	25.23	25.23	25.23	25.23	25.23	25.23	25.23	25.23	25.23	25.23	25.23	25.23	25.23	25.23	25.23	25.23	25.23	25.23	25.23	25.23	25.23	25.23	25.23	25.23	25.23	25.23	25.23	25.23	25.23	25.23	25.23	25.23	25.23	25.23	25.23	25.23	25.23	25.23	25.23	25.23	25.23	25.23	25.23	25.23
25.22	25.22	25.22	25.22	25.22	25.22	25.22	25.22	25.22	25.22	25.22	25.22	25.22	25.22	25.22	25.22	25.22	25.22	25.22	25.22	25.22	25.22	25.22	25.22	25.22	25.22	25.22	25.22	25.22	25.22	25.22	25.22	25.22	25.22	25.22	25.22	25.22	25.22	25.22	25.22	25.22	25.22	25.22	25.22	25.22	25.22	25.22	25.22	25.22	25.22
25.21	25.21	25.21	25.21	25.21	25.21	25.21	25.21	25.21	25.21	25.21	25.21	25.21	25.21	25.21	25.21	25.21	25.21	25.21	25.21	25.21	25.21	25.21	25.21	25.21	25.21	25.21	25.21	25.21	25.21	25.21	25.21	25.21	25.21	25.21	25.21	25.21	25.21	25.21	25.21	25.21	25.21	25.21	25.21	25.21	25.21	25.21	25.21	25.21	25.21
25.2	25.2	25.2	25.2	25.2	25.2	25.2	25.2	25.2	25.2	25.2	25.2	25.2	25.2	25.2	25.2	25.2	25.2	25.2	25.2	25.2	25.2	25.2	25.2	25.2	25.2	25.2	25.2	25.2	25.2	25.2	25.2	25.2	25.2	25.2	25.2	25.2	25.2	25.2	25.2	25.2	25.2	25.2	25.2	25.2	25.2	25.2	25.2	25.2	25.2
25.19	25.19	25.19	25.19	25.19	25.19	25.19	25.19	25.19	25.19	25.19	25.19	25.19	25.19	25.19	25.19	25.19	25.19	25.19	25.19	25.19	25.19	25.19	25.19	25.19	25.19	25.19	25.19	25.19	25.19	25.19	25.19	25.19	25.19	25.19	25.19	25.19	25.19	25.19	25.19	25.19	25.19	25.19	25.19	25.19	25.19	25.19	25.19	25.19	25.19
25.18	25.18	25.18	25.18	25.18	25.18	25.18	25.18	25.18	25.18	25.18	25.18	25.18	25.18	25.18	25.18	25.18	25.18	25.18	25.18	25.18	25.18	25.18	25.18	25.18	25.18	25.18	25.18	25.18	25.18	25.18	25.18	25.18	25.18	25.18	25.18	25.18	25.18	25.18	25.18	25.18	25.18	25.18	25.18	25.18	25.18	25.18	25.18	25.18	25.18
25.17	25.17	25.17	25.17	25.17	25.17	25.17	25.17	25.17	25.17	25.17	25.17	25.17	25.17	25.17	25.17	25.17	25.17	25.17	25.17	25.17	25.17	25.17	25.17	25.17	25.17	25.17	25.17	25.17	25.17	25.17	25.17	25.17	25.17	25.17	25.17	25.17	25.17	25.17	25.17	25.17	25.17	25.17	25.17	25.17	25.17	25.17	25.17	25.17	25.17
25.16	25.16	25.16	25.16	25.16	25.16	25.16	25.16	25.16	25.16	25.16	25.16	25.16	25.16	25.16	25.16	25.16	25.16	25.16	25.16	25.16	25.16	25.16	25.16	25.16	25.16	25.16	25.16	25.16	25.16	25.16	25.16	25.16	25.16	25.16	25.16	25.16	25.16	25.16	25.16	25.16	25.16	25.16	25.16	25.16	25.16	25.16	25.16	25.16	25.16
25.15	25.15	25.15	25.15	25.15	25.15	25.15	25.15	25.15	25.15	25.15	25.15	25.15	25.15	25.15	25.15	25.15	25.15	25.15	25.15	25.15	25.15	25.15	25.15	25.15	25.15	25.15	25.15	25.15	25.15	25.15	25.15	25.15	25.15	25.15	25.15	25.15	25.15	25.15	25.15	25.15	25.15	25.15	25.15	25.15	25.15	25.15	25.15	25.15	25.15
25.14	25.14	25.14	25.14	25.14	25.14	25.14	25.14	25.14	25.14	25.14	25.14	25.14	25.14	25.14	25.14	25.14	25.14	25.14	25.14	25.14	25.14	25.14	25.14	25.14	25.14	25.14	25.14	25.14	25.14	25.14	25.14	25.14	25.14	25.14	25.14	25.14	25.14	25.14	25.14	25.14	25.14	25.14	25.14	25.14	25.14	25.14	25.14	25.14	25.14
25.13	25.13	25.13	25.13	25.13	25.13	25.13	25.13	25.13	25.13	25.13	25.13	25.13	25.13	25.13	25.13	25.13	25.13	25.13	25.13	25.13	25.13	25.13	25.13	25.13	25.13	25.13	25.13	25.13	25.13	25.13	25.13	25.13	25.13	25.13	25.13	25.13	25.13	25.13	25.13	25.13	25.13	25.13	25.13	25.13	25.13	25.13	25.13	25.13	25.13
25.12	25.12	25.12	25.12	25.12	25.12	25.12	25.12	25.12	25.12	25.12	25.12	25.12	25.12	25.12	25.12	25.12	25.12	25.12	25.12	25.12	25.12	25.12	25.12	25.12	25.12	25.12	25.12	25.12	25.12	25.12	25.12	25.12	25.12	25.12	25.12	25.12	25.12	25.12	25.12	25.12	25.12	25.12	25.12	25.12	25.12	25.12	25.12	25.12	25.12
25.11	25.11	25.11	25.11	25.11	25.11	25.11	25.11	25.11	25.11	25.11	25.11	25.11	25.11	25.11	25.11	25.11	25.11	25.11	25.11	25.11	25.11	25.11	25.11	25.11	25.11	25.11	25.11	25.11	25.11	25.11	25.11	25.11	25.11	25.11	25.11	25.11	25.11	25.11	25.11	25.11	25.11	25.11	25.11	25.11	25.11	25.11	25.11	25.11	25.11
25.1	25.1	25.1	25.1	25.1	25.1	25.1	25.1	25.1	25.1	25.1	25.1	25.1	25.1	25.1	25.1	25.1	25.1	25.1	25.1	25.1	25.1	25.1	25.1	25.1	25.1	25.1	25.1	25.1	25.1	25.1	25.1	25.1	25.1	25.1	25.1	25.1	25.1	25.1	25.1	25.1	25.1	25.1	25.1	25.1	25.1	25.1	25.1	25.1	25.1
25.09	25.09	25.09	25.09	25.09	25.09	25.09	25.09	25.09	25.09	25.09	25.09	25.09	25.09	25.09	25.09	25.09	25.09	25.09	25.09	25.09	25.09	25.09	25.09	25.09	25.09	25.09	25.09	25.09	25.09	25.09	25.09	25.09	25.09	25.09	25.09	25.09	25.09	25.09	25.09	25.09	25.09	25.09	25.09	25.09	25.09	25.09	25.09	25.09	25.09
25.08	25.08	25.08	25.08	25.08	25.08	25.08	25.08	25.08	25.08	25.08	25.08	25.08	25.08	25.08	25.08	25.08	25.08	25.08	25.08	25.08	25.08	25.08	25.08	25.08	25.08	25.08	25.08	25.08	25.08	25.08	25.08	25.08	25.08	25.08	25.08	25.08	25.08	25.08	25.08	25.08	25.08	25.08	25.08	25.08	25.08	25.08	25.08	25.08	25.08
25.07	25.07	25.07	25.07	25.07	25.07	25.07	25.07	25.07	25.07	25.07	25.07	25.07	25.07	25.07	25.07	25.07	25.07	25.07	25.07	25.07	25.07	25.07	25.07	25.07	25.07	25.07	25.07	25.07	25.07	25.07	25.07	25.07	25.07	25.07	25.07	25.07	25.07	25.07	25.07	25.07	25.07	25.07	25.07	25.07	25.07	25.07	25.07	25.07	25.07
25.06	25.06	25.06	25.06	25.06	25.06	25.06	25.06	25.06	25.06	25.06	25.06	25.06	25.06	25.06	25.06	25.06	25.06	25.06	25.06	25.06	25.06	25.06	25.06	25.06	25.06	25.06	25.06	25.06	25.06	25.06	25.06	25.06	25.06	25.06	25.06	25.06	25.06	25.06	25.06	25.06	25.06	25.06	25.06	25.06	25.06	25.06	25.06	25.06	25.06
25.05	25.05	25.05	25.05	25.05	25.05	25.05	25.05	25.05	25.05	25.05	25.05	25.05	25.05	25.05	25.05	25.05	25.05	25.05	25.05	25.05	25.05	25.05	25.05	25.05	25.05	25.05	25.05	25.05	25.05	25.05	25.05	25.05	25.05	25.05	25.05	25.05	25.05	25.05	25.05	25.05	25.05	25.05	25.05	25.05	25.05	25.05	25.05	25.05	25.05
25.04	25.04	25.04	25.04	25.04	25.04	25.04	25.04	25.04	25.04	25.04	25.04	25.04	25.04	25.04	25.04	25.04	25.04	25.04	25.04	25.04	25.04	25.04	25.04	25.04	25.04	25.04	25.04	25.04	25.04	25.04	25.04	25.04	25.04	25.04	25.04	25.04	25.04	25.04	25.04	25.04	25.04	25.04	25.04	25.04	25.04	25.04	25.04	25.04	25.04
25.03	25.03	25.03	25.03	25.03	25.03	25.03	25.03	25.03	25.03	25.03	25.03	25.03	25.03	25.03	25.03	25.03	25.03	25.03	25.03	25.03	25.03	25.03	25.03	25.03	25.03	25.03	25.03	25.03	25.03	25.03	25.03	25.03	25.03	25.03	25.03	25.03	25.03	25.03	25.03	25.03	25.03	25.03	25.03	25.03	25.03	25.03	25.03	25.03	25.03
25.02	25.02	25.02	25.02	25.02	25.02	25.02	25.02	25.02	25.02	25.02	25.02	25.02	25.02	25.02	25.02	25.02	25.02	25.02	25.02	25.02	25.02	25.02	25.02	25.02	25.02	25.02	25.02	25.02	25.02	25.02	25.02	25.02	25.02	25.02	25.02	25.02	25.02	25.02	25.02	25.02	25.02	25.02	25.02	25.02	25.02	25.02	25.02	25.02	25.02
25.01	25.01	25.01	25.01	25.01	25.01	25.01	25.01	25.01	25.01	25.01	25.01	25.01	25.01	25.01	25.01	25.01	25.01	25.01	25.01	25.01	25.01	25.01	25.01	25.01	25.01	25.01	25.01	25.01	25.01	25.01	25.01	25.01	25.01	25.01	25.01	25.01	25.01	25.01	25.01	25.01	25.01	25.01	25.01	25.01	25.01	25.01	25.01	25.01	25.01
25	25	25	25	25	25	25	25	25	25	25	25	25	25	25	25	25	25	25	25	25	25	25	25	25	25	25	25	25	25	25	25	25	25	25	25	25	25	25	25	25	25	25	25	25	25	25	25	25	25
24.99	24.99	24.99	24.99	24.99	24.99	24.99	24.99	24.99	24.99	24.99	24.99	24.99	24.99	24.99	24.99	24.99	24.99	24.99	24.99	24.99	24.99	24.99	24.99	24.99	24.99	24.99	24.99	24.99	24.99	24.99	24.99	24.99	24.99	24.99	24.99	24.99	24.99	24.99	24.99	24.99	24.99	24.99	24.99	24.99	24.99	24.99	24.99	24.99	24.99
24.98	24.98	24.98	24.98	24.98	24.98	24.98	24.98	24.98	24.98	24.98	24.98	24.98	24.98	24.98	24.98	24.98	24.98	24.98	24.98	24.98	24.98	24.98	24.98	24.98	24.98	24.98	24.98	24.98	24.98	24.98	24.98	24.98	24.98	24.98	24.98	24.98	24.98	24.98	24.98	24.98	24.98	24.98	24.98	24.98	24.98	24.98	24.98	24.98	24.98
24.97	24.97	24.97	24.97	24.97	24.97	24.97	24.97	24.97	24.97	24.97	24.97	24.97	24.97	24.97	24.97	24.97	24.97	24.97	24.97	24.97	24.97	24.97	24.97	24.97	24.97	24.97	24.97	24.97	24.97	24.97	24.97	24.97	24.97	24.97	24.97	24.97	24.97	24.97	24.97	24.97	24.97	24.97	24.97	24.97	24.97	24.97	24.97	24.97	24.97
24.96	24.96	24.96	24.96	24.96	24.96	24.96	24.96	24.96	24.96	24.96	24.96	24.96	24.96	24.96	24.96	24.96	24.96	24.96	24.96	24.96	24.96	24.96	24.96	24.96	24.96	24.96	24.96	24.96	24.96	24.96	24.96	24.96	24.96	24.96	24.96	24.96	24.96	24.96	24.96	24.96	24.96	24.96	24.96	24.96	24.96	24.96	24.96	24.96	24.96
24.95	24.95	24.95	24.95	24.95	24.95	24.95	24.95	24.95	24.95	24.95	24.95	24.95	24.95	24.95	24.95	24.95	24.95	24.95	24.95	24.95	24.95	24.95	24.95	24.95	24.95	24.95	24.95	24.95	24.95	24.95	24.95	24.95	24.95	24.95	24.95	24.95	24.95	24.95	24.95	24.95	24.95	24.95	24.95	24.95	24.95	24.95	24.95	24.95	24.95
24.94	24.94	24.94	24.94	24.94	24.94	24.94	24.94	24.94	24.94	24.94	24.94	24.94	24.94	24.94	24.94	24.94	24.94	24.94	24.94	24.94	24.94	24.94	24.94	24.94	24.94	24.94	24.94	24.94	24.94	24.94	24.94	24.94	24.94	24.94	24.94	24.94	24.94	24.94	24.94	24.94	24.94	24.94	24.94	24.94	24.94	24.94	24.94	24.94	24.94
24.93	24.93	24.93	24.93	24.93	24.93	24.93	24.93	24.93	24.93	24.93	24.93	24.93	24.93	24.93	24.93	24.93	24.93	24.93	24.93	24.93	24.93	24.93	24.93	24.93	24.93	24.93	24.93	24.93	24.93	24.93	24.93	24.93	24.93	24.93	24.93	24.93	24.93	24.93	24.93	24.93	24.93	24.93	24.93	24.93	24.93	24.93	24.93	24.93	24.93
24.92	24.92	24.92	24.92	24.92	24.92	24.92	24.92	24.92	24.92	24.92	24.92	24.92	24.92	24.92	24.92	24.92	24.92	24.92	24.92	24.92	24.92	24.92	24.92	24.92	24.92	24.92	24.92	24.92	24.92	24.92	24.92	24.92	24.92	24.92	24.92	24.92	24.92	24.92	24.92	24.92	24.92	24.92	24.92	24.92	24.92	24.92	24.92	24.92	24.92
24.91	24.91	24.91	24.91	24.91	24.91	24.91	24.91	24.91	24.91	24.91	24.91	24.91	24.91	24.91	24.91	24.91	24.91	24.91	24.91	24.91	24.91	24.91	24.91	24.91	24.91	24.91	24.91	24.91	24.91	24.91	24.91	24.91	24.91	24.91	24.91	24.91	24.91	24.91	24.91	24.91	24.91	24.91	24.91	24.91	24.91	24.91	24.91	24.91	24.91
24.9	24.9	24.9	24.9	24.9	24.9	24.9	24.9	24.9	24.9	24.9	24.9	24.9	24.9	24.9	24.9	24.9	24.9	24.9	24.9	24.9	24.9	24.9	24.9	24.9	24.9	24.9	24.9	24.9	24.9	24.9	24.9	24.9	24.9	24.9	24.9	24.9	24.9	24.9	24.9	24.9	24.9	24.9	24.9	24.9	24.9	24.9	24.9	24.9	24.9
24.89	24.89	24.89	24.89	24.89	24.89	24.89	24.89	24.89	24.89	24.89	24.89	24.89	24.89	24.89	24.89	24.89	24.89	24.89	24.89	24.89	24.89	24.89	24.89	24.89	24.89	24.89	24.89	24.89	24.89	24.89	24.89	24.89	24.89	24.89	24.89	24.89	24.89	24.89	24.89	24.89	24.89	24.89	24.89	24.89	24.89	24.89	24.89	24.89	24.89
24.88	24.88	24.88	24.88	24.88	24.88	24.88	24.88	24.88	24.88	24.88	24.88	24.88	24.88	24.88	24.88	24.88	24.88	24.88	24.88	24.88	24.88	24.88	24.88	24.88	24.88	24.88	24.88	24.88	24.88	24.88	24.88	24.88	24.88	24.88	24.88	24.88	24.88	24.88	24.88	24.88	24.88	24.88	24.88	24.88	24.88	24.88	24.88	24.88	24.88
24.87	24.87	24.87	24.87	24.87	24.87	24.87	24.87	24.87	24.87	24.87	24.87	24.87	24.87	24.87	24.87	24.87	24.87	24.87	24.87	24.87	24.87	24.87	24.87	24.87	24.87	24.87	24.87	24.87	24.87	24.87	24.87	24.87	24.87	24.87	24.87	24.87	24.87	24.87	24.87	24.87	24.87	24.87	24.87	24.87	24.87	24.87	24.87	24.87	24.87
24.86	24.86	24.86	24.86	24.86	24.86	24.86	24.86	24.86	24.86	24.86	24.86	24.86	24.86	24.86	24.86	24.86	24.86	24.86	24.86	24.86	24.86	24.86	24.86	24.86	24.86	24.86	24.86	24.86	24.86	24.86	24.86	24.86	24.86	24.86	24.86	24.86	24.86	24.86	24.86	24.86	24.86	24.86	24.86	24.86	24.86	24.86	24.86	24.86	24.86
24.85	24.85	24.85	24.85	24.85	24.85	24.85	24.85	24.85	24.85	24.85	24.85	24.85	24.85	24.85	24.85	24.85	24.85	24.85	24.85	24.85	24.85	24.85	24.85	24.85	24.85	24.85	24.85	24.85	24.85	24.85	24.85	24.85	24.85	24.85	24.85	24.85	24.85	24.85	24.85	24.85	24.85	24.85	24.85	24.85	24.85	24.85	24.85	24.85	24.85
24.84	24.84	24.84	24.84	24.84	24.84	24.84	24.84	24.84	24.84	24.84	24.84	24.84	24.84	24.84	24.84	24.84	24.84	24.84	24.84	24.84	24.84	24.84	24.84	24.84	24.84	24.84	24.84	24.84	24.84	24.84	24.84	24.84	24.84	24.84	24.84	24.84	24.84	24.84	24.84	24.84	24.84	24.84	24.84	24.84	24.84	24.84	24.84	24.84	24.84
24.83	24.83	24.83	24.83	24.83	24.83	24.83	24.83	24.83	24.83	24.83	24.83	24.83	24.83	24.83	24.83	24.83	24.83	24.83	24.83	24.83	24.83	24.83	24.83	24.83	24.83	24.83	24.83	24.83	24.83	24.83	24.83	24.83	24.83	24.83	24.83	24.83	24.83	24.83	24.83	24.83	24.83	24.83	24.83	24.83	24.83	24.83	24.83	24.83	24.83
24.82	24.82	24.82	24.82	24.82	24.82	24.82	24.82	24.82	24.82	24.82	24.82	24.82	24.82	24.82	24.82	24.82	24.82	24.82	24.82	24.82	24.82	24.82	24.82	24.82	24.82	24.82	24.82	24.82	24.82	24.82	24.82	24.82	24.82	24.82	24.82	24.82	24.82	24.82	24.82	24.82	24.82	24.82	24.82	24.82	24.82	24.82	24.82	24.82	24.82
24.81	24.81	24.81	24.81	24.81	24.81	24.81	24.81	24.81	24.81	24.81	24.81	24.81	24.81	24.81	24.81	24.81	24.81	24.81	24.81	24.81	24.81	24.81	24.81	24.81	24.81	24.81	24.81	24.81	24.81	24.81	24.81	24.81	24.81	24.81	24.81	24.81	24.81	24.81	24.81	24.81	24.81	24.81	24.81	24.81	24.81	24.81	24.81	24.81	24.81
24.8	24.8	24.8	24.8	24.8	24.8	24.8	24.8	24.8	24.8	24.8	24.8	24.8	24.8	24.8	24.8	24.8	24.8	24.8	24.8	24.8	24.8	24.8	24.8	24.8	24.8	24.8	24.8	24.8	24.8	24.8	24.8	24.8	24.8	24.8	24.8	24.8	24.8	24.8	24.8	24.8	24.8	24.8	24.8	24.8	24.8	24.8	24.8	24.8	24.8
24.79	24.79	24.79	24.79	24.79	24.79	24.79	24.79	24.79	24.79	24.79	24.79	24.79	24.79	24.79	24.79	24.79	24.79	24.79	24.79	24.79	24.79	24.79	24.79	24.79	24.79	24.79	24.79	24.79	24.79	24.79	24.79	24.79	24.79	24.79	24.79	24.79	24.79	24.79	24.79	24.79	24.79	24.79	24.79	24.79	24.79	24.79	24.79	24.79	24.79
24.78	24.78	24.78	24.78	24.78	24.78	24.78	24.78	24.78	24.78	24.78	24.78	24.78	24.78	24.78	24.78	24.78	24.78	24.78	24.78	24.78	24.78	24.78	24.78	24.78	24.78	24.78	24.78	24.78	24.78	24.78	24.78	24.78	24.78	24.78	24.78	24.78	24.78	24.78	24.78	24.78	24.78	24.78	24.78	24.78	24.78	24.78	24.78	24.78	24.78
24.77	24.77	24.77	24.77	24.77	24.77	24.77	24.77	24.77	24.77	24.77	24.77	24.77	24.77	24.77	24.77	24.77	24.77	24.77	24.77	24.77	24.77	24.77	24.77	24.77	24.77	24.77	24.77	24.77	24.77	24.77	24.77	24.77	24.77	24.77	24.77	24.77	24.77	24.77	24.77	24.77	24.77	24.77	24.77	24.77	24.77	24.77	24.77	24.77	24.77
24.76	24.76	24.76	24.76	24.76	24.76	24.76	24.76	24.76	24.76	24.76	24.76	24.76	24.76	24.76	24.76	24.76	24.76	24.76	24.76	24.76	24.76	24.76	24.76	24.76	24.76	24.76	24.76	24.76	24.76	24.76	24.76	24.76	24.76	24.76	24.76	24.76	24.76	24.76	24.76	24.76	24.76	24.76	24.76	24.76	24.76	24.76	24.76	24.76	24.76
24.75	24.75	24.75	24.75	24.75	24.75	24.75	24.75	24.75	24.75	24.75	24.75	24.75	24.75	24.75	24.75	24.75	24.75	24.75	24.75	24.75	24.75	24.75	24.75	24.75	24.75	24.75	24.75	24.75	24.75	24.75	24.75	24.75	24.75	24.75	24.75	24.75	24.75	24.75	24.75	24.75	24.75	24.75	24.75	24.75	24.75	24.75	24.75	24.75	24.75
24.74	24.74	24.74	24.74	24.74	24.74	24.74	24.74	24.74	24.74	24.74	24.74	24.74	24.74	24.74	24.74	24.74	24.74	24.74	24.74	24.74	24.74	24.74	24.74	24.74	24.74	24.74	24.74	24.74	24.74	24.74	24.74	24.74	24.74	24.74	24.74	24.74	24.74	24.74	24.74	24.74	24.74	24.74	24.74	24.74	24.74	24.74	24.74	24.74	24.74
24.73	24.73	24.73	24.73	24.73	24.73	24.73	24.73	24.73	24.73	24.73	24.73	24.73	24.73	24.73	24.73	24.73	24.73	24.73	24.73	24.73	24.73	24.73	24.73	24.73	24.73	24.73	24.73	24.73	24.73	24.73	24.73	24.73	24.73	24.73	24.73	24.73	24.73	24.73	24.73	24.73	24.73	24.73	24.73	24.73	24.73	24.73	24.73	24.73	24.73
24.72	24.72	24.72	24.72	24.72	24.72	24.72	24.72	24.72	24.72	24.72	24.72	24.72	24.72	24.72	24.72	24.72	24.72	24.72	24.72	24.72	24.72	24.72	24.72	24.72	24.72	24.72	24.72	24.72	24.72	24.72	24.72	24.72	24.72	24.72	24.72	24.72	24.72	24.72	24.72	24.72	24.72	24.72	24.72	24.72	24.72	24.72	24.72	24.72	24.72
24.71	24.71	24.71	24.71	24.71	24.71	24.71	24.71	24.71	24.71	24.71	24.71	24.71	24.71	24.71	24.71	24.71	24.71	24.71	24.71	24.71	24.71	24.71	24.71	24.71	24.71	24.71	24.71	24.71	24.71	24.71	24.71	24.71	24.71	24.71	24.71	24.71	24.71	24.71	24.71	24.71	24.71	24.71	24.71	24.71	24.71	24.71	24.71	24.71	24.71
24.7	24.7	24.7	24.7	24.7	24.7	24.7	24.7	24.7	24.7	24.7	24.7	24.7	24.7	24.7	24.7	24.7	24.7	24.7	24.7	24.7	24.7	24.7	24.7	24.7	24.7	24.7	24.7	24.7	24.7	24.7	24.7	24.7	24.7	24.7	24.7	24.7	24.7	24.7	24.7	24.7	24.7	24.7	24.7	24.7	24.7	24.7	24.7	24.7	24.7
24.69	24.69	24.69	24.69	24.69	24.69	24.69	24.69	24.69	24.69	24.69	24.69	24.69	24.69	24.69	24.69	24.69	24.69	24.69	24.69	24.69	24.69	24.69	24.69	24.69	24.69	24.69	24.69	24.69	24.69	24.69	24.69	24.69	24.69	24.69	24.69	24.69	24.69	24.69	24.69	24.69	24.69	24.69	24.69	24.69	24.69	24.69	24.69	24.69	24.69
24.68	24.68	24.68	24.68	24.68	24.68	24.68	24.68	24.68	24.68	24.68	24.68	24.68	24.68	24.68	24.68	24.68	24.68	24.68	24.68	24.68	24.68	24.68	24.68	24.68	24.68	24.68	24.68	24.68	24.68	24.68	24.68	24.68	24.68	24.68	24.68	24.68	24.68	24.68	24.68	24.68	24.68	24.68	24.68	24.68	24.68	24.68	24.68	24.68	24.68
24.67	24.67	24.67	24.67	24.67	24.67	24.67	24.67	24.67	24.67	24.67	24.67	24.67	24.67	24.67	24.67	24.67	24.67	24.67	24.67	24.67	24.67	24.67	24.67	24.67	24.67	24.67	24.67	24.67	24.67	24.67	24.67	24.67	24.67	24.67	24.67	24.67	24.67	24.67	24.67	24.67	24.67	24.67	24.67	24.67	24.67	24.67	24.67	24.67	24.67
24.66	24.66	24.66	24.66	24.66	24.66	24.66	24.66	24.66	24.66	24.66	24.66	24.66	24.66	24.66	24.66	24.66	24.66	24.66	24.66	24.66	24.66	24.66	24.66	24.66	24.66	24.66	24.66	24.66	24.66	24.66	24.66	24.66	24.66	24.66	24.66	24.66	24.66	24.66	24.66	24.66	24.66	24.66	24.66	24.66	24.66	24.66	24.66	24.66	24.66
24.65	24.65	24.65	24.65	24.65	24.65	24.65	24.65	24.65	24.65	24.65	24.65	24.65	24.65	24.65	24.65	24.65	24.65	24.65	24.65	24.65	24.65	24.65	24.65	24.65	24.65	24.65	24.65	24.65	24.65	24.65	24.65	24.65	24.65	24.65	24.65	24.65	24.65	24.65	24.65	24.65	24.65	24.65	24.65	24.65	24.65	24.65	24.65	24.65	24.65
24.64	24.64	24.64	24.64	24.64	24.64	24.64	24.64	24.64	24.64	24.64	24.64	24.64	24.64	24.64	24.64	24.64	24.64	24.64	24.64	24.64	24.64	24.64	24.64	24.64	24.64	24.64	24.64	24.64	24.64	24.64	24.64	24.64	24.64	24.64	24.64	24.64	24.64	24.64	24.64	24.64	24.64	24.64	24.64	24.64	24.64	24.64	24.64	24.64	24.64
24.63	24.63	24.63	24.63	24.63	24.63	24.63	24.63	24.63	24.63	24.63	24.63	24.63	24.63	24.63	24.63	24.63	24.63	24.63	24.63	24.63	24.63	24.63	24.63	24.63	24.63	24.63	24.63	24.63	24.63	24.63	24.63	24.63	24.63	24.63	24.63	24.63	24.63	24.63	24.63	24.63	24.63	24.63	24.63	24.63	24.63	24.63	24.63	24.63	24.63
24.62	24.62	24.62	24.62	24.62	24.62	24.62	24.62	24.62	24.62	24.62	24.62	24.62	24.62	24.62	24.62	24.62	24.62	24.62	24.62	24.62	24.62	24.62	24.62	24.62	24.62	24.62	24.62	24.62	24.62	24.62	24.62	24.62	24.62	24.62	24.62	24.62	24.62	24.62	24.62	24.62	24.62	24.62	24.62	24.62	24.62	24.62	24.62	24.62	24.62
24.61	24.61	24.61	24.61	24.61	24.61	24.61	24.61	24.61	24.61	24.61	24.61	24.61	24.61	24.61	24.61	24.61	24.61	24.61	24.61	24.61	24.61	24.61	24.61	24.61	24.61	24.61	24.61	24.61	24.61	24.61	24.61	24.61	24.61	24.61	24.61	24.61	24.61	24.61	24.61	24.61	24.61	24.61	24.61	24.61	24.61	24.61	24.61	24.61	24.61
24.6	24.6	24.6	24.6	24.6	24.6	24.6	24.6	24.6	24.6	24.6	24.6	24.6	24.6	24.6	24.6	24.6	24.6	24.6	24.6	24.6	24.6	24.6	24.6	24.6	24.6	24.6	24.6	24.6	24.6	24.6	24.6	24.6	24.6	24.6	24.6	24.6	24.6	24.6	24.6	24.6	24.6	24.6	24.6	24.6	24.6	24.6	24.6	24.6	24.6
24.59	24.59	24.59	24.59	24.59	24.59	24.59	24.59	24.59	24.59	24.59	24.59	24.59	24.59	24.59	24.59	24.59	24.59	24.59	24.59	24.59	24.59	24.59	24.59	24.59	24.59	24.59	24.59	24.59	24.59	24.59	24.59	24.59	24.59	24.59	24.59	24.59	24.59	24.59	24.59	24.59	24.59	24.59	24.59	24.59	24.59	24.59	24.59	24.59	24.59
24.58	24.58	24.58	24.58	24.58	24.58	24.58	24.58	24.58	24.58	24.58	24.58	24.58	24.58	24.58	24.58	24.58	24.58	24.58	24.58	24.58	24.58	24.58	24.58	24.58	24.58	24.58	24.58	24.58	24.58	24.58	24.58	24.58	24.58	24.58	24.58	24.58	24.58	24.58	24.58	24.58	24.58	24.58	24.58	24.58	24.58	24.58	24.58	24.58	24.58
24.57	24.57	24.57	24.57	24.57	24.57	24.57	24.57	24.57	24.57	24.57	24.57	24.57	24.57	24.57	24.57	24.57	24.57	24.57	24.57	24.57	24.57	24.57	24.57	24.57	24.57	24.57	24.57	24.57	24.57	24.57	24.57	24.57	24.57	24.57	24.57	24.57	24.57	24.57	24.57	24.57	24.57	24.57	24.57	24.57	24.57	24.57	24.57	24.57	24.57
24.56	24.56	24.56	24.56	24.56	24.56	24.56	24.56	24.56	24.56	24.56	24.56	24.56	24.56	24.56	24.56	24.56	24.56	24.56	24.56	24.56	24.56	24.56	24.56	24.56	24.56	24.56	24.56	24.56	24.56	24.56	24.56	24.56	24.56	24.56	24.56	24.56	24.56	24.56	24.56	24.56	24.56	24.56	24.56	24.56	24.56	24.56	24.56	24.56	24.56
24.55	24.55	24.55	24.55	24.55	24.55	24.55	24.55	24.55	24.55	24.55	24.55	24.55	24.55	24.55	24.55	24.55	24.55	24.55	24.55	24.55	24.55	24.55	24.55	24.55	24.55	24.55	24.55	24.55	24.55	24.55	24.55	24.55	24.55	24.55	24.55	24.55	24.55	24.55	24.55	24.55	24.55	24.55	24.55	24.55	24.55	24.55	24.55	24.55	24.55
24.54	24.54	24.54	24.54	24.54	24.54	24.54	24.54	24.54	24.54	24.54	24.54	24.54	24.54	24.54	24.54	24.54	24.54	24.54	24.54	24.54	24.54	24.54	24.54	24.54	24.54	24.54	24.54	24.54	24.54	24.54	24.54	24.54	24.54	24.54	24.54	24.54	24.54	24.54	24.54	24.54	24.54	24.54	24.54	24.54	24.54	24.54	24.54	24.54	24.54
24.53	24.53	24.53	24.53	24.53	24.53	24.53	24.53	24.53	24.53	24.53	24.53	24.53	24.53	24.53	24.53	24.53	24.53	24.53	24.53	24.53	24.53	24.53	24.53	24.53	24.53	24.53	24.53	24.53	24.53	24.53	24.53	24.53	24.53	24.53	24.53	24.53	24.53	24.53	24.53	24.53	24.53	24.53	24.53	24.53	24.53	24.53	24.53	24.53	24.53
24.52	24.52	24.52	24.52	24.52	24.52	24.52	24.52	24.52	24.52	24.52	24.52	24.52	24.52	24.52	24.52	24.52	24.52	24.52	24.52	24.52	24.52	24.52	24.52	24.52	24.52	24.52	24.52	24.52	24.52	24.52	24.52	24.52	24.52	24.52	24.52	24.52	24.52	24.52	24.52	24.52	24.52	24.52	24.52	24.52	24.52	24.52	24.52	24.52	24.52
24.51	24.51	24.51	24.51	24.51	24.51	24.51	24.51	24.51	24.51	24.51	24.51	24.51	24.51	24.51	24.51	24.51	24.51	24.51	24.51	24.51	24.51	24.51	24.51	24.51	24.51	24.51	24.51	24.51	24.51	24.51	24.51	24.51	24.51	24.51	24.51	24.51	24.51	24.51	24.51	24.51	24.51	24.51	24.51	24.51	24.51	24.51	24.51	24.51	24.51
24.5	24.5	24.5	24.5	24.5	24.5	24.5	24.5	24.5	24.5	24.5	24.5	24.5	24.5	24.5	24.5	24.5	24.5	24.5	24.5	24.5	24.5	24.5	24.5	24.5	24.5	24.5	24.5	24.5	24.5	24.5	24.5	24.5	24.5	24.5	24.5	24.5	24.5	24.5	24.5	24.5	24.5	24.5	24.5	24.5	24.5	24.5	24.5	24.5	24.5
24.49	24.49	24.49	24.49	24.49	24.49	24.49	24.49	24.49	24.49	24.49	24.49	24.49	24.49	24.49	24.49	24.49	24.49	24.49	24.49	24.49	24.49	24.49	24.49	24.49	24.49	24.49	24.49	24.49	24.49	24.49	24.49	24.49	24.49	24.49	24.49	24.49	24.49	24.49	24.49	24.49	24.49	24.49	24.49	24.49	24.49	24.49	24.49	24.49	24.49
24.48	24.48	24.48	24.48	24.48	24.48	24.48	24.48	24.48	24.48	24.48	24.48	24.48	24.48	24.48	24.48	24.48	24.48	24.48	24.48	24.48	24.48	24.48	24.48	24.48	24.48	24.48	24.48	24.48	24.48	24.48	24.48	24.48	24.48	24.48	24.48	24.48	24.48	24.48	24.48	24.48	24.48	24.48	24.48	24.48	24.48	24.48	24.48	24.48	24.48
24.47	24.47	24.47	24.47	24.47	24.47	24.47	24.47	24.47	24.47	24.47	24.47	24.47	24.47	24.47	24.47	24.47	24.47	24.47	24.47	24.47	24.47	24.47	24.47	24.47	24.47	24.47	24.47	24.47	24.47	24.47	24.47	24.47	24.47	24.47	24.47	24.47	24.47	24.47	24.47	24.47	24.47	24.47	24.47	24.47	24.47	24.47	24.47	24.47	24.47
24.46	24.46	24.46	24.46	24.46	24.46	24.46	24.46	24.46	24.46	24.46	24.46	24.46	24.46	24.46	24.46	24.46	24.46	24.46	24.46	24.46	24.46	24.46	24.46	24.46	24.46	24.46	24.46	24.46	24.46	24.46	24.46	24.46	24.46	24.46	24.46	24.46	24.46	24.46	24.46	24.46	24.46	24.46	24.46	24.46	24.46	24.46	24.46	24.46	24.46
24.45	24.45	24.45	24.45	24.45	24.45	24.45	24.45	24.45	24.45	24.45	24.45	24.45	24.45	24.45	24.45	24.45	24.45	24.45	24.45	24.45	24.45	24.45	24.45	24.45	24.45	24.45	24.45	24.45	24.45	24.45	24.45	24.45	24.45	24.45	24.45	24.45	24.45	24.45	24.45	24.45	24.45	24.45	24.45	24.45	24.45	24.45	24.45	24.45	24.45
24.44	24.44	24.44	24.44	24.44	24.44	24.44	24.44	24.44	24.44	24.44	24.44	24.44	24.44	24.44	24.44	24.44	24.44	24.44	24.44	24.44	24.44	24.44	24.44	24.44	24.44	24.44	24.44	24.44	24.44	24.44	24.44	24.44	24.44	24.44	24.44	24.44	24.44	24.44	24.44	24.44	24.44	24.44	24.44	24.44	24.44	24.44	24.44	24.44	24.44
24.43	24.43	24.43	24.43	24.43	24.43	24.43	24.43	24.43	24.43	24.43	24.43	24.43	24.43	24.43	24.43	24.43	24.43	24.43	24.43	24.43	24.43	24.43	24.43	24.43	24.43	24.43	24.43	24.43	24.43	24.43	24.43	24.43	24.43	24.43	24.43	24.43	24.43	24.43	24.43	24.43	24.43	24.43	24.43	24.43	24.43	24.43	24.43	24.43	24.43
24.42	24.42	24.42	24.42	24.42	24.42	24.42	24.42	24.42	24.42	24.42	24.42	24.42	24.42	24.42	24.42	24.42	24.42	24.42	24.42	24.42	24.42	24.42	24.42	24.42	24.42	24.42	24.42	24.42	24.42	24.42	24.42	24.42	24.42	24.42	24.42	24.42	24.42	24.42	24.42	24.42	24.42	24.42	24.42	24.42	24.42	24.42	24.42	24.42	24.42
24.41	24.41	24.41	24.41	24.41	24.41	24.41	24.41	24.41	24.41	24.41	24.41	24.41	24.41	24.41	24.41	24.41	24.41	24.41	24.41	24.41	24.41	24.41	24.41	24.41	24.41	24.41	24.41	24.41	24.41	24.41	24.41	24.41	24.41	24.41	24.41	24.41	24.41	24.41	24.41	24.41	24.41	24.41	24.41	24.41	24.41	24.41	24.41	24.41	24.41
24.4	24.4	24.4	24.4	24.4	24.4	24.4	24.4	24.4	24.4	24.4	24.4	24.4	24.4	24.4	24.4	24.4	24.4	24.4	24.4	24.4	24.4	24.4	24.4	24.4	24.4	24.4	24.4	24.4	24.4	24.4	24.4	24.4	24.4	24.4	24.4	24.4	24.4	24.4	24.4	24.4	24.4	24.4	24.4	24.4	24.4	24.4	24.4	24.4	24.4
24.39	24.39	24.39	24.39	24.39	24.39	24.39	24.39	24.39	24.39	24.39	24.39	24.39	24.39	24.39	24.39	24.39	24.39	24.39	24.39	24.39	24.39	24.39	24.39	24.39	24.39	24.39	24.39	24.39	24.39	24.39	24.39	24.39	24.39	24.39	24.39	24.39	24.39	24.39	24.39	24.39	24.39	24.39	24.39	24.39	24.39	24.39	24.39	24.39	24.39
24.38	24.38	24.38	24.38	24.38	24.38	24.38	24.38	24.38	24.38	24.38	24.38	24.38	24.38	24.38	24.38	24.38	24.38	24.38	24.38	24.38	24.38	24.38	24.38	24.38	24.38	24.38	24.38	24.38	24.38	24.38	24.38	24.38	24.38	24.38	24.38	24.38	24.38	24.38	24.38	24.38	24.38	24.38	24.38	24.38	24.38	24.38	24.38	24.38	24.38
24.37	24.37	24.37	24.37	24.37	24.37	24.37	24.37	24.37	24.37	24.37	24.37	24.37	24.37	24.37	24.37	24.37	24.37	24.37	24.37	24.37	24.37	24.37	24.37	24.37	24.37	24.37	24.37	24.37	24.37	24.37	24.37	24.37	24.37	24.37	24.37	24.37	24.37	24.37	24.37	24.37	24.37	24.37	24.37	24.37	24.37	24.37	24.37	24.37	24.37
24.36	24.36	24.36	24.36	24.36	24.36	24.36	24.36	24.36	24.36	24.36	24.36	24.36	24.36	24.36	24.36	24.36	24.36	24.36	24.36	24.36	24.36	24.36	24.36	24.36	24.36	24.36	24.36	24.36	24.36	24.36	24.36	24.36	24.36	24.36	24.36	24.36	24.36	24.36	24.36	24.36	24.36	24.36	24.36	24.36	24.36	24.36	24.36	24.36	24.36
24.35	24.35	24.35	24.35	24.35	24.35	24.35	24.35	24.35	24.35	24.35	24.35	24.35	24.35	24.35	24.35	24.35	24.35	24.35	24.35	24.35	24.35	24.35	24.35	24.35	24.35	24.35	24.35	24.35	24.35	24.35	24.35	24.35	24.35	24.35	24.35	24.35	24.35	24.35	24.35	24.35	24.35	24.35	24.35	24.35	24.35	24.35	24.35	24.35	24.35
24.34	24.34	24.34	24.34	24.34	24.34	24.34	24.34	24.34	24.34	24.34	24.34	24.34	24.34	24.34	24.34	24.34	24.34	24.34	24.34	24.34	24.34	24.34	24.34	24.34	24.34	24.34	24.34	24.34	24.34	24.34	24.34	24.34	24.34	24.34	24.34	24.34	24.34	24.34	24.34	24.34	24.34	24.34	24.34	24.34	24.34	24.34	24.34	24.34	24.34
24.33	24.33	24.33	24.33	24.33	24.33	24.33	24.33	24.33	24.33	24.33	24.33	24.33	24.33	24.33	24.33	24.33	24.33	24.33	24.33	24.33	24.33	24.33	24.33	24.33	24.33	24.33	24.33	24.33	24.33	24.33	24.33	24.33	24.33	24.33	24.33	24.33	24.33	24.33	24.33	24.33	24.33	24.33	24.33	24.33	24.33	24.33	24.33	24.33	24.33
24.32	24.32	24.32	24.32	24.32	24.32	24.32	24.32	24.32	24.32	24.32	24.32	24.32	24.32	24.32	24.32	24.32	24.32	24.32	24.32	24.32	24.32	24.32	24.32	24.32	24.32	24.32	24.32	24.32	24.32	24.32	24.32	24.32	24.32	24.32	24.32	24.32	24.32	24.32	24.32	24.32	24.32	24.32	24.32	24.32	24.32	24.32	24.32	24.32	24.32
24.31	24.31	24.31	24.31	24.31	24.31	24.31	24.31	24.31	24.31	24.31	24.31	24.31	24.31	24.31	24.31	24.31	24.31	24.31	24.31	24.31	24.31	24.31	24.31	24.31	24.31	24.31	24.31	24.31	24.31	24.31	24.31	24.31	24.31	24.31	24.31	24.31	24.31	24.31	24.31	24.31	24.31	24.31	24.31	24.31	24.31	24.31	24.31	24.31	24.31
24.3	24.3	24.3	24.3	24.3	24.3	24.3	24.3	24.3	24.3	24.3	24.3	24.3	24.3	24.3	24.3	24.3	24.3	24.3	24.3	24.3	24.3	24.3	24.3	24.3	24.3	24.3	24.3	24.3	24.3	24.3	24.3	24.3	24.3	24.3	24.3	24.3	24.3	24.3	24.3	24.3	24.3	24.3	24.3	24.3	24.3	24.3	24.3	24.3	24.3
24.29	24.29	24.29	24.29	24.29	24.29	24.29	24.29	24.29	24.29	24.29	24.29	24.29	24.29	24.29	24.29	24.29	24.29	24.29	24.29	24.29	24.29	24.29	24.29	24.29	24.29	24.29	24.29	24.29	24.29	24.29	24.29	24.29	24.29	24.29	24.29	24.29	24.29	24.29	24.29	24.29	24.29	24.29	24.29	24.29	24.29	24.29	24.29	24.29	24.29
24.28	24.28	24.28	24.28	24.28	24.28	24.28	24.28	24.28	24.28	24.28	24.28	24.28	24.28	24.28	24.28	24.28	24.28	24.28	24.28	24.28	24.28	24.28	24.28	24.28	24.28	24.28	24.28	24.28	24.28	24.28	24.28	24.28	24.28	24.28	24.28	24.28	24.28	24.28	24.28	24.28	24.28	24.28	24.28	24.28	24.28	24.28	24.28	24.28	24.28
24.27	24.27	24.27	24.27	24.27	24.27	24.27	24.27	24.27	24.27	24.27	24.27	24.27	24.27	24.27	24.27	24.27	24.27	24.27	24.27	24.27	24.27	24.27	24.27	24.27	24.27	24.27	24.27	24.27	24.27	24.27	24.27	24.27	24.27	24.27	24.27	24.27	24.27	24.27	24.27	24.27	24.27	24.27	24.27	24.27	24.27	24.27	24.27	24.27	24.27
24.26	24.26	24.26	24.26	24.26	24.26	24.26	24.26	24.26	24.26	24.26	24.26	24.26	24.26	24.26	24.26	24.26	24.26	24.26	24.26	24.26	24.26	24.26	24.26	24.26	24.26	24.26	24.26	24.26	24.26	24.26	24.26	24.26	24.26	24.26	24.26	24.26	24.26	24.26	24.26	24.26	24.26	24.26	24.26	24.26	24.26	24.26	24.26	24.26	24.26
24.25	24.25	24.25	24.25	24.25	24.25	24.25	24.25	24.25	24.25	24.25	24.25	24.25	24.25	24.25	24.25	24.25	24.25	24.25	24.25	24.25	24.25	24.25	24.25	24.25	24.25	24.25	24.25	24.25	24.25	24.25	24.25	24.25	24.25	24.25	24.25	24.25	24.25	24.25	24.25	24.25	24.25	24.25	24.25	24.25	24.25	24.25	24.25	24.25	24.25
24.24	24.24	24.24	24.24	24.24	24.24	24.24	24.24	24.24	24.24	24.24	24.24	24.24	24.24	24.24	24.24	24.24	24.24	24.24	24.24	24.24	24.24	24.24	24.24	24.24	24.24	24.24	24.24	24.24	24.24	24.24	24.24	24.24	24.24	24.24	24.24	24.24	24.24	24.24	24.24	24.24	24.24	24.24	24.24	24.24	24.24	24.24	24.24	24.24	24.24
24.23	24.23	24.23	24.23	24.23	24.23	24.23	24.23	24.23	24.23	24.23	24.23	24.23	24.23	24.23	24.23	24.23	24.23	24.23	24.23	24.23	24.23	24.23	24.23	24.23	24.23	24.23	24.23	24.23	24.23	24.23	24.23	24.23	24.23	24.23	24.23	24.23	24.23	24.23	24.23	24.23	24.23	24.23	24.23	24.23	24.23	24.23	24.23	24.23	24.23
24.22	24.22	24.22	24.22	24.22	24.22	24.22	24.22	24.22	24.22	24.22	24.22	24.22	24.22	24.22	24.22	24.22	24.22	24.22	24.22	24.22	24.22	24.22	24.22	24.22	24.22	24.22	24.22	24.22	24.22	24.22	24.22	24.22	24.22	24.22	24.22	24.22	24.22	24.22	24.22	24.22	24.22	24.22	24.22	24.22	24.22	24.22	24.22	24.22	24.22
24.21	24.21	24.21	24.21	24.21	24.21	24.21	24.21	24.21	24.21	24.21	24.21	24.21	24.21	24.21	24.21	24.21	24.21	24.21	24.21	24.21	24.21	24.21	24.21	24.21	24.21	24.21	24.21	24.21	24.21	24.21	24.21	24.21	24.21	24.21	24.21	24.21	24.21	24.21	24.21	24.21	24.21	24.21	24.21	24.21	24.21	24.21	24.21	24.21	24.21
24.2	24.2	24.2	24.2	24.2	24.2	24.2	24.2	24.2	24.2	24.2	24.2	24.2	24.2	24.2	24.2	24.2	24.2	24.2	24.2	24.2	24.2	24.2	24.2	24.2	24.2	24.2	24.2	24.2	24.2	24.2	24.2	24.2	24.2	24.2	24.2	24.2	24.2	24.2	24.2	24.2	24.2	24.2	24.2	24.2	24.2	24.2	24.2	24.2	24.2
24.19	24.19	24.19	24.19	24.19	24.19	24.19	24.19	24.19	24.19	24.19	24.19	24.19	24.19	24.19	24.19	24.19	24.19	24.19	24.19	24.19	24.19	24.19	24.19	24.19	24.19	24.19	24.19	24.19	24.19	24.19	24.19	24.19	24.19	24.19	24.19	24.19	24.19	24.19	24.19	24.19	24.19	24.19	24.19	24.19	24.19	24.19	24.19	24.19	24.19
24.18	24.18	24.18	24.18	24.18	24.18	24.18	24.18	24.18	24.18	24.18	24.18	24.18	24.18	24.18	24.18	24.18	24.18	24.18	24.18	24.18	24.18	24.18	24.18	24.18	24.18	24.18	24.18	24.18	24.18	24.18	24.18	24.18	24.18	24.18	24.18	24.18	24.18	24.18	24.18	24.18	24.18	24.18	24.18	24.18	24.18	24.18	24.18	24.18	24.18
24.17	24.17	24.17	24.17	24.17	24.17	24.17	24.17	24.17	24.17	24.17	24.17	24.17	24.17	24.17	24.17	24.17	24.17	24.17	24.17	24.17	24.17	24.17	24.17	24.17	24.17	24.17	24.17	24.17	24.17	24.17	24.17	24.17	24.17	24.17	24.17	24.17	24.17	24.17	24.17	24.17	24.17	24.17	24.17	24.17	24.17	24.17	24.17	24.17	24.17
24.16	24.16	24.16	24.16	24.16	24.16	24.16	24.16	24.16	24.16	24.16	24.16	24.16	24.16	24.16	24.16	24.16	24.16	24.16	24.16	24.16	24.16	24.16	24.16	24.16	24.16	24.16	24.16	24.16	24.16	24.16	24.16	24.16	24.16	24.16	24.16	24.16	24.16	24.16	24.16	24.16	24.16	24.16	24.16	24.16	24.16	24.16	24.16	24.16	24.16
24.15	24.15	24.15	24.15	24.15	24.15	24.15	24.15	24.15	24.15	24.15	24.15	24.15	24.15	24.15	24.15	24.15	24.15	24.15	24.15	24.15	24.15	24.15	24.15	24.15	24.15	24.15	24.15	24.15	24.15	24.15	24.15	24.15	24.15	24.15	24.15	24.15	24.15	24.15	24.15	24.15	24.15	24.15	24.15	24.15	24.15	24.15	24.15	24.15	24.15
24.14	24.14	24.14	24.14	24.14	24.14	24.14	24.14	24.14	24.14	24.14	24.14	24.14	24.14	24.14	24.14	24.14	24.14	24.14	24.14	24.14	24.14	24.14	24.14	24.14	24.14	24.14	24.14	24.14	24.14	24.14	24.14	24.14	24.14	24.14	24.14	24.14	24.14	24.14	24.14	24.14	24.14	24.14	24.14	24.14	24.14	24.14	24.14	24.14	24.14
24.13	24.13	24.13	24.13	24.13	24.13	24.13	24.13	24.13	24.13	24.13	24.13	24.13	24.13	24.13	24.13	24.13	24.13	24.13	24.13	24.13	24.13	24.13	24.13	24.13	24.13	24.13	24.13	24.13	24.13	24.13	24.13	24.13	24.13	24.13	24.13	24.13	24.13	24.13	24.13	24.13	24.13	24.13	24.13	24.13	24.13	24.13	24.13	24.13	24.13
24.12	24.12	24.12	24.12	24.12	24.12	24.12	24.12	24.12	24.12	24.12	24.12	24.12	24.12	24.12	24.12	24.12	24.12	24.12	24.12	24.12	24.12	24.12	24.12	24.12	24.12	24.12	24.12	24.12	24.12	24.12	24.12	24.12	24.12	24.12	24.12	24.12	24.12	24.12	24.12	24.12	24.12	24.12	24.12	24.12	24.12	24.12	24.12	24.12	24.12
24.11	24.11	24.11	24.11	24.11	24.11	24.11	24.11	24.11	24.11	24.11	24.11	24.11	24.11	24.11	24.11	24.11	24.11	24.11	24.11	24.11	24.11	24.11	24.11	24.11	24.11	24.11	24.11	24.11	24.11	24.11	24.11	24.11	24.11	24.11	24.11	24.11	24.11	24.11	24.11	24.11	24.11	24.11	24.11	24.11	24.11	24.11	24.11	24.11	24.11
24.1	24.1	24.1	24.1	24.1	24.1	24.1	24.1	24.1	24.1	24.1	24.1	24.1	24.1	24.1	24.1	24.1	24.1	24.1	24.1	24.1	24.1	24.1	24.1	24.1	24.1	24.1	24.1	24.1	24.1	24.1	24.1	24.1	24.1	24.1	24.1	24.1	24.1	24.1	24.1	24.1	24.1	24.1	24.1	24.1	24.1	24.1	24.1	24.1	24.1
24.09	24.09	24.09	24.09	24.09	24.09	24.09	24.09	24.09	24.09	24.09	24.09	24.09	24.09	24.09	24.09	24.09	24.09	24.09	24.09	24.09	24.09	24.09	24.09	24.09	24.09	24.09	24.09	24.09	24.09	24.09	24.09	24.09	24.09	24.09	24.09	24.09	24.09	24.09	24.09	24.09	24.09	24.09	24.09	24.09	24.09	24.09	24.09	24.09	24.09
24.08	24.08	24.08	24.08	24.08	24.08	24.08	24.08	24.08	24.08	24.08	24.08	24.08	24.08	24.08	24.08	24.08	24.08	24.08	24.08	24.08	24.08	24.08	24.08	24.08	24.08	24.08	24.08	24.08	24.08	24.08	24.08	24.08	24.08	24.08	24.08	24.08	24.08	24.08	24.08	24.08	24.08	24.08	24.08	24.08	24.08	24.08	24.08	24.08	24.08
24.07	24.07	24.07	24.07	24.07	24.07	24.07	24.07	24.07	24.07	24.07	24.07	24.07	24.07	24.07	24.07	24.07	24.07	24.07	24.07	24.07	24.07	24.07	24.07	24.07	24.07	24.07	24.07	24.07	24.07	24.07	24.07	24.07	24.07	24.07	24.07	24.07	24.07	24.07	24.07	24.07	24.07	24.07	24.07	24.07	24.07	24.07	24.07	24.07	24.07
24.06	24.06	24.06	24.06	24.06	24.06	24.06	24.06	24.06	24.06	24.06	24.06	24.06	24.06	24.06	24.06	24.06	24.06	24.06	24.06	24.06	24.06	24.06	24.06	24.06	24.06	24.06	24.06	24.06	24.06	24.06	24.06	24.06	24.06	24.06	24.06	24.06	24.06	24.06	24.06	24.06	24.06	24.06	24.06	24.06	24.06	24.06	24.06	24.06	24.06
24.05	24.05	24.05	24.05	24.05	24.05	24.05	24.05	24.05	24.05	24.05	24.05	24.05	24.05	24.05	24.05	24.05	24.05	24.05	24.05	24.05	24.05	24.05	24.05	24.05	24.05	24.05	24.05	24.05	24.05	24.05	24.05	24.05	24.05	24.05	24.05	24.05	24.05	24.05	24.05	24.05	24.05	24.05	24.05	24.05	24.05	24.05	24.05	24.05	24.05
24.04	24.04	24.04	24.04	24.04	24.04	24.04	24.04	24.04	24.04	24.04	24.04	24.04	24.04	24.04	24.04	24.04	24.04	24.04	24.04	24.04	24.04	24.04	24.04	24.04	24.04	24.04	24.04	24.04	24.04	24.04	24.04	24.04	24.04	24.04	24.04	24.04	24.04	24.04	24.04	24.04	24.04	24.04	24.04	24.04	24.04	24.04	24.04	24.04	24.04
24.03	24.03	24.03	24.03	24.03	24.03	24.03	24.03	24.03	24.03	24.03	24.03	24.03	24.03	24.03	24.03	24.03	24.03	24.03	24.03	24.03	24.03	24.03	24.03	24.03	24.03	24.03	24.03	24.03	24.03	24.03	24.03	24.03	24.03	24.03	24.03	24.03	24.03	24.03	24.03	24.03	24.03	24.03	24.03	24.03	24.03	24.03	24.03	24.03	24.03
24.02	24.02	24.02	24.02	24.02	24.02	24.02	24.02	24.02	24.02	24.02	24.02	24.02	24.02	24.02	24.02	24.02	24.02	24.02	24.02	24.02	24.02	24.02	24.02	24.02	24.02	24.02	24.02	24.02	24.02	24.02	24.02	24.02	24.02	24.02	24.02	24.02	24.02	24.02	24.02	24.02	24.02	24.02	24.02	24.02	24.02	24.02	24.02	24.02	24.02
24.01	24.01	24.01	24.01	24.01	24.01	24.01	24.01	24.01	24.01	24.01	24.01	24.01	24.01	24.01	24.01	24.01	24.01	24.01	24.01	24.01	24.01	24.01	24.01	24.01	24.01	24.01	24.01	24.01	24.01	24.01	24.01	24.01	24.01	24.01	24.01	24.01	24.01	24.01	24.01	24.01	24.01	24.01	24.01	24.01	24.01	24.01	24.01	24.01	24.01
24	24	24	24	24	24	24	24	24	24	24	24	24	24	24	24	24	24	24	24	24	24	24	24	24	24	24	24	24	24	24	24	24	24	24	24	24	24	24	24	24	24	24	24	24	24	24	24	24	24
23.99	23.99	23.99	23.99	23.99	23.99	23.99	23.99	23.99	23.99	23.99	23.99	23.99	23.99	23.99	23.99	23.99	23.99	23.99	23.99	23.99	23.99	23.99	23.99	23.99	23.99	23.99	23.99	23.99	23.99	23.99	23.99	23.99	23.99	23.99	23.99	23.99	23.99	23.99	23.99	23.99	23.99	23.99	23.99	23.99	23.99	23.99	23.99	23.99	23.99
23.98	23.98	23.98	23.98	23.98	23.98	23.98	23.98	23.98	23.98	23.98	23.98	23.98	23.98	23.98	23.98	23.98	23.98	23.98	23.98	23.98	23.98	23.98	23.98	23.98	23.98	23.98	23.98	23.98	23.98	23.98	23.98	23.98	23.98	23.98	23.98	23.98	23.98	23.98	23.98	23.98	23.98	23.98	23.98	23.98	23.98	23.98	23.98	23.98	23.98
23.97	23.97	23.97	23.97	23.97	23.97	23.97	23.97	23.97	23.97	23.97	23.97	23.97	23.97	23.97	23.97	23.97	23.97	23.97	23.97	23.97	23.97	23.97	23.97	23.97	23.97	23.97	23.97	23.97	23.97	23.97	23.97	23.97	23.97	23.97	23.97	23.97	23.97	23.97	23.97	23.97	23.97	23.97	23.97	23.97	23.97	23.97	23.97	23.97	23.97
23.96	23.96	23.96	23.96	23.96	23.96	23.96	23.96	23.96	23.96	23.96	23.96	23.96	23.96	23.96	23.96	23.96	23.96	23.96	23.96	23.96	23.96	23.96	23.96	23.96	23.96	23.96	23.96	23.96	23.96	23.96	23.96	23.96	23.96	23.96	23.96	23.96	23.96	23.96	23.96	23.96	23.96	23.96	23.96	23.96	23.96	23.96	23.96	23.96	23.96
23.95	23.95	23.95	23.95	23.95	23.95	23.95	23.95	23.95	23.95	23.95	23.95	23.95	23.95	23.95	23.95	23.95	23.95	23.95	23.95	23.95	23.95	23.95	23.95	23.95	23.95	23.95	23.95	23.95	23.95	23.95	23.95	23.95	23.95	23.95	23.95	23.95	23.95	23.95	23.95	23.95	23.95	23.95	23.95	23.95	23.95	23.95	23.95	23.95	23.95
23.94	23.94	23.94	23.94	23.94	23.94	23.94	23.94	23.94	23.94	23.94	23.94	23.94	23.94	23.94	23.94	23.94	23.94	23.94	23.94	23.94	23.94	23.94	23.94	23.94	23.94	23.94	23.94	23.94	23.94	23.94	23.94	23.94	23.94	23.94	23.94	23.94	23.94	23.94	23.94	23.94	23.94	23.94	23.94	23.94	23.94	23.94	23.94	23.94	23.94
23.93	23.93	23.93	23.93	23.93	23.93	23.93	23.93	23.93	23.93	23.93	23.93	23.93	23.93	23.93	23.93	23.93	23.93	23.93	23.93	23.93	23.93	23.93	23.93	23.93	23.93	23.93	23.93	23.93	23.93	23.93	23.93	23.93	23.93	23.93	23.93	23.93	23.93	23.93	23.93	23.93	23.93	23.93	23.93	23.93	23.93	23.93	23.93	23.93	23.93
23.92	23.92	23.92	23.92	23.92	23.92	23.92	23.92	23.92	23.92	23.92	23.92	23.92	23.92	23.92	23.92	23.92	23.92	23.92	23.92	23.92	23.92	23.92	23.92	23.92	23.92	23.92	23.92	23.92	23.92	23.92	23.92	23.92	23.92	23.92	23.92	23.92	23.92	23.92	23.92	23.92	23.92	23.92	23.92	23.92	23.92	23.92	23.92	23.92	23.92
23.91	23.91	23.91	23.91	23.91	23.91	23.91	23.91	23.91	23.91	23.91	23.91	23.91	23.91	23.91	23.91	23.91	23.91	23.91	23.91	23.91	23.91	23.91	23.91	23.91	23.91	23.91	23.91	23.91	23.91	23.91	23.91	23.91	23.91	23.91	23.91	23.91	23.91	23.91	23.91	23.91	23.91	23.91	23.91	23.91	23.91	23.91	23.91	23.91	23.91
23.9	23.9	23.9	23.9	23.9	23.9	23.9	23.9	23.9	23.9	23.9	23.9	23.9	23.9	23.9	23.9	23.9	23.9	23.9	23.9	23.9	23.9	23.9	23.9	23.9	23.9	23.9	23.9	23.9	23.9	23.9	23.9	23.9	23.9	23.9	23.9	23.9	23.9	23.9	23.9	23.9	23.9	23.9	23.9	23.9	23.9	23.9	23.9	23.9	23.9
23.89	23.89	23.89	23.89	23.89	23.89	23.89	23.89	23.89	23.89	23.89	23.89	23.89	23.89	23.89	23.89	23.89	23.89	23.89	23.89	23.89	23.89	23.89	23.89	23.89	23.89	23.89	23.89	23.89	23.89	23.89	23.89	23.89	23.89	23.89	23.89	23.89	23.89	23.89	23.89	23.89	23.89	23.89	23.89	23.89	23.89	23.89	23.89	23.89	23.89
23.88	23.88	23.88	23.88	23.88	23.88	23.88	23.88	23.88	23.88	23.88	23.88	23.88	23.88	23.88	23.88	23.88	23.88	23.88	23.88	23.88	23.88	23.88	23.88	23.88	23.88	23.88	23.88	23.88	23.88	23.88	23.88	23.88	23.88	23.88	23.88	23.88	23.88	23.88	23.88	23.88	23.88	23.88	23.88	23.88	23.88	23.88	23.88	23.88	23.88
23.87	23.87	23.87	23.87	23.87	23.87	23.87	23.87	23.87	23.87	23.87	23.87	23.87	23.87	23.87	23.87	23.87	23.87	23.87	23.87	23.87	23.87	23.87	23.87	23.87	23.87	23.87	23.87	23.87	23.87	23.87	23.87	23.87	23.87	23.87	23.87	23.87	23.87	23.87	23.87	23.87	23.87	23.87	23.87	23.87	23.87	23.87	23.87	23.87	23.87
23.86	23.86	23.86	23.86	23.86	23.86	23.86	23.86	23.86	23.86	23.86	23.86	23.86	23.86	23.86	23.86	23.86	23.86	23.86	23.86	23.86	23.86	23.86	23.86	23.86	23.86	23.86	23.86	23.86	23.86	23.86	23.86	23.86	23.86	23.86	23.86	23.86	23.86	23.86	23.86	23.86	23.86	23.86	23.86	23.86	23.86	23.86	23.86	23.86	23.86
23.85	23.85	23.85	23.85	23.85	23.85	23.85	23.85	23.85	23.85	23.85	23.85	23.85	23.85	23.85	23.85	23.85	23.85	23.85	23.85	23.85	23.85	23.85	23.85	23.85	23.85	23.85	23.85	23.85	23.85	23.85	23.85	23.85	23.85	23.85	23.85	23.85	23.85	23.85	23.85	23.85	23.85	23.85	23.85	23.85	23.85	23.85	23.85	23.85	23.85
23.84	23.84	23.84	23.84	23.84	23.84	23.84	23.84	23.84	23.84	23.84	23.84	23.84	23.84	23.84	23.84	23.84	23.84	23.84	23.84	23.84	23.84	23.84	23.84	23.84	23.84	23.84	23.84	23.84	23.84	23.84	23.84	23.84	23.84	23.84	23.84	23.84	23.84	23.84	23.84	23.84	23.84	23.84	23.84	23.84	23.84	23.84	23.84	23.84	23.84
23.83	23.83	23.83	23.83	23.83	23.83	23.83	23.83	23.83	23.83	23.83	23.83	23.83	23.83	23.83	23.83	23.83	23.83	23.83	23.83	23.83	23.83	23.83	23.83	23.83	23.83	23.83	23.83	23.83	23.83	23.83	23.83	23.83	23.83	23.83	23.83	23.83	23.83	23.83	23.83	23.83	23.83	23.83	23.83	23.83	23.83	23.83	23.83	23.83	23.83
23.82	23.82	23.82	23.82	23.82	23.82	23.82	23.82	23.82	23.82	23.82	23.82	23.82	23.82	23.82	23.82	23.82	23.82	23.82	23.82	23.82	23.82	23.82	23.82	23.82	23.82	23.82	23.82	23.82	23.82	23.82	23.82	23.82	23.82	23.82	23.82	23.82	23.82	23.82	23.82	23.82	23.82	23.82	23.82	23.82	23.82	23.82	23.82	23.82	23.82
23.81	23.81	23.81	23.81	23.81	23.81	23.81	23.81	23.81	23.81	23.81	23.81	23.81	23.81	23.81	23.81	23.81	23.81	23.81	23.81	23.81	23.81	23.81	23.81	23.81	23.81	23.81	23.81	23.81	23.81	23.81	23.81	23.81	23.81	23.81	23.81	23.81	23.81	23.81	23.81	23.81	23.81	23.81	23.81	23.81	23.81	23.81	23.81	23.81	23.81
23.8	23.8	23.8	23.8	23.8	23.8	23.8	23.8	23.8	23.8	23.8	23.8	23.8	23.8	23.8	23.8	23.8	23.8	23.8	23.8	23.8	23.8	23.8	23.8	23.8	23.8	23.8	23.8	23.8	23.8	23.8	23.8	23.8	23.8	23.8	23.8	23.8	23.8	23.8	23.8	23.8	23.8	23.8	23.8	23.8	23.8	23.8	23.8	23.8	23.8
23.79	23.79	23.79	23.79	23.79	23.79	23.79	23.79	23.79	23.79	23.79	23.79	23.79	23.79	23.79	23.79	23.79	23.79	23.79	23.79	23.79	23.79	23.79	23.79	23.79	23.79	23.79	23.79	23.79	23.79	23.79	23.79	23.79	23.79	23.79	23.79	23.79	23.79	23.79	23.79	23.79	23.79	23.79	23.79	23.79	23.79	23.79	23.79	23.79	23.79
23.78	23.78	23.78	23.78	23.78	23.78	23.78	23.78	23.78	23.78	23.78	23.78	23.78	23.78	23.78	23.78	23.78	23.78	23.78	23.78	23.78	23.78	23.78	23.78	23.78	23.78	23.78	23.78	23.78	23.78	23.78	23.78	23.78	23.78	23.78	23.78	23.78	23.78	23.78	23.78	23.78	23.78	23.78	23.78	23.78	23.78	23.78	23.78	23.78	23.78
23.77	23.77	23.77	23.77	23.77	23.77	23.77	23.77	23.77	23.77	23.77	23.77	23.77	23.77	23.77	23.77	23.77	23.77	23.77	23.77	23.77	23.77	23.77	23.77	23.77	23.77	23.77	23.77	23.77	23.77	23.77	23.77	23.77	23.77	23.77	23.77	23.77	23.77	23.77	23.77	23.77	23.77	23.77	23.77	23.77	23.77	23.77	23.77	23.77	23.77
23.76	23.76	23.76	23.76	23.76	23.76	23.76	23.76	23.76	23.76	23.76	23.76	23.76	23.76	23.76	23.76	23.76	23.76	23.76	23.76	23.76	23.76	23.76	23.76	23.76	23.76	23.76	23.76	23.76	23.76	23.76	23.76	23.76	23.76	23.76	23.76	23.76	23.76	23.76	23.76	23.76	23.76	23.76	23.76	23.76	23.76	23.76	23.76	23.76	23.76
23.75	23.75	23.75	23.75	23.75	23.75	23.75	23.75	23.75	23.75	23.75	23.75	23.75	23.75	23.75	23.75	23.75	23.75	23.75	23.75	23.75	23.75	23.75	23.75	23.75	23.75	23.75	23.75	23.75	23.75	23.75	23.75	23.75	23.75	23.75	23.75	23.75	23.75	23.75	23.75	23.75	23.75	23.75	23.75	23.75	23.75	23.75	23.75	23.75	23.75
23.74	23.74	23.74	23.74	23.74	23.74	23.74	23.74	23.74	23.74	23.74	23.74	23.74	23.74	23.74	23.74	23.74	23.74	23.74	23.74	23.74	23.74	23.74	23.74	23.74	23.74	23.74	23.74	23.74	23.74	23.74	23.74	23.74	23.74	23.74	23.74	23.74	23.74	23.74	23.74	23.74	23.74	23.74	23.74	23.74	23.74	23.74	23.74	23.74	23.74
23.73	23.73	23.73	23.73	23.73	23.73	23.73	23.73	23.73	23.73	23.73	23.73	23.73	23.73	23.73	23.73	23.73	23.73	23.73	23.73	23.73	23.73	23.73	23.73	23.73	23.73	23.73	23.73	23.73	23.73	23.73	23.73	23.73	23.73	23.73	23.73	23.73	23.73	23.73	23.73	23.73	23.73	23.73	23.73	23.73	23.73	23.73	23.73	23.73	23.73
23.72	23.72	23.72	23.72	23.72	23.72	23.72	23.72	23.72	23.72	23.72	23.72	23.72	23.72	23.72	23.72	23.72	23.72	23.72	23.72	23.72	23.72	23.72	23.72	23.72	23.72	23.72	23.72	23.72	23.72	23.72	23.72	23.72	23.72	23.72	23.72	23.72	23.72	23.72	23.72	23.72	23.72	23.72	23.72	23.72	23.72	23.72	23.72	23.72	23.72
23.71	23.71	23.71	23.71	23.71	23.71	23.71	23.71	23.71	23.71	23.71	23.71	23.71	23.71	23.71	23.71	23.71	23.71	23.71	23.71	23.71	23.71	23.71	23.71	23.71	23.71	23.71	23.71	23.71	23.71	23.71	23.71	23.71	23.71	23.71	23.71	23.71	23.71	23.71	23.71	23.71	23.71	23.71	23.71	23.71	23.71	23.71	23.71	23.71	23.71
23.7	23.7	23.7	23.7	23.7	23.7	23.7	23.7	23.7	23.7	23.7	23.7	23.7	23.7	23.7	23.7	23.7	23.7	23.7	23.7	23.7	23.7	23.7	23.7	23.7	23.7	23.7	23.7	23.7	23.7	23.7	23.7	23.7	23.7	23.7	23.7	23.7	23.7	23.7	23.7	23.7	23.7	23.7	23.7	23.7	23.7	23.7	23.7	23.7	23.7
23.69	23.69	23.69	23.69	23.69	23.69	23.69	23.69	23.69	23.69	23.69	23.69	23.69	23.69	23.69	23.69	23.69	23.69	23.69	23.69	23.69	23.69	23.69	23.69	23.69	23.69	23.69	23.69	23.69	23.69	23.69	23.69	23.69	23.69	23.69	23.69	23.69	23.69	23.69	23.69	23.69	23.69	23.69	23.69	23.69	23.69	23.69	23.69	23.69	23.69
23.68	23.68	23.68	23.68	23.68	23.68	23.68	23.68	23.68	23.68	23.68	23.68	23.68	23.68	23.68	23.68	23.68	23.68	23.68	23.68	23.68	23.68	23.68	23.68	23.68	23.68	23.68	23.68	23.68	23.68	23.68	23.68	23.68	23.68	23.68	23.68	23.68	23.68	23.68	23.68	23.68	23.68	23.68	23.68	23.68	23.68	23.68	23.68	23.68	23.68
23.67	23.67	23.67	23.67	23.67	23.67	23.67	23.67	23.67	23.67	23.67	23.67	23.67	23.67	23.67	23.67	23.67	23.67	23.67	23.67	23.67	23.67	23.67	23.67	23.67	23.67	23.67	23.67	23.67	23.67	23.67	23.67	23.67	23.67	23.67	23.67	23.67	23.67	23.67	23.67	23.67	23.67	23.67	23.67	23.67	23.67	23.67	23.67	23.67	23.67
23.66	23.66	23.66	23.66	23.66	23.66	23.66	23.66	23.66	23.66	23.66	23.66	23.66	23.66	23.66	23.66	23.66	23.66	23.66	23.66	23.66	23.66	23.66	23.66	23.66	23.66	23.66	23.66	23.66	23.66	23.66	23.66	23.66	23.66	23.66	23.66	23.66	23.66	23.66	23.66	23.66	23.66	23.66	23.66	23.66	23.66	23.66	23.66	23.66	23.66
23.65	23.65	23.65	23.65	23.65	23.65	23.65	23.65	23.65	23.65	23.65	23.65	23.65	23.65	23.65	23.65	23.65	23.65	23.65	23.65	23.65	23.65	23.65	23.65	23.65	23.65	23.65	23.65	23.65	23.65	23.65	23.65	23.65	23.65	23.65	23.65	23.65	23.65	23.65	23.65	23.65	23.65	23.65	23.65	23.65	23.65	23.65	23.65	23.65	23.65
23.64	23.64	23.64	23.64	23.64	23.64	23.64	23.64	23.64	23.64	23.64	23.64	23.64	23.64	23.64	23.64	23.64	23.64	23.64	23.64	23.64	23.64	23.64	23.64	23.64	23.64	23.64	23.64	23.64	23.64	23.64	23.64	23.64	23.64	23.64	23.64	23.64	23.64	23.64	23.64	23.64	23.64	23.64	23.64	23.64	23.64	23.64	23.64	23.64	23.64
23.63	23.63	23.63	23.63	23.63	23.63	23.63	23.63	23.63	23.63	23.63	23.63	23.63	23.63	23.63	23.63	23.63	23.63	23.63	23.63	23.63	23.63	23.63	23.63	23.63	23.63	23.63	23.63	23.63	23.63	23.63	23.63	23.63	23.63	23.63	23.63	23.63	23.63	23.63	23.63	23.63	23.63	23.63	23.63	23.63	23.63	23.63	23.63	23.63	23.63
23.62	23.62	23.62	23.62	23.62	23.62	23.62	23.62	23.62	23.62	23.62	23.62	23.62	23.62	23.62	23.62	23.62	23.62	23.62	23.62	23.62	23.62	23.62	23.62	23.62	23.62	23.62	23.62	23.62	23.62	23.62	23.62	23.62	23.62	23.62	23.62	23.62	23.62	23.62	23.62	23.62	23.62	23.62	23.62	23.62	23.62	23.62	23.62	23.62	23.62
23.61	23.61	23.61	23.61	23.61	23.61	23.61	23.61	23.61	23.61	23.61	23.61	23.61	23.61	23.61	23.61	23.61	23.61	23.61	23.61	23.61	23.61	23.61	23.61	23.61	23.61	23.61	23.61	23.61	23.61	23.61	23.61	23.61	23.61	23.61	23.61	23.61	23.61	23.61	23.61	23.61	23.61	23.61	23.61	23.61	23.61	23.61	23.61	23.61	23.61
23.6	23.6	23.6	23.6	23.6	23.6	23.6	23.6	23.6	23.6	23.6	23.6	23.6	23.6	23.6	23.6	23.6	23.6	23.6	23.6	23.6	23.6	23.6	23.6	23.6	23.6	23.6	23.6	23.6	23.6	23.6	23.6	23.6	23.6	23.6	23.6	23.6	23.6	23.6	23.6	23.6	23.6	23.6	23.6	23.6	23.6	23.6	23.6	23.6	23.6
23.59	23.59	23.59	23.59	23.59	23.59	23.59	23.59	23.59	23.59	23.59	23.59	23.59	23.59	23.59	23.59	23.59	23.59	23.59	23.59	23.59	23.59	23.59	23.59	23.59	23.59	23.59	23.59	23.59	23.59	23.59	23.59	23.59	23.59	23.59	23.59	23.59	23.59	23.59	23.59	23.59	23.59	23.59	23.59	23.59	23.59	23.59	23.59	23.59	23.59
23.58	23.58	23.58	23.58	23.58	23.58	23.58	23.58	23.58	23.58	23.58	23.58	23.58	23.58	23.58	23.58	23.58	23.58	23.58	23.58	23.58	23.58	23.58	23.58	23.58	23.58	23.58	23.58	23.58	23.58	23.58	23.58	23.58	23.58	23.58	23.58	23.58	23.58	23.58	23.58	23.58	23.58	23.58	23.58	23.58	23.58	23.58	23.58	23.58	23.58
23.57	23.57	23.57	23.57	23.57	23.57	23.57	23.57	23.57	23.57	23.57	23.57	23.57	23.57	23.57	23.57	23.57	23.57	23.57	23.57	23.57	23.57	23.57	23.57	23.57	23.57	23.57	23.57	23.57	23.57	23.57	23.57	23.57	23.57	23.57	23.57	23.57	23.57	23.57	23.57	23.57	23.57	23.57	23.57	23.57	23.57	23.57	23.57	23.57	23.57
23.56	23.56	23.56	23.56	23.56	23.56	23.56	23.56	23.56	23.56	23.56	23.56	23.56	23.56	23.56	23.56	23.56	23.56	23.56	23.56	23.56	23.56	23.56	23.56	23.56	23.56	23.56	23.56	23.56	23.56	23.56	23.56	23.56	23.56	23.56	23.56	23.56	23.56	23.56	23.56	23.56	23.56	23.56	23.56	23.56	23.56	23.56	23.56	23.56	23.56
23.55	23.55	23.55	23.55	23.55	23.55	23.55	23.55	23.55	23.55	23.55	23.55	23.55	23.55	23.55	23.55	23.55	23.55	23.55	23.55	23.55	23.55	23.55	23.55	23.55	23.55	23.55	23.55	23.55	23.55	23.55	23.55	23.55	23.55	23.55	23.55	23.55	23.55	23.55	23.55	23.55	23.55	23.55	23.55	23.55	23.55	23.55	23.55	23.55	23.55
23.54	23.54	23.54	23.54	23.54	23.54	23.54	23.54	23.54	23.54	23.54	23.54	23.54	23.54	23.54	23.54	23.54	23.54	23.54	23.54	23.54	23.54	23.54	23.54	23.54	23.54	23.54	23.54	23.54	23.54	23.54	23.54	23.54	23.54	23.54	23.54	23.54	23.54	23.54	23.54	23.54	23.54	23.54	23.54	23.54	23.54	23.54	23.54	23.54	23.54
23.53	23.53	23.53	23.53	23.53	23.53	23.53	23.53	23.53	23.53	23.53	23.53	23.53	23.53	23.53	23.53	23.53	23.53	23.53	23.53	23.53	23.53	23.53	23.53	23.53	23.53	23.53	23.53	23.53	23.53	23.53	23.53	23.53	23.53	23.53	23.53	23.53	23.53	23.53	23.53	23.53	23.53	23.53	23.53	23.53	23.53	23.53	23.53	23.53	23.53
23.52	23.52	23.52	23.52	23.52	23.52	23.52	23.52	23.52	23.52	23.52	23.52	23.52	23.52	23.52	23.52	23.52	23.52	23.52	23.52	23.52	23.52	23.52	23.52	23.52	23.52	23.52	23.52	23.52	23.52	23.52	23.52	23.52	23.52	23.52	23.52	23.52	23.52	23.52	23.52	23.52	23.52	23.52	23.52	23.52	23.52	23.52	23.52	23.52	23.52
23.51	23.51	23.51	23.51	23.51	23.51	23.51	23.51	23.51	23.51	23.51	23.51	23.51	23.51	23.51	23.51	23.51	23.51	23.51	23.51	23.51	23.51	23.51	23.51	23.51	23.51	23.51	23.51	23.51	23.51	23.51	23.51	23.51	23.51	23.51	23.51	23.51	23.51	23.51	23.51	23.51	23.51	23.51	23.51	23.51	23.51	23.51	23.51	23.51	23.51
23.5	23.5	23.5	23.5	23.5	23.5	23.5	23.5	23.5	23.5	23.5	23.5	23.5	23.5	23.5	23.5	23.5	23.5	23.5	23.5	23.5	23.5	23.5	23.5	23.5	23.5	23.5	23.5	23.5	23.5	23.5	23.5	23.5	23.5	23.5	23.5	23.5	23.5	23.5	23.5	23.5	23.5	23.5	23.5	23.5	23.5	23.5	23.5	23.5	23.5
23.49	23.49	23.49	23.49	23.49	23.49	23.49	23.49	23.49	23.49	23.49	23.49	23.49	23.49	23.49	23.49	23.49	23.49	23.49	23.49	23.49	23.49	23.49	23.49	23.49	23.49	23.49	23.49	23.49	23.49	23.49	23.49	23.49	23.49	23.49	23.49	23.49	23.49	23.49	23.49	23.49	23.49	23.49	23.49	23.49	23.49	23.49	23.49	23.49	23.49
23.48	23.48	23.48	23.48	23.48	23.48	23.48	23.48	23.48	23.48	23.48	23.48	23.48	23.48	23.48	23.48	23.48	23.48	23.48	23.48	23.48	23.48	23.48	23.48	23.48	23.48	23.48	23.48	23.48	23.48	23.48	23.48	23.48	23.48	23.48	23.48	23.48	23.48	23.48	23.48	23.48	23.48	23.48	23.48	23.48	23.48	23.48	23.48	23.48	23.48
23.47	23.47	23.47	23.47	23.47	23.47	23.47	23.47	23.47	23.47	23.47	23.47	23.47	23.47	23.47	23.47	23.47	23.47	23.47	23.47	23.47	23.47	23.47	23.47	23.47	23.47	23.47	23.47	23.47	23.47	23.47	23.47	23.47	23.47	23.47	23.47	23.47	23.47	23.47	23.47	23.47	23.47	23.47	23.47	23.47	23.47	23.47	23.47	23.47	23.47
23.46	23.46	23.46	23.46	23.46	23.46	23.46	23.46	23.46	23.46	23.46	23.46	23.46	23.46	23.46	23.46	23.46	23.46	23.46	23.46	23.46	23.46	23.46	23.46	23.46	23.46	23.46	23.46	23.46	23.46	23.46	23.46	23.46	23.46	23.46	23.46	23.46	23.46	23.46	23.46	23.46	23.46	23.46	23.46	23.46	23.46	23.46	23.46	23.46	23.46
23.45	23.45	23.45	23.45	23.45	23.45	23.45	23.45	23.45	23.45	23.45	23.45	23.45	23.45	23.45	23.45	23.45	23.45	23.45	23.45	23.45	23.45	23.45	23.45	23.45	23.45	23.45	23.45	23.45	23.45	23.45	23.45	23.45	23.45	23.45	23.45	23.45	23.45	23.45	23.45	23.45	23.45	23.45	23.45	23.45	23.45	23.45	23.45	23.45	23.45
23.44	23.44	23.44	23.44	23.44	23.44	23.44	23.44	23.44	23.44	23.44	23.44	23.44	23.44	23.44	23.44	23.44	23.44	23.44	23.44	23.44	23.44	23.44	23.44	23.44	23.44	23.44	23.44	23.44	23.44	23.44	23.44	23.44	23.44	23.44	23.44	23.44	23.44	23.44	23.44	23.44	23.44	23.44	23.44	23.44	23.44	23.44	23.44	23.44	23.44
23.43	23.43	23.43	23.43	23.43	23.43	23.43	23.43	23.43	23.43	23.43	23.43	23.43	23.43	23.43	23.43	23.43	23.43	23.43	23.43	23.43	23.43	23.43	23.43	23.43	23.43	23.43	23.43	23.43	23.43	23.43	23.43	23.43	23.43	23.43	23.43	23.43	23.43	23.43	23.43	23.43	23.43	23.43	23.43	23.43	23.43	23.43	23.43	23.43	23.43
23.42	23.42	23.42	23.42	23.42	23.42	23.42	23.42	23.42	23.42	23.42	23.42	23.42	23.42	23.42	23.42	23.42	23.42	23.42	23.42	23.42	23.42	23.42	23.42	23.42	23.42	23.42	23.42	23.42	23.42	23.42	23.42	23.42	23.42	23.42	23.42	23.42	23.42	23.42	23.42	23.42	23.42	23.42	23.42	23.42	23.42	23.42	23.42	23.42	23.42
23.41	23.41	23.41	23.41	23.41	23.41	23.41	23.41	23.41	23.41	23.41	23.41	23.41	23.41	23.41	23.41	23.41	23.41	23.41	23.41	23.41	23.41	23.41	23.41	23.41	23.41	23.41	23.41	23.41	23.41	23.41	23.41	23.41	23.41	23.41	23.41	23.41	23.41	23.41	23.41	23.41	23.41	23.41	23.41	23.41	23.41	23.41	23.41	23.41	23.41
23.4	23.4	23.4	23.4	23.4	23.4	23.4	23.4	23.4	23.4	23.4	23.4	23.4	23.4	23.4	23.4	23.4	23.4	23.4	23.4	23.4	23.4	23.4	23.4	23.4	23.4	23.4	23.4	23.4	23.4	23.4	23.4	23.4	23.4	23.4	23.4	23.4	23.4	23.4	23.4	23.4	23.4	23.4	23.4	23.4	23.4	23.4	23.4	23.4	23.4
23.39	23.39	23.39	23.39	23.39	23.39	23.39	23.39	23.39	23.39	23.39	23.39	23.39	23.39	23.39	23.39	23.39	23.39	23.39	23.39	23.39	23.39	23.39	23.39	23.39	23.39	23.39	23.39	23.39	23.39	23.39	23.39	23.39	23.39	23.39	23.39	23.39	23.39	23.39	23.39	23.39	23.39	23.39	23.39	23.39	23.39	23.39	23.39	23.39	23.39
23.38	23.38	23.38	23.38	23.38	23.38	23.38	23.38	23.38	23.38	23.38	23.38	23.38	23.38	23.38	23.38	23.38	23.38	23.38	23.38	23.38	23.38	23.38	23.38	23.38	23.38	23.38	23.38	23.38	23.38	23.38	23.38	23.38	23.38	23.38	23.38	23.38	23.38	23.38	23.38	23.38	23.38	23.38	23.38	23.38	23.38	23.38	23.38	23.38	23.38
23.37	23.37	23.37	23.37	23.37	23.37	23.37	23.37	23.37	23.37	23.37	23.37	23.37	23.37	23.37	23.37	23.37	23.37	23.37	23.37	23.37	23.37	23.37	23.37	23.37	23.37	23.37	23.37	23.37	23.37	23.37	23.37	23.37	23.37	23.37	23.37	23.37	23.37	23.37	23.37	23.37	23.37	23.37	23.37	23.37	23.37	23.37	23.37	23.37	23.37
23.36	23.36	23.36	23.36	23.36	23.36	23.36	23.36	23.36	23.36	23.36	23.36	23.36	23.36	23.36	23.36	23.36	23.36	23.36	23.36	23.36	23.36	23.36	23.36	23.36	23.36	23.36	23.36	23.36	23.36	23.36	23.36	23.36	23.36	23.36	23.36	23.36	23.36	23.36	23.36	23.36	23.36	23.36	23.36	23.36	23.36	23.36	23.36	23.36	23.36
23.35	23.35	23.35	23.35	23.35	23.35	23.35	23.35	23.35	23.35	23.35	23.35	23.35	23.35	23.35	23.35	23.35	23.35	23.35	23.35	23.35	23.35	23.35	23.35	23.35	23.35	23.35	23.35	23.35	23.35	23.35	23.35	23.35	23.35	23.35	23.35	23.35	23.35	23.35	23.35	23.35	23.35	23.35	23.35	23.35	23.35	23.35	23.35	23.35	23.35
23.34	23.34	23.34	23.34	23.34	23.34	23.34	23.34	23.34	23.34	23.34	23.34	23.34	23.34	23.34	23.34	23.34	23.34	23.34	23.34	23.34	23.34	23.34	23.34	23.34	23.34	23.34	23.34	23.34	23.34	23.34	23.34	23.34	23.34	23.34	23.34	23.34	23.34	23.34	23.34	23.34	23.34	23.34	23.34	23.34	23.34	23.34	23.34	23.34	23.34
23.33	23.33	23.33	23.33	23.33	23.33	23.33	23.33	23.33	23.33	23.33	23.33	23.33	23.33	23.33	23.33	23.33	23.33	23.33	23.33	23.33	23.33	23.33	23.33	23.33	23.33	23.33	23.33	23.33	23.33	23.33	23.33	23.33	23.33	23.33	23.33	23.33	23.33	23.33	23.33	23.33	23.33	23.33	23.33	23.33	23.33	23.33	23.33	23.33	23.33
23.32	23.32	23.32	23.32	23.32	23.32	23.32	23.32	23.32	23.32	23.32	23.32	23.32	23.32	23.32	23.32	23.32	23.32	23.32	23.32	23.32	23.32	23.32	23.32	23.32	23.32	23.32	23.32	23.32	23.32	23.32	23.32	23.32	23.32	23.32	23.32	23.32	23.32	23.32	23.32	23.32	23.32	23.32	23.32	23.32	23.32	23.32	23.32	23.32	23.32
23.31	23.31	23.31	23.31	23.31	23.31	23.31	23.31	23.31	23.31	23.31	23.31	23.31	23.31	23.31	23.31	23.31	23.31	23.31	23.31	23.31	23.31	23.31	23.31	23.31	23.31	23.31	23.31	23.31	23.31	23.31	23.31	23.31	23.31	23.31	23.31	23.31	23.31	23.31	23.31	23.31	23.31	23.31	23.31	23.31	23.31	23.31	23.31	23.31	23.31
23.3	23.3	23.3	23.3	23.3	23.3	23.3	23.3	23.3	23.3	23.3	23.3	23.3	23.3	23.3	23.3	23.3	23.3	23.3	23.3	23.3	23.3	23.3	23.3	23.3	23.3	23.3	23.3	23.3	23.3	23.3	23.3	23.3	23.3	23.3	23.3	23.3	23.3	23.3	23.3	23.3	23.3	23.3	23.3	23.3	23.3	23.3	23.3	23.3	23.3
23.29	23.29	23.29	23.29	23.29	23.29	23.29	23.29	23.29	23.29	23.29	23.29	23.29	23.29	23.29	23.29	23.29	23.29	23.29	23.29	23.29	23.29	23.29	23.29	23.29	23.29	23.29	23.29	23.29	23.29	23.29	23.29	23.29	23.29	23.29	23.29	23.29	23.29	23.29	23.29	23.29	23.29	23.29	23.29	23.29	23.29	23.29	23.29	23.29	23.29
23.28	23.28	23.28	23.28	23.28	23.28	23.28	23.28	23.28	23.28	23.28	23.28	23.28	23.28	23.28	23.28	23.28	23.28	23.28	23.28	23.28	23.28	23.28	23.28	23.28	23.28	23.28	23.28	23.28	23.28	23.28	23.28	23.28	23.28	23.28	23.28	23.28	23.28	23.28	23.28	23.28	23.28	23.28	23.28	23.28	23.28	23.28	23.28	23.28	23.28
23.27	23.27	23.27	23.27	23.27	23.27	23.27	23.27	23.27	23.27	23.27	23.27	23.27	23.27	23.27	23.27	23.27	23.27	23.27	23.27	23.27	23.27	23.27	23.27	23.27	23.27	23.27	23.27	23.27	23.27	23.27	23.27	23.27	23.27	23.27	23.27	23.27	23.27	23.27	23.27	23.27	23.27	23.27	23.27	23.27	23.27	23.27	23.27	23.27	23.27
23.26	23.26	23.26	23.26	23.26	23.26	23.26	23.26	23.26	23.26	23.26	23.26	23.26	23.26	23.26	23.26	23.26	23.26	23.26	23.26	23.26	23.26	23.26	23.26	23.26	23.26	23.26	23.26	23.26	23.26	23.26	23.26	23.26	23.26	23.26	23.26	23.26	23.26	23.26	23.26	23.26	23.26	23.26	23.26	23.26	23.26	23.26	23.26	23.26	23.26
23.25	23.25	23.25	23.25	23.25	23.25	23.25	23.25	23.25	23.25	23.25	23.25	23.25	23.25	23.25	23.25	23.25	23.25	23.25	23.25	23.25	23.25	23.25	23.25	23.25	23.25	23.25	23.25	23.25	23.25	23.25	23.25	23.25	23.25	23.25	23.25	23.25	23.25	23.25	23.25	23.25	23.25	23.25	23.25	23.25	23.25	23.25	23.25	23.25	23.25
23.24	23.24	23.24	23.24	23.24	23.24	23.24	23.24	23.24	23.24	23.24	23.24	23.24	23.24	23.24	23.24	23.24	23.24	23.24	23.24	23.24	23.24	23.24	23.24	23.24	23.24	23.24	23.24	23.24	23.24	23.24	23.24	23.24	23.24	23.24	23.24	23.24	23.24	23.24	23.24	23.24	23.24	23.24	23.24	23.24	23.24	23.24	23.24	23.24	23.24
23.23	23.23	23.23	23.23	23.23	23.23	23.23	23.23	23.23	23.23	23.23	23.23	23.23	23.23	23.23	23.23	23.23	23.23	23.23	23.23	23.23	23.23	23.23	23.23	23.23	23.23	23.23	23.23	23.23	23.23	23.23	23.23	23.23	23.23	23.23	23.23	23.23	23.23	23.23	23.23	23.23	23.23	23.23	23.23	23.23	23.23	23.23	23.23	23.23	23.23
23.22	23.22	23.22	23.22	23.22	23.22	23.22	23.22	23.22	23.22	23.22	23.22	23.22	23.22	23.22	23.22	23.22	23.22	23.22	23.22	23.22	23.22	23.22	23.22	23.22	23.22	23.22	23.22	23.22	23.22	23.22	23.22	23.22	23.22	23.22	23.22	23.22	23.22	23.22	23.22	23.22	23.22	23.22	23.22	23.22	23.22	23.22	23.22	23.22	23.22
23.21	23.21	23.21	23.21	23.21	23.21	23.21	23.21	23.21	23.21	23.21	23.21	23.21	23.21	23.21	23.21	23.21	23.21	23.21	23.21	23.21	23.21	23.21	23.21	23.21	23.21	23.21	23.21	23.21	23.21	23.21	23.21	23.21	23.21	23.21	23.21	23.21	23.21	23.21	23.21	23.21	23.21	23.21	23.21	23.21	23.21	23.21	23.21	23.21	23.21
23.2	23.2	23.2	23.2	23.2	23.2	23.2	23.2	23.2	23.2	23.2	23.2	23.2	23.2	23.2	23.2	23.2	23.2	23.2	23.2	23.2	23.2	23.2	23.2	23.2	23.2	23.2	23.2	23.2	23.2	23.2	23.2	23.2	23.2	23.2	23.2	23.2	23.2	23.2	23.2	23.2	23.2	23.2	23.2	23.2	23.2	23.2	23.2	23.2	23.2
23.19	23.19	23.19	23.19	23.19	23.19	23.19	23.19	23.19	23.19	23.19	23.19	23.19	23.19	23.19	23.19	23.19	23.19	23.19	23.19	23.19	23.19	23.19	23.19	23.19	23.19	23.19	23.19	23.19	23.19	23.19	23.19	23.19	23.19	23.19	23.19	23.19	23.19	23.19	23.19	23.19	23.19	23.19	23.19	23.19	23.19	23.19	23.19	23.19	23.19
23.18	23.18	23.18	23.18	23.18	23.18	23.18	23.18	23.18	23.18	23.18	23.18	23.18	23.18	23.18	23.18	23.18	23.18	23.18	23.18	23.18	23.18	23.18	23.18	23.18	23.18	23.18	23.18	23.18	23.18	23.18	23.18	23.18	23.18	23.18	23.18	23.18	23.18	23.18	23.18	23.18	23.18	23.18	23.18	23.18	23.18	23.18	23.18	23.18	23.18
23.17	23.17	23.17	23.17	23.17	23.17	23.17	23.17	23.17	23.17	23.17	23.17	23.17	23.17	23.17	23.17	23.17	23.17	23.17	23.17	23.17	23.17	23.17	23.17	23.17	23.17	23.17	23.17	23.17	23.17	23.17	23.17	23.17	23.17	23.17	23.17	23.17	23.17	23.17	23.17	23.17	23.17	23.17	23.17	23.17	23.17	23.17	23.17	23.17	23.17
23.16	23.16	23.16	23.16	23.16	23.16	23.16	23.16	23.16	23.16	23.16	23.16	23.16	23.16	23.16	23.16	23.16	23.16	23.16	23.16	23.16	23.16	23.16	23.16	23.16	23.16	23.16	23.16	23.16	23.16	23.16	23.16	23.16	23.16	23.16	23.16	23.16	23.16	23.16	23.16	23.16	23.16	23.16	23.16	23.16	23.16	23.16	23.16	23.16	23.16
23.15	23.15	23.15	23.15	23.15	23.15	23.15	23.15	23.15	23.15	23.15	23.15	23.15	23.15	23.15	23.15	23.15	23.15	23.15	23.15	23.15	23.15	23.15	23.15	23.15	23.15	23.15	23.15	23.15	23.15	23.15	23.15	23.15	23.15	23.15	23.15	23.15	23.15	23.15	23.15	23.15	23.15	23.15	23.15	23.15	23.15	23.15	23.15	23.15	23.15
23.14	23.14	23.14	23.14	23.14	23.14	23.14	23.14	23.14	23.14	23.14	23.14	23.14	23.14	23.14	23.14	23.14	23.14	23.14	23.14	23.14	23.14	23.14	23.14	23.14	23.14	23.14	23.14	23.14	23.14	23.14	23.14	23.14	23.14	23.14	23.14	23.14	23.14	23.14	23.14	23.14	23.14	23.14	23.14	23.14	23.14	23.14	23.14	23.14	23.14
23.13	23.13	23.13	23.13	23.13	23.13	23.13	23.13	23.13	23.13	23.13	23.13	23.13	23.13	23.13	23.13	23.13	23.13	23.13	23.13	23.13	23.13	23.13	23.13	23.13	23.13	23.13	23.13	23.13	23.13	23.13	23.13	23.13	23.13	23.13	23.13	23.13	23.13	23.13	23.13	23.13	23.13	23.13	23.13	23.13	23.13	23.13	23.13	23.13	23.13
23.12	23.12	23.12	23.12	23.12	23.12	23.12	23.12	23.12	23.12	23.12	23.12	23.12	23.12	23.12	23.12	23.12	23.12	23.12	23.12	23.12	23.12	23.12	23.12	23.12	23.12	23.12	23.12	23.12	23.12	23.12	23.12	23.12	23.12	23.12	23.12	23.12	23.12	23.12	23.12	23.12	23.12	23.12	23.12	23.12	23.12	23.12	23.12	23.12	23.12
23.11	23.11	23.11	23.11	23.11	23.11	23.11	23.11	23.11	23.11	23.11	23.11	23.11	23.11	23.11	23.11	23.11	23.11	23.11	23.11	23.11	23.11	23.11	23.11	23.11	23.11	23.11	23.11	23.11	23.11	23.11	23.11	23.11	23.11	23.11	23.11	23.11	23.11	23.11	23.11	23.11	23.11	23.11	23.11	23.11	23.11	23.11	23.11	23.11	23.11
23.1	23.1	23.1	23.1	23.1	23.1	23.1	23.1	23.1	23.1	23.1	23.1	23.1	23.1	23.1	23.1	23.1	23.1	23.1	23.1	23.1	23.1	23.1	23.1	23.1	23.1	23.1	23.1	23.1	23.1	23.1	23.1	23.1	23.1	23.1	23.1	23.1	23.1	23.1	23.1	23.1	23.1	23.1	23.1	23.1	23.1	23.1	23.1	23.1	23.1
23.09	23.09	23.09	23.09	23.09	23.09	23.09	23.09	23.09	23.09	23.09	23.09	23.09	23.09	23.09	23.09	23.09	23.09	23.09	23.09	23.09	23.09	23.09	23.09	23.09	23.09	23.09	23.09	23.09	23.09	23.09	23.09	23.09	23.09	23.09	23.09	23.09	23.09	23.09	23.09	23.09	23.09	23.09	23.09	23.09	23.09	23.09	23.09	23.09	23.09
23.08	23.08	23.08	23.08	23.08	23.08	23.08	23.08	23.08	23.08	23.08	23.08	23.08	23.08	23.08	23.08	23.08	23.08	23.08	23.08	23.08	23.08	23.08	23.08	23.08	23.08	23.08	23.08	23.08	23.08	23.08	23.08	23.08	23.08	23.08	23.08	23.08	23.08	23.08	23.08	23.08	23.08	23.08	23.08	23.08	23.08	23.08	23.08	23.08	23.08
23.07	23.07	23.07	23.07	23.07	23.07	23.07	23.07	23.07	23.07	23.07	23.07	23.07	23.07	23.07	23.07	23.07	23.07	23.07	23.07	23.07	23.07	23.07	23.07	23.07	23.07	23.07	23.07	23.07	23.07	23.07	23.07	23.07	23.07	23.07	23.07	23.07	23.07	23.07	23.07	23.07	23.07	23.07	23.07	23.07	23.07	23.07	23.07	23.07	23.07
23.06	23.06	23.06	23.06	23.06	23.06	23.06	23.06	23.06	23.06	23.06	23.06	23.06	23.06	23.06	23.06	23.06	23.06	23.06	23.06	23.06	23.06	23.06	23.06	23.06	23.06	23.06	23.06	23.06	23.06	23.06	23.06	23.06	23.06	23.06	23.06	23.06	23.06	23.06	23.06	23.06	23.06	23.06	23.06	23.06	23.06	23.06	23.06	23.06	23.06
23.05	23.05	23.05	23.05	23.05	23.05	23.05	23.05	23.05	23.05	23.05	23.05	23.05	23.05	23.05	23.05	23.05	23.05	23.05	23.05	23.05	23.05	23.05	23.05	23.05	23.05	23.05	23.05	23.05	23.05	23.05	23.05	23.05	23.05	23.05	23.05	23.05	23.05	23.05	23.05	23.05	23.05	23.05	23.05	23.05	23.05	23.05	23.05	23.05	23.05
23.04	23.04	23.04	23.04	23.04	23.04	23.04	23.04	23.04	23.04	23.04	23.04	23.04	23.04	23.04	23.04	23.04	23.04	23.04	23.04	23.04	23.04	23.04	23.04	23.04	23.04	23.04	23.04	23.04	23.04	23.04	23.04	23.04	23.04	23.04	23.04	23.04	23.04	23.04	23.04	23.04	23.04	23.04	23.04	23.04	23.04	23.04	23.04	23.04	23.04
23.03	23.03	23.03	23.03	23.03	23.03	23.03	23.03	23.03	23.03	23.03	23.03	23.03	23.03	23.03	23.03	23.03	23.03	23.03	23.03	23.03	23.03	23.03	23.03	23.03	23.03	23.03	23.03	23.03	23.03	23.03	23.03	23.03	23.03	23.03	23.03	23.03	23.03	23.03	23.03	23.03	23.03	23.03	23.03	23.03	23.03	23.03	23.03	23.03	23.03
23.02	23.02	23.02	23.02	23.02	23.02	23.02	23.02	23.02	23.02	23.02	23.02	23.02	23.02	23.02	23.02	23.02	23.02	23.02	23.02	23.02	23.02	23.02	23.02	23.02	23.02	23.02	23.02	23.02	23.02	23.02	23.02	23.02	23.02	23.02	23.02	23.02	23.02	23.02	23.02	23.02	23.02	23.02	23.02	23.02	23.02	23.02	23.02	23.02	23.02
23.01	23.01	23.01	23.01	23.01	23.01	23.01	23.01	23.01	23.01	23.01	23.01	23.01	23.01	23.01	23.01	23.01	23.01	23.01	23.01	23.01	23.01	23.01	23.01	23.01	23.01	23.01	23.01	23.01	23.01	23.01	23.01	23.01	23.01	23.01	23.01	23.01	23.01	23.01	23.01	23.01	23.01	23.01	23.01	23.01	23.01	23.01	23.01	23.01	23.01
23	23	23	23	23	23	23	23	23	23	23	23	23	23	23	23	23	23	23	23	23	23	23	23	23	23	23	23	23	23	23	23	23	23	23	23	23	23	23	23	23	23	23	23	23	23	23	23	23	23
22.99	22.99	22.99	22.99	22.99	22.99	22.99	22.99	22.99	22.99	22.99	22.99	22.99	22.99	22.99	22.99	22.99	22.99	22.99	22.99	22.99	22.99	22.99	22.99	22.99	22.99	22.99	22.99	22.99	22.99	22.99	22.99	22.99	22.99	22.99	22.99	22.99	22.99	22.99	22.99	22.99	22.99	22.99	22.99	22.99	22.99	22.99	22.99	22.99	22.99
22.98	22.98	22.98	22.98	22.98	22.98	22.98	22.98	22.98	22.98	22.98	22.98	22.98	22.98	22.98	22.98	22.98	22.98	22.98	22.98	22.98	22.98	22.98	22.98	22.98	22.98	22.98	22.98	22.98	22.98	22.98	22.98	22.98	22.98	22.98	22.98	22.98	22.98	22.98	22.98	22.98	22.98	22.98	22.98	22.98	22.98	22.98	22.98	22.98	22.98
22.97	22.97	22.97	22.97	22.97	22.97	22.97	22.97	22.97	22.97	22.97	22.97	22.97	22.97	22.97	22.97	22.97	22.97	22.97	22.97	22.97	22.97	22.97	22.97	22.97	22.97	22.97	22.97	22.97	22.97	22.97	22.97	22.97	22.97	22.97	22.97	22.97	22.97	22.97	22.97	22.97	22.97	22.97	22.97	22.97	22.97	22.97	22.97	22.97	22.97
22.96	22.96	22.96	22.96	22.96	22.96	22.96	22.96	22.96	22.96	22.96	22.96	22.96	22.96	22.96	22.96	22.96	22.96	22.96	22.96	22.96	22.96	22.96	22.96	22.96	22.96	22.96	22.96	22.96	22.96	22.96	22.96	22.96	22.96	22.96	22.96	22.96	22.96	22.96	22.96	22.96	22.96	22.96	22.96	22.96	22.96	22.96	22.96	22.96	22.96
22.95	22.95	22.95	22.95	22.95	22.95	22.95	22.95	22.95	22.95	22.95	22.95	22.95	22.95	22.95	22.95	22.95	22.95	22.95	22.95	22.95	22.95	22.95	22.95	22.95	22.95	22.95	22.95	22.95	22.95	22.95	22.95	22.95	22.95	22.95	22.95	22.95	22.95	22.95	22.95	22.95	22.95	22.95	22.95	22.95	22.95	22.95	22.95	22.95	22.95
22.94	22.94	22.94	22.94	22.94	22.94	22.94	22.94	22.94	22.94	22.94	22.94	22.94	22.94	22.94	22.94	22.94	22.94	22.94	22.94	22.94	22.94	22.94	22.94	22.94	22.94	22.94	22.94	22.94	22.94	22.94	22.94	22.94	22.94	22.94	22.94	22.94	22.94	22.94	22.94	22.94	22.94	22.94	22.94	22.94	22.94	22.94	22.94	22.94	22.94
22.93	22.93	22.93	22.93	22.93	22.93	22.93	22.93	22.93	22.93	22.93	22.93	22.93	22.93	22.93	22.93	22.93	22.93	22.93	22.93	22.93	22.93	22.93	22.93	22.93	22.93	22.93	22.93	22.93	22.93	22.93	22.93	22.93	22.93	22.93	22.93	22.93	22.93	22.93	22.93	22.93	22.93	22.93	22.93	22.93	22.93	22.93	22.93	22.93	22.93
22.92	22.92	22.92	22.92	22.92	22.92	22.92	22.92	22.92	22.92	22.92	22.92	22.92	22.92	22.92	22.92	22.92	22.92	22.92	22.92	22.92	22.92	22.92	22.92	22.92	22.92	22.92	22.92	22.92	22.92	22.92	22.92	22.92	22.92	22.92	22.92	22.92	22.92	22.92	22.92	22.92	22.92	22.92	22.92	22.92	22.92	22.92	22.92	22.92	22.92
22.91	22.91	22.91	22.91	22.91	22.91	22.91	22.91	22.91	22.91	22.91	22.91	22.91	22.91	22.91	22.91	22.91	22.91	22.91	22.91	22.91	22.91	22.91	22.91	22.91	22.91	22.91	22.91	22.91	22.91	22.91	22.91	22.91	22.91	22.91	22.91	22.91	22.91	22.91	22.91	22.91	22.91	22.91	22.91	22.91	22.91	22.91	22.91	22.91	22.91
22.9	22.9	22.9	22.9	22.9	22.9	22.9	22.9	22.9	22.9	22.9	22.9	22.9	22.9	22.9	22.9	22.9	22.9	22.9	22.9	22.9	22.9	22.9	22.9	22.9	22.9	22.9	22.9	22.9	22.9	22.9	22.9	22.9	22.9	22.9	22.9	22.9	22.9	22.9	22.9	22.9	22.9	22.9	22.9	22.9	22.9	22.9	22.9	22.9	22.9
22.89	22.89	22.89	22.89	22.89	22.89	22.89	22.89	22.89	22.89	22.89	22.89	22.89	22.89	22.89	22.89	22.89	22.89	22.89	22.89	22.89	22.89	22.89	22.89	22.89	22.89	22.89	22.89	22.89	22.89	22.89	22.89	22.89	22.89	22.89	22.89	22.89	22.89	22.89	22.89	22.89	22.89	22.89	22.89	22.89	22.89	22.89	22.89	22.89	22.89
22.88	22.88	22.88	22.88	22.88	22.88	22.88	22.88	22.88	22.88	22.88	22.88	22.88	22.88	22.88	22.88	22.88	22.88	22.88	22.88	22.88	22.88	22.88	22.88	22.88	22.88	22.88	22.88	22.88	22.88	22.88	22.88	22.88	22.88	22.88	22.88	22.88	22.88	22.88	22.88	22.88	22.88	22.88	22.88	22.88	22.88	22.88	22.88	22.88	22.88
22.87	22.87	22.87	22.87	22.87	22.87	22.87	22.87	22.87	22.87	22.87	22.87	22.87	22.87	22.87	22.87	22.87	22.87	22.87	22.87	22.87	22.87	22.87	22.87	22.87	22.87	22.87	22.87	22.87	22.87	22.87	22.87	22.87	22.87	22.87	22.87	22.87	22.87	22.87	22.87	22.87	22.87	22.87	22.87	22.87	22.87	22.87	22.87	22.87	22.87
22.86	22.86	22.86	22.86	22.86	22.86	22.86	22.86	22.86	22.86	22.86	22.86	22.86	22.86	22.86	22.86	22.86	22.86	22.86	22.86	22.86	22.86	22.86	22.86	22.86	22.86	22.86	22.86	22.86	22.86	22.86	22.86	22.86	22.86	22.86	22.86	22.86	22.86	22.86	22.86	22.86	22.86	22.86	22.86	22.86	22.86	22.86	22.86	22.86	22.86
22.85	22.85	22.85	22.85	22.85	22.85	22.85	22.85	22.85	22.85	22.85	22.85	22.85	22.85	22.85	22.85	22.85	22.85	22.85	22.85	22.85	22.85	22.85	22.85	22.85	22.85	22.85	22.85	22.85	22.85	22.85	22.85	22.85	22.85	22.85	22.85	22.85	22.85	22.85	22.85	22.85	22.85	22.85	22.85	22.85	22.85	22.85	22.85	22.85	22.85
22.84	22.84	22.84	22.84	22.84	22.84	22.84	22.84	22.84	22.84	22.84	22.84	22.84	22.84	22.84	22.84	22.84	22.84	22.84	22.84	22.84	22.84	22.84	22.84	22.84	22.84	22.84	22.84	22.84	22.84	22.84	22.84	22.84	22.84	22.84	22.84	22.84	22.84	22.84	22.84	22.84	22.84	22.84	22.84	22.84	22.84	22.84	22.84	22.84	22.84
22.83	22.83	22.83	22.83	22.83	22.83	22.83	22.83	22.83	22.83	22.83	22.83	22.83	22.83	22.83	22.83	22.83	22.83	22.83	22.83	22.83	22.83	22.83	22.83	22.83	22.83	22.83	22.83	22.83	22.83	22.83	22.83	22.83	22.83	22.83	22.83	22.83	22.83	22.83	22.83	22.83	22.83	22.83	22.83	22.83	22.83	22.83	22.83	22.83	22.83
22.82	22.82	22.82	22.82	22.82	22.82	22.82	22.82	22.82	22.82	22.82	22.82	22.82	22.82	22.82	22.82	22.82	22.82	22.82	22.82	22.82	22.82	22.82	22.82	22.82	22.82	22.82	22.82	22.82	22.82	22.82	22.82	22.82	22.82	22.82	22.82	22.82	22.82	22.82	22.82	22.82	22.82	22.82	22.82	22.82	22.82	22.82	22.82	22.82	22.82
22.81	22.81	22.81	22.81	22.81	22.81	22.81	22.81	22.81	22.81	22.81	22.81	22.81	22.81	22.81	22.81	22.81	22.81	22.81	22.81	22.81	22.81	22.81	22.81	22.81	22.81	22.81	22.81	22.81	22.81	22.81	22.81	22.81	22.81	22.81	22.81	22.81	22.81	22.81	22.81	22.81	22.81	22.81	22.81	22.81	22.81	22.81	22.81	22.81	22.81
22.8	22.8	22.8	22.8	22.8	22.8	22.8	22.8	22.8	22.8	22.8	22.8	22.8	22.8	22.8	22.8	22.8	22.8	22.8	22.8	22.8	22.8	22.8	22.8	22.8	22.8	22.8	22.8	22.8	22.8	22.8	22.8	22.8	22.8	22.8	22.8	22.8	22.8	22.8	22.8	22.8	22.8	22.8	22.8	22.8	22.8	22.8	22.8	22.8	22.8
22.79	22.79	22.79	22.79	22.79	22.79	22.79	22.79	22.79	22.79	22.79	22.79	22.79	22.79	22.79	22.79	22.79	22.79	22.79	22.79	22.79	22.79	22.79	22.79	22.79	22.79	22.79	22.79	22.79	22.79	22.79	22.79	22.79	22.79	22.79	22.79	22.79	22.79	22.79	22.79	22.79	22.79	22.79	22.79	22.79	22.79	22.79	22.79	22.79	22.79
22.78	22.78	22.78	22.78	22.78	22.78	22.78	22.78	22.78	22.78	22.78	22.78	22.78	22.78	22.78	22.78	22.78	22.78	22.78	22.78	22.78	22.78	22.78	22.78	22.78	22.78	22.78	22.78	22.78	22.78	22.78	22.78	22.78	22.78	22.78	22.78	22.78	22.78	22.78	22.78	22.78	22.78	22.78	22.78	22.78	22.78	22.78	22.78	22.78	22.78
22.77	22.77	22.77	22.77	22.77	22.77	22.77	22.77	22.77	22.77	22.77	22.77	22.77	22.77	22.77	22.77	22.77	22.77	22.77	22.77	22.77	22.77	22.77	22.77	22.77	22.77	22.77	22.77	22.77	22.77	22.77	22.77	22.77	22.77	22.77	22.77	22.77	22.77	22.77	22.77	22.77	22.77	22.77	22.77	22.77	22.77	22.77	22.77	22.77	22.77
22.76	22.76	22.76	22.76	22.76	22.76	22.76	22.76	22.76	22.76	22.76	22.76	22.76	22.76	22.76	22.76	22.76	22.76	22.76	22.76	22.76	22.76	22.76	22.76	22.76	22.76	22.76	22.76	22.76	22.76	22.76	22.76	22.76	22.76	22.76	22.76	22.76	22.76	22.76	22.76	22.76	22.76	22.76	22.76	22.76	22.76	22.76	22.76	22.76	22.76
22.75	22.75	22.75	22.75	22.75	22.75	22.75	22.75	22.75	22.75	22.75	22.75	22.75	22.75	22.75	22.75	22.75	22.75	22.75	22.75	22.75	22.75	22.75	22.75	22.75	22.75	22.75	22.75	22.75	22.75	22.75	22.75	22.75	22.75	22.75	22.75	22.75	22.75	22.75	22.75	22.75	22.75	22.75	22.75	22.75	22.75	22.75	22.75	22.75	22.75
22.74	22.74	22.74	22.74	22.74	22.74	22.74	22.74	22.74	22.74	22.74	22.74	22.74	22.74	22.74	22.74	22.74	22.74	22.74	22.74	22.74	22.74	22.74	22.74	22.74	22.74	22.74	22.74	22.74	22.74	22.74	22.74	22.74	22.74	22.74	22.74	22.74	22.74	22.74	22.74	22.74	22.74	22.74	22.74	22.74	22.74	22.74	22.74	22.74	22.74
22.73	22.73	22.73	22.73	22.73	22.73	22.73	22.73	22.73	22.73	22.73	22.73	22.73	22.73	22.73	22.73	22.73	22.73	22.73	22.73	22.73	22.73	22.73	22.73	22.73	22.73	22.73	22.73	22.73	22.73	22.73	22.73	22.73	22.73	22.73	22.73	22.73	22.73	22.73	22.73	22.73	22.73	22.73	22.73	22.73	22.73	22.73	22.73	22.73	22.73
22.72	22.72	22.72	22.72	22.72	22.72	22.72	22.72	22.72	22.72	22.72	22.72	22.72	22.72	22.72	22.72	22.72	22.72	22.72	22.72	22.72	22.72	22.72	22.72	22.72	22.72	22.72	22.72	22.72	22.72	22.72	22.72	22.72	22.72	22.72	22.72	22.72	22.72	22.72	22.72	22.72	22.72	22.72	22.72	22.72	22.72	22.72	22.72	22.72	22.72
22.71	22.71	22.71	22.71	22.71	22.71	22.71	22.71	22.71	22.71	22.71	22.71	22.71	22.71	22.71	22.71	22.71	22.71	22.71	22.71	22.71	22.71	22.71	22.71	22.71	22.71	22.71	22.71	22.71	22.71	22.71	22.71	22.71	22.71	22.71	22.71	22.71	22.71	22.71	22.71	22.71	22.71	22.71	22.71	22.71	22.71	22.71	22.71	22.71	22.71
22.7	22.7	22.7	22.7	22.7	22.7	22.7	22.7	22.7	22.7	22.7	22.7	22.7	22.7	22.7	22.7	22.7	22.7	22.7	22.7	22.7	22.7	22.7	22.7	22.7	22.7	22.7	22.7	22.7	22.7	22.7	22.7	22.7	22.7	22.7	22.7	22.7	22.7	22.7	22.7	22.7	22.7	22.7	22.7	22.7	22.7	22.7	22.7	22.7	22.7
22.69	22.69	22.69	22.69	22.69	22.69	22.69	22.69	22.69	22.69	22.69	22.69	22.69	22.69	22.69	22.69	22.69	22.69	22.69	22.69	22.69	22.69	22.69	22.69	22.69	22.69	22.69	22.69	22.69	22.69	22.69	22.69	22.69	22.69	22.69	22.69	22.69	22.69	22.69	22.69	22.69	22.69	22.69	22.69	22.69	22.69	22.69	22.69	22.69	22.69
22.68	22.68	22.68	22.68	22.68	22.68	22.68	22.68	22.68	22.68	22.68	22.68	22.68	22.68	22.68	22.68	22.68	22.68	22.68	22.68	22.68	22.68	22.68	22.68	22.68	22.68	22.68	22.68	22.68	22.68	22.68	22.68	22.68	22.68	22.68	22.68	22.68	22.68	22.68	22.68	22.68	22.68	22.68	22.68	22.68	22.68	22.68	22.68	22.68	22.68
22.67	22.67	22.67	22.67	22.67	22.67	22.67	22.67	22.67	22.67	22.67	22.67	22.67	22.67	22.67	22.67	22.67	22.67	22.67	22.67	22.67	22.67	22.67	22.67	22.67	22.67	22.67	22.67	22.67	22.67	22.67	22.67	22.67	22.67	22.67	22.67	22.67	22.67	22.67	22.67	22.67	22.67	22.67	22.67	22.67	22.67	22.67	22.67	22.67	22.67
22.66	22.66	22.66	22.66	22.66	22.66	22.66	22.66	22.66	22.66	22.66	22.66	22.66	22.66	22.66	22.66	22.66	22.66	22.66	22.66	22.66	22.66	22.66	22.66	22.66	22.66	22.66	22.66	22.66	22.66	22.66	22.66	22.66	22.66	22.66	22.66	22.66	22.66	22.66	22.66	22.66	22.66	22.66	22.66	22.66	22.66	22.66	22.66	22.66	22.66
22.65	22.65	22.65	22.65	22.65	22.65	22.65	22.65	22.65	22.65	22.65	22.65	22.65	22.65	22.65	22.65	22.65	22.65	22.65	22.65	22.65	22.65	22.65	22.65	22.65	22.65	22.65	22.65	22.65	22.65	22.65	22.65	22.65	22.65	22.65	22.65	22.65	22.65	22.65	22.65	22.65	22.65	22.65	22.65	22.65	22.65	22.65	22.65	22.65	22.65
22.64	22.64	22.64	22.64	22.64	22.64	22.64	22.64	22.64	22.64	22.64	22.64	22.64	22.64	22.64	22.64	22.64	22.64	22.64	22.64	22.64	22.64	22.64	22.64	22.64	22.64	22.64	22.64	22.64	22.64	22.64	22.64	22.64	22.64	22.64	22.64	22.64	22.64	22.64	22.64	22.64	22.64	22.64	22.64	22.64	22.64	22.64	22.64	22.64	22.64
22.63	22.63	22.63	22.63	22.63	22.63	22.63	22.63	22.63	22.63	22.63	22.63	22.63	22.63	22.63	22.63	22.63	22.63	22.63	22.63	22.63	22.63	22.63	22.63	22.63	22.63	22.63	22.63	22.63	22.63	22.63	22.63	22.63	22.63	22.63	22.63	22.63	22.63	22.63	22.63	22.63	22.63	22.63	22.63	22.63	22.63	22.63	22.63	22.63	22.63
22.62	22.62	22.62	22.62	22.62	22.62	22.62	22.62	22.62	22.62	22.62	22.62	22.62	22.62	22.62	22.62	22.62	22.62	22.62	22.62	22.62	22.62	22.62	22.62	22.62	22.62	22.62	22.62	22.62	22.62	22.62	22.62	22.62	22.62	22.62	22.62	22.62	22.62	22.62	22.62	22.62	22.62	22.62	22.62	22.62	22.62	22.62	22.62	22.62	22.62
22.61	22.61	22.61	22.61	22.61	22.61	22.61	22.61	22.61	22.61	22.61	22.61	22.61	22.61	22.61	22.61	22.61	22.61	22.61	22.61	22.61	22.61	22.61	22.61	22.61	22.61	22.61	22.61	22.61	22.61	22.61	22.61	22.61	22.61	22.61	22.61	22.61	22.61	22.61	22.61	22.61	22.61	22.61	22.61	22.61	22.61	22.61	22.61	22.61	22.61
22.6	22.6	22.6	22.6	22.6	22.6	22.6	22.6	22.6	22.6	22.6	22.6	22.6	22.6	22.6	22.6	22.6	22.6	22.6	22.6	22.6	22.6	22.6	22.6	22.6	22.6	22.6	22.6	22.6	22.6	22.6	22.6	22.6	22.6	22.6	22.6	22.6	22.6	22.6	22.6	22.6	22.6	22.6	22.6	22.6	22.6	22.6	22.6	22.6	22.6
22.59	22.59	22.59	22.59	22.59	22.59	22.59	22.59	22.59	22.59	22.59	22.59	22.59	22.59	22.59	22.59	22.59	22.59	22.59	22.59	22.59	22.59	22.59	22.59	22.59	22.59	22.59	22.59	22.59	22.59	22.59	22.59	22.59	22.59	22.59	22.59	22.59	22.59	22.59	22.59	22.59	22.59	22.59	22.59	22.59	22.59	22.59	22.59	22.59	22.59
22.58	22.58	22.58	22.58	22.58	22.58	22.58	22.58	22.58	22.58	22.58	22.58	22.58	22.58	22.58	22.58	22.58	22.58	22.58	22.58	22.58	22.58	22.58	22.58	22.58	22.58	22.58	22.58	22.58	22.58	22.58	22.58	22.58	22.58	22.58	22.58	22.58	22.58	22.58	22.58	22.58	22.58	22.58	22.58	22.58	22.58	22.58	22.58	22.58	22.58
22.57	22.57	22.57	22.57	22.57	22.57	22.57	22.57	22.57	22.57	22.57	22.57	22.57	22.57	22.57	22.57	22.57	22.57	22.57	22.57	22.57	22.57	22.57	22.57	22.57	22.57	22.57	22.57	22.57	22.57	22.57	22.57	22.57	22.57	22.57	22.57	22.57	22.57	22.57	22.57	22.57	22.57	22.57	22.57	22.57	22.57	22.57	22.57	22.57	22.57
22.56	22.56	22.56	22.56	22.56	22.56	22.56	22.56	22.56	22.56	22.56	22.56	22.56	22.56	22.56	22.56	22.56	22.56	22.56	22.56	22.56	22.56	22.56	22.56	22.56	22.56	22.56	22.56	22.56	22.56	22.56	22.56	22.56	22.56	22.56	22.56	22.56	22.56	22.56	22.56	22.56	22.56	22.56	22.56	22.56	22.56	22.56	22.56	22.56	22.56
22.55	22.55	22.55	22.55	22.55	22.55	22.55	22.55	22.55	22.55	22.55	22.55	22.55	22.55	22.55	22.55	22.55	22.55	22.55	22.55	22.55	22.55	22.55	22.55	22.55	22.55	22.55	22.55	22.55	22.55	22.55	22.55	22.55	22.55	22.55	22.55	22.55	22.55	22.55	22.55	22.55	22.55	22.55	22.55	22.55	22.55	22.55	22.55	22.55	22.55
22.54	22.54	22.54	22.54	22.54	22.54	22.54	22.54	22.54	22.54	22.54	22.54	22.54	22.54	22.54	22.54	22.54	22.54	22.54	22.54	22.54	22.54	22.54	22.54	22.54	22.54	22.54	22.54	22.54	22.54	22.54	22.54	22.54	22.54	22.54	22.54	22.54	22.54	22.54	22.54	22.54	22.54	22.54	22.54	22.54	22.54	22.54	22.54	22.54	22.54
22.53	22.53	22.53	22.53	22.53	22.53	22.53	22.53	22.53	22.53	22.53	22.53	22.53	22.53	22.53	22.53	22.53	22.53	22.53	22.53	22.53	22.53	22.53	22.53	22.53	22.53	22.53	22.53	22.53	22.53	22.53	22.53	22.53	22.53	22.53	22.53	22.53	22.53	22.53	22.53	22.53	22.53	22.53	22.53	22.53	22.53	22.53	22.53	22.53	22.53
22.52	22.52	22.52	22.52	22.52	22.52	22.52	22.52	22.52	22.52	22.52	22.52	22.52	22.52	22.52	22.52	22.52	22.52	22.52	22.52	22.52	22.52	22.52	22.52	22.52	22.52	22.52	22.52	22.52	22.52	22.52	22.52	22.52	22.52	22.52	22.52	22.52	22.52	22.52	22.52	22.52	22.52	22.52	22.52	22.52	22.52	22.52	22.52	22.52	22.52
22.51	22.51	22.51	22.51	22.51	22.51	22.51	22.51	22.51	22.51	22.51	22.51	22.51	22.51	22.51	22.51	22.51	22.51	22.51	22.51	22.51	22.51	22.51	22.51	22.51	22.51	22.51	22.51	22.51	22.51	22.51	22.51	22.51	22.51	22.51	22.51	22.51	22.51	22.51	22.51	22.51	22.51	22.51	22.51	22.51	22.51	22.51	22.51	22.51	22.51
22.5	22.5	22.5	22.5	22.5	22.5	22.5	22.5	22.5	22.5	22.5	22.5	22.5	22.5	22.5	22.5	22.5	22.5	22.5	22.5	22.5	22.5	22.5	22.5	22.5	22.5	22.5	22.5	22.5	22.5	22.5	22.5	22.5	22.5	22.5	22.5	22.5	22.5	22.5	22.5	22.5	22.5	22.5	22.5	22.5	22.5	22.5	22.5	22.5	22.5
22.49	22.49	22.49	22.49	22.49	22.49	22.49	22.49	22.49	22.49	22.49	22.49	22.49	22.49	22.49	22.49	22.49	22.49	22.49	22.49	22.49	22.49	22.49	22.49	22.49	22.49	22.49	22.49	22.49	22.49	22.49	22.49	22.49	22.49	22.49	22.49	22.49	22.49	22.49	22.49	22.49	22.49	22.49	22.49	22.49	22.49	22.49	22.49	22.49	22.49
22.48	22.48	22.48	22.48	22.48	22.48	22.48	22.48	22.48	22.48	22.48	22.48	22.48	22.48	22.48	22.48	22.48	22.48	22.48	22.48	22.48	22.48	22.48	22.48	22.48	22.48	22.48	22.48	22.48	22.48	22.48	22.48	22.48	22.48	22.48	22.48	22.48	22.48	22.48	22.48	22.48	22.48	22.48	22.48	22.48	22.48	22.48	22.48	22.48	22.48
22.47	22.47	22.47	22.47	22.47	22.47	22.47	22.47	22.47	22.47	22.47	22.47	22.47	22.47	22.47	22.47	22.47	22.47	22.47	22.47	22.47	22.47	22.47	22.47	22.47	22.47	22.47	22.47	22.47	22.47	22.47	22.47	22.47	22.47	22.47	22.47	22.47	22.47	22.47	22.47	22.47	22.47	22.47	22.47	22.47	22.47	22.47	22.47	22.47	22.47
22.46	22.46	22.46	22.46	22.46	22.46	22.46	22.46	22.46	22.46	22.46	22.46	22.46	22.46	22.46	22.46	22.46	22.46	22.46	22.46	22.46	22.46	22.46	22.46	22.46	22.46	22.46	22.46	22.46	22.46	22.46	22.46	22.46	22.46	22.46	22.46	22.46	22.46	22.46	22.46	22.46	22.46	22.46	22.46	22.46	22.46	22.46	22.46	22.46	22.46
22.45	22.45	22.45	22.45	22.45	22.45	22.45	22.45	22.45	22.45	22.45	22.45	22.45	22.45	22.45	22.45	22.45	22.45	22.45	22.45	22.45	22.45	22.45	22.45	22.45	22.45	22.45	22.45	22.45	22.45	22.45	22.45	22.45	22.45	22.45	22.45	22.45	22.45	22.45	22.45	22.45	22.45	22.45	22.45	22.45	22.45	22.45	22.45	22.45	22.45
22.44	22.44	22.44	22.44	22.44	22.44	22.44	22.44	22.44	22.44	22.44	22.44	22.44	22.44	22.44	22.44	22.44	22.44	22.44	22.44	22.44	22.44	22.44	22.44	22.44	22.44	22.44	22.44	22.44	22.44	22.44	22.44	22.44	22.44	22.44	22.44	22.44	22.44	22.44	22.44	22.44	22.44	22.44	22.44	22.44	22.44	22.44	22.44	22.44	22.44
22.43	22.43	22.43	22.43	22.43	22.43	22.43	22.43	22.43	22.43	22.43	22.43	22.43	22.43	22.43	22.43	22.43	22.43	22.43	22.43	22.43	22.43	22.43	22.43	22.43	22.43	22.43	22.43	22.43	22.43	22.43	22.43	22.43	22.43	22.43	22.43	22.43	22.43	22.43	22.43	22.43	22.43	22.43	22.43	22.43	22.43	22.43	22.43	22.43	22.43
22.42	22.42	22.42	22.42	22.42	22.42	22.42	22.42	22.42	22.42	22.42	22.42	22.42	22.42	22.42	22.42	22.42	22.42	22.42	22.42	22.42	22.42	22.42	22.42	22.42	22.42	22.42	22.42	22.42	22.42	22.42	22.42	22.42	22.42	22.42	22.42	22.42	22.42	22.42	22.42	22.42	22.42	22.42	22.42	22.42	22.42	22.42	22.42	22.42	22.42
22.41	22.41	22.41	22.41	22.41	22.41	22.41	22.41	22.41	22.41	22.41	22.41	22.41	22.41	22.41	22.41	22.41	22.41	22.41	22.41	22.41	22.41	22.41	22.41	22.41	22.41	22.41	22.41	22.41	22.41	22.41	22.41	22.41	22.41	22.41	22.41	22.41	22.41	22.41	22.41	22.41	22.41	22.41	22.41	22.41	22.41	22.41	22.41	22.41	22.41
22.4	22.4	22.4	22.4	22.4	22.4	22.4	22.4	22.4	22.4	22.4	22.4	22.4	22.4	22.4	22.4	22.4	22.4	22.4	22.4	22.4	22.4	22.4	22.4	22.4	22.4	22.4	22.4	22.4	22.4	22.4	22.4	22.4	22.4	22.4	22.4	22.4	22.4	22.4	22.4	22.4	22.4	22.4	22.4	22.4	22.4	22.4	22.4	22.4	22.4
22.39	22.39	22.39	22.39	22.39	22.39	22.39	22.39	22.39	22.39	22.39	22.39	22.39	22.39	22.39	22.39	22.39	22.39	22.39	22.39	22.39	22.39	22.39	22.39	22.39	22.39	22.39	22.39	22.39	22.39	22.39	22.39	22.39	22.39	22.39	22.39	22.39	22.39	22.39	22.39	22.39	22.39	22.39	22.39	22.39	22.39	22.39	22.39	22.39	22.39
22.38	22.38	22.38	22.38	22.38	22.38	22.38	22.38	22.38	22.38	22.38	22.38	22.38	22.38	22.38	22.38	22.38	22.38	22.38	22.38	22.38	22.38	22.38	22.38	22.38	22.38	22.38	22.38	22.38	22.38	22.38	22.38	22.38	22.38	22.38	22.38	22.38	22.38	22.38	22.38	22.38	22.38	22.38	22.38	22.38	22.38	22.38	22.38	22.38	22.38
22.37	22.37	22.37	22.37	22.37	22.37	22.37	22.37	22.37	22.37	22.37	22.37	22.37	22.37	22.37	22.37	22.37	22.37	22.37	22.37	22.37	22.37	22.37	22.37	22.37	22.37	22.37	22.37	22.37	22.37	22.37	22.37	22.37	22.37	22.37	22.37	22.37	22.37	22.37	22.37	22.37	22.37	22.37	22.37	22.37	22.37	22.37	22.37	22.37	22.37
22.36	22.36	22.36	22.36	22.36	22.36	22.36	22.36	22.36	22.36	22.36	22.36	22.36	22.36	22.36	22.36	22.36	22.36	22.36	22.36	22.36	22.36	22.36	22.36	22.36	22.36	22.36	22.36	22.36	22.36	22.36	22.36	22.36	22.36	22.36	22.36	22.36	22.36	22.36	22.36	22.36	22.36	22.36	22.36	22.36	22.36	22.36	22.36	22.36	22.36
22.35	22.35	22.35	22.35	22.35	22.35	22.35	22.35	22.35	22.35	22.35	22.35	22.35	22.35	22.35	22.35	22.35	22.35	22.35	22.35	22.35	22.35	22.35	22.35	22.35	22.35	22.35	22.35	22.35	22.35	22.35	22.35	22.35	22.35	22.35	22.35	22.35	22.35	22.35	22.35	22.35	22.35	22.35	22.35	22.35	22.35	22.35	22.35	22.35	22.35
22.34	22.34	22.34	22.34	22.34	22.34	22.34	22.34	22.34	22.34	22.34	22.34	22.34	22.34	22.34	22.34	22.34	22.34	22.34	22.34	22.34	22.34	22.34	22.34	22.34	22.34	22.34	22.34	22.34	22.34	22.34	22.34	22.34	22.34	22.34	22.34	22.34	22.34	22.34	22.34	22.34	22.34	22.34	22.34	22.34	22.34	22.34	22.34	22.34	22.34
22.33	22.33	22.33	22.33	22.33	22.33	22.33	22.33	22.33	22.33	22.33	22.33	22.33	22.33	22.33	22.33	22.33	22.33	22.33	22.33	22.33	22.33	22.33	22.33	22.33	22.33	22.33	22.33	22.33	22.33	22.33	22.33	22.33	22.33	22.33	22.33	22.33	22.33	22.33	22.33	22.33	22.33	22.33	22.33	22.33	22.33	22.33	22.33	22.33	22.33
22.32	22.32	22.32	22.32	22.32	22.32	22.32	22.32	22.32	22.32	22.32	22.32	22.32	22.32	22.32	22.32	22.32	22.32	22.32	22.32	22.32	22.32	22.32	22.32	22.32	22.32	22.32	22.32	22.32	22.32	22.32	22.32	22.32	22.32	22.32	22.32	22.32	22.32	22.32	22.32	22.32	22.32	22.32	22.32	22.32	22.32	22.32	22.32	22.32	22.32
22.31	22.31	22.31	22.31	22.31	22.31	22.31	22.31	22.31	22.31	22.31	22.31	22.31	22.31	22.31	22.31	22.31	22.31	22.31	22.31	22.31	22.31	22.31	22.31	22.31	22.31	22.31	22.31	22.31	22.31	22.31	22.31	22.31	22.31	22.31	22.31	22.31	22.31	22.31	22.31	22.31	22.31	22.31	22.31	22.31	22.31	22.31	22.31	22.31	22.31
22.3	22.3	22.3	22.3	22.3	22.3	22.3	22.3	22.3	22.3	22.3	22.3	22.3	22.3	22.3	22.3	22.3	22.3	22.3	22.3	22.3	22.3	22.3	22.3	22.3	22.3	22.3	22.3	22.3	22.3	22.3	22.3	22.3	22.3	22.3	22.3	22.3	22.3	22.3	22.3	22.3	22.3	22.3	22.3	22.3	22.3	22.3	22.3	22.3	22.3
22.29	22.29	22.29	22.29	22.29	22.29	22.29	22.29	22.29	22.29	22.29	22.29	22.29	22.29	22.29	22.29	22.29	22.29	22.29	22.29	22.29	22.29	22.29	22.29	22.29	22.29	22.29	22.29	22.29	22.29	22.29	22.29	22.29	22.29	22.29	22.29	22.29	22.29	22.29	22.29	22.29	22.29	22.29	22.29	22.29	22.29	22.29	22.29	22.29	22.29
22.28	22.28	22.28	22.28	22.28	22.28	22.28	22.28	22.28	22.28	22.28	22.28	22.28	22.28	22.28	22.28	22.28	22.28	22.28	22.28	22.28	22.28	22.28	22.28	22.28	22.28	22.28	22.28	22.28	22.28	22.28	22.28	22.28	22.28	22.28	22.28	22.28	22.28	22.28	22.28	22.28	22.28	22.28	22.28	22.28	22.28	22.28	22.28	22.28	22.28
22.27	22.27	22.27	22.27	22.27	22.27	22.27	22.27	22.27	22.27	22.27	22.27	22.27	22.27	22.27	22.27	22.27	22.27	22.27	22.27	22.27	22.27	22.27	22.27	22.27	22.27	22.27	22.27	22.27	22.27	22.27	22.27	22.27	22.27	22.27	22.27	22.27	22.27	22.27	22.27	22.27	22.27	22.27	22.27	22.27	22.27	22.27	22.27	22.27	22.27
22.26	22.26	22.26	22.26	22.26	22.26	22.26	22.26	22.26	22.26	22.26	22.26	22.26	22.26	22.26	22.26	22.26	22.26	22.26	22.26	22.26	22.26	22.26	22.26	22.26	22.26	22.26	22.26	22.26	22.26	22.26	22.26	22.26	22.26	22.26	22.26	22.26	22.26	22.26	22.26	22.26	22.26	22.26	22.26	22.26	22.26	22.26	22.26	22.26	22.26
22.25	22.25	22.25	22.25	22.25	22.25	22.25	22.25	22.25	22.25	22.25	22.25	22.25	22.25	22.25	22.25	22.25	22.25	22.25	22.25	22.25	22.25	22.25	22.25	22.25	22.25	22.25	22.25	22.25	22.25	22.25	22.25	22.25	22.25	22.25	22.25	22.25	22.25	22.25	22.25	22.25	22.25	22.25	22.25	22.25	22.25	22.25	22.25	22.25	22.25
22.24	22.24	22.24	22.24	22.24	22.24	22.24	22.24	22.24	22.24	22.24	22.24	22.24	22.24	22.24	22.24	22.24	22.24	22.24	22.24	22.24	22.24	22.24	22.24	22.24	22.24	22.24	22.24	22.24	22.24	22.24	22.24	22.24	22.24	22.24	22.24	22.24	22.24	22.24	22.24	22.24	22.24	22.24	22.24	22.24	22.24	22.24	22.24	22.24	22.24
22.23	22.23	22.23	22.23	22.23	22.23	22.23	22.23	22.23	22.23	22.23	22.23	22.23	22.23	22.23	22.23	22.23	22.23	22.23	22.23	22.23	22.23	22.23	22.23	22.23	22.23	22.23	22.23	22.23	22.23	22.23	22.23	22.23	22.23	22.23	22.23	22.23	22.23	22.23	22.23	22.23	22.23	22.23	22.23	22.23	22.23	22.23	22.23	22.23	22.23
22.22	22.22	22.22	22.22	22.22	22.22	22.22	22.22	22.22	22.22	22.22	22.22	22.22	22.22	22.22	22.22	22.22	22.22	22.22	22.22	22.22	22.22	22.22	22.22	22.22	22.22	22.22	22.22	22.22	22.22	22.22	22.22	22.22	22.22	22.22	22.22	22.22	22.22	22.22	22.22	22.22	22.22	22.22	22.22	22.22	22.22	22.22	22.22	22.22	22.22
22.21	22.21	22.21	22.21	22.21	22.21	22.21	22.21	22.21	22.21	22.21	22.21	22.21	22.21	22.21	22.21	22.21	22.21	22.21	22.21	22.21	22.21	22.21	22.21	22.21	22.21	22.21	22.21	22.21	22.21	22.21	22.21	22.21	22.21	22.21	22.21	22.21	22.21	22.21	22.21	22.21	22.21	22.21	22.21	22.21	22.21	22.21	22.21	22.21	22.21
22.2	22.2	22.2	22.2	22.2	22.2	22.2	22.2	22.2	22.2	22.2	22.2	22.2	22.2	22.2	22.2	22.2	22.2	22.2	22.2	22.2	22.2	22.2	22.2	22.2	22.2	22.2	22.2	22.2	22.2	22.2	22.2	22.2	22.2	22.2	22.2	22.2	22.2	22.2	22.2	22.2	22.2	22.2	22.2	22.2	22.2	22.2	22.2	22.2	22.2
22.19	22.19	22.19	22.19	22.19	22.19	22.19	22.19	22.19	22.19	22.19	22.19	22.19	22.19	22.19	22.19	22.19	22.19	22.19	22.19	22.19	22.19	22.19	22.19	22.19	22.19	22.19	22.19	22.19	22.19	22.19	22.19	22.19	22.19	22.19	22.19	22.19	22.19	22.19	22.19	22.19	22.19	22.19	22.19	22.19	22.19	22.19	22.19	22.19	22.19
22.18	22.18	22.18	22.18	22.18	22.18	22.18	22.18	22.18	22.18	22.18	22.18	22.18	22.18	22.18	22.18	22.18	22.18	22.18	22.18	22.18	22.18	22.18	22.18	22.18	22.18	22.18	22.18	22.18	22.18	22.18	22.18	22.18	22.18	22.18	22.18	22.18	22.18	22.18	22.18	22.18	22.18	22.18	22.18	22.18	22.18	22.18	22.18	22.18	22.18
22.17	22.17	22.17	22.17	22.17	22.17	22.17	22.17	22.17	22.17	22.17	22.17	22.17	22.17	22.17	22.17	22.17	22.17	22.17	22.17	22.17	22.17	22.17	22.17	22.17	22.17	22.17	22.17	22.17	22.17	22.17	22.17	22.17	22.17	22.17	22.17	22.17	22.17	22.17	22.17	22.17	22.17	22.17	22.17	22.17	22.17	22.17	22.17	22.17	22.17
22.16	22.16	22.16	22.16	22.16	22.16	22.16	22.16	22.16	22.16	22.16	22.16	22.16	22.16	22.16	22.16	22.16	22.16	22.16	22.16	22.16	22.16	22.16	22.16	22.16	22.16	22.16	22.16	22.16	22.16	22.16	22.16	22.16	22.16	22.16	22.16	22.16	22.16	22.16	22.16	22.16	22.16	22.16	22.16	22.16	22.16	22.16	22.16	22.16	22.16
22.15	22.15	22.15	22.15	22.15	22.15	22.15	22.15	22.15	22.15	22.15	22.15	22.15	22.15	22.15	22.15	22.15	22.15	22.15	22.15	22.15	22.15	22.15	22.15	22.15	22.15	22.15	22.15	22.15	22.15	22.15	22.15	22.15	22.15	22.15	22.15	22.15	22.15	22.15	22.15	22.15	22.15	22.15	22.15	22.15	22.15	22.15	22.15	22.15	22.15
22.14	22.14	22.14	22.14	22.14	22.14	22.14	22.14	22.14	22.14	22.14	22.14	22.14	22.14	22.14	22.14	22.14	22.14	22.14	22.14	22.14	22.14	22.14	22.14	22.14	22.14	22.14	22.14	22.14	22.14	22.14	22.14	22.14	22.14	22.14	22.14	22.14	22.14	22.14	22.14	22.14	22.14	22.14	22.14	22.14	22.14	22.14	22.14	22.14	22.14
22.13	22.13	22.13	22.13	22.13	22.13	22.13	22.13	22.13	22.13	22.13	22.13	22.13	22.13	22.13	22.13	22.13	22.13	22.13	22.13	22.13	22.13	22.13	22.13	22.13	22.13	22.13	22.13	22.13	22.13	22.13	22.13	22.13	22.13	22.13	22.13	22.13	22.13	22.13	22.13	22.13	22.13	22.13	22.13	22.13	22.13	22.13	22.13	22.13	22.13
22.12	22.12	22.12	22.12	22.12	22.12	22.12	22.12	22.12	22.12	22.12	22.12	22.12	22.12	22.12	22.12	22.12	22.12	22.12	22.12	22.12	22.12	22.12	22.12	22.12	22.12	22.12	22.12	22.12	22.12	22.12	22.12	22.12	22.12	22.12	22.12	22.12	22.12	22.12	22.12	22.12	22.12	22.12	22.12	22.12	22.12	22.12	22.12	22.12	22.12
22.11	22.11	22.11	22.11	22.11	22.11	22.11	22.11	22.11	22.11	22.11	22.11	22.11	22.11	22.11	22.11	22.11	22.11	22.11	22.11	22.11	22.11	22.11	22.11	22.11	22.11	22.11	22.11	22.11	22.11	22.11	22.11	22.11	22.11	22.11	22.11	22.11	22.11	22.11	22.11	22.11	22.11	22.11	22.11	22.11	22.11	22.11	22.11	22.11	22.11
22.1	22.1	22.1	22.1	22.1	22.1	22.1	22.1	22.1	22.1	22.1	22.1	22.1	22.1	22.1	22.1	22.1	22.1	22.1	22.1	22.1	22.1	22.1	22.1	22.1	22.1	22.1	22.1	22.1	22.1	22.1	22.1	22.1	22.1	22.1	22.1	22.1	22.1	22.1	22.1	22.1	22.1	22.1	22.1	22.1	22.1	22.1	22.1	22.1	22.1
22.09	22.09	22.09	22.09	22.09	22.09	22.09	22.09	22.09	22.09	22.09	22.09	22.09	22.09	22.09	22.09	22.09	22.09	22.09	22.09	22.09	22.09	22.09	22.09	22.09	22.09	22.09	22.09	22.09	22.09	22.09	22.09	22.09	22.09	22.09	22.09	22.09	22.09	22.09	22.09	22.09	22.09	22.09	22.09	22.09	22.09	22.09	22.09	22.09	22.09
22.08	22.08	22.08	22.08	22.08	22.08	22.08	22.08	22.08	22.08	22.08	22.08	22.08	22.08	22.08	22.08	22.08	22.08	22.08	22.08	22.08	22.08	22.08	22.08	22.08	22.08	22.08	22.08	22.08	22.08	22.08	22.08	22.08	22.08	22.08	22.08	22.08	22.08	22.08	22.08	22.08	22.08	22.08	22.08	22.08	22.08	22.08	22.08	22.08	22.08
22.07	22.07	22.07	22.07	22.07	22.07	22.07	22.07	22.07	22.07	22.07	22.07	22.07	22.07	22.07	22.07	22.07	22.07	22.07	22.07	22.07	22.07	22.07	22.07	22.07	22.07	22.07	22.07	22.07	22.07	22.07	22.07	22.07	22.07	22.07	22.07	22.07	22.07	22.07	22.07	22.07	22.07	22.07	22.07	22.07	22.07	22.07	22.07	22.07	22.07
22.06	22.06	22.06	22.06	22.06	22.06	22.06	22.06	22.06	22.06	22.06	22.06	22.06	22.06	22.06	22.06	22.06	22.06	22.06	22.06	22.06	22.06	22.06	22.06	22.06	22.06	22.06	22.06	22.06	22.06	22.06	22.06	22.06	22.06	22.06	22.06	22.06	22.06	22.06	22.06	22.06	22.06	22.06	22.06	22.06	22.06	22.06	22.06	22.06	22.06
22.05	22.05	22.05	22.05	22.05	22.05	22.05	22.05	22.05	22.05	22.05	22.05	22.05	22.05	22.05	22.05	22.05	22.05	22.05	22.05	22.05	22.05	22.05	22.05	22.05	22.05	22.05	22.05	22.05	22.05	22.05	22.05	22.05	22.05	22.05	22.05	22.05	22.05	22.05	22.05	22.05	22.05	22.05	22.05	22.05	22.05	22.05	22.05	22.05	22.05
22.04	22.04	22.04	22.04	22.04	22.04	22.04	22.04	22.04	22.04	22.04	22.04	22.04	22.04	22.04	22.04	22.04	22.04	22.04	22.04	22.04	22.04	22.04	22.04	22.04	22.04	22.04	22.04	22.04	22.04	22.04	22.04	22.04	22.04	22.04	22.04	22.04	22.04	22.04	22.04	22.04	22.04	22.04	22.04	22.04	22.04	22.04	22.04	22.04	22.04
22.03	22.03	22.03	22.03	22.03	22.03	22.03	22.03	22.03	22.03	22.03	22.03	22.03	22.03	22.03	22.03	22.03	22.03	22.03	22.03	22.03	22.03	22.03	22.03	22.03	22.03	22.03	22.03	22.03	22.03	22.03	22.03	22.03	22.03	22.03	22.03	22.03	22.03	22.03	22.03	22.03	22.03	22.03	22.03	22.03	22.03	22.03	22.03	22.03	22.03
22.02	22.02	22.02	22.02	22.02	22.02	22.02	22.02	22.02	22.02	22.02	22.02	22.02	22.02	22.02	22.02	22.02	22.02	22.02	22.02	22.02	22.02	22.02	22.02	22.02	22.02	22.02	22.02	22.02	22.02	22.02	22.02	22.02	22.02	22.02	22.02	22.02	22.02	22.02	22.02	22.02	22.02	22.02	22.02	22.02	22.02	22.02	22.02	22.02	22.02
22.01	22.01	22.01	22.01	22.01	22.01	22.01	22.01	22.01	22.01	22.01	22.01	22.01	22.01	22.01	22.01	22.01	22.01	22.01	22.01	22.01	22.01	22.01	22.01	22.01	22.01	22.01	22.01	22.01	22.01	22.01	22.01	22.01	22.01	22.01	22.01	22.01	22.01	22.01	22.01	22.01	22.01	22.01	22.01	22.01	22.01	22.01	22.01	22.01	22.01
22	22	22	22	22	22	22	22	22	22	22	22	22	22	22	22	22	22	22	22	22	22	22	22	22	22	22	22	22	22	22	22	22	22	22	22	22	22	22	22	22	22	22	22	22	22	22	22	22	22
21.99	21.99	21.99	21.99	21.99	21.99	21.99	21.99	21.99	21.99	21.99	21.99	21.99	21.99	21.99	21.99	21.99	21.99	21.99	21.99	21.99	21.99	21.99	21.99	21.99	21.99	21.99	21.99	21.99	21.99	21.99	21.99	21.99	21.99	21.99	21.99	21.99	21.99	21.99	21.99	21.99	21.99	21.99	21.99	21.99	21.99	21.99	21.99	21.99	21.99
21.98	21.98	21.98	21.98	21.98	21.98	21.98	21.98	21.98	21.98	21.98	21.98	21.98	21.98	21.98	21.98	21.98	21.98	21.98	21.98	21.98	21.98	21.98	21.98	21.98	21.98	21.98	21.98	21.98	21.98	21.98	21.98	21.98	21.98	21.98	21.98	21.98	21.98	21.98	21.98	21.98	21.98	21.98	21.98	21.98	21.98	21.98	21.98	21.98	21.98
21.97	21.97	21.97	21.97	21.97	21.97	21.97	21.97	21.97	21.97	21.97	21.97	21.97	21.97	21.97	21.97	21.97	21.97	21.97	21.97	21.97	21.97	21.97	21.97	21.97	21.97	21.97	21.97	21.97	21.97	21.97	21.97	21.97	21.97	21.97	21.97	21.97	21.97	21.97	21.97	21.97	21.97	21.97	21.97	21.97	21.97	21.97	21.97	21.97	21.97
21.96	21.96	21.96	21.96	21.96	21.96	21.96	21.96	21.96	21.96	21.96	21.96	21.96	21.96	21.96	21.96	21.96	21.96	21.96	21.96	21.96	21.96	21.96	21.96	21.96	21.96	21.96	21.96	21.96	21.96	21.96	21.96	21.96	21.96	21.96	21.96	21.96	21.96	21.96	21.96	21.96	21.96	21.96	21.96	21.96	21.96	21.96	21.96	21.96	21.96
21.95	21.95	21.95	21.95	21.95	21.95	21.95	21.95	21.95	21.95	21.95	21.95	21.95	21.95	21.95	21.95	21.95	21.95	21.95	21.95	21.95	21.95	21.95	21.95	21.95	21.95	21.95	21.95	21.95	21.95	21.95	21.95	21.95	21.95	21.95	21.95	21.95	21.95	21.95	21.95	21.95	21.95	21.95	21.95	21.95	21.95	21.95	21.95	21.95	21.95
21.94	21.94	21.94	21.94	21.94	21.94	21.94	21.94	21.94	21.94	21.94	21.94	21.94	21.94	21.94	21.94	21.94	21.94	21.94	21.94	21.94	21.94	21.94	21.94	21.94	21.94	21.94	21.94	21.94	21.94	21.94	21.94	21.94	21.94	21.94	21.94	21.94	21.94	21.94	21.94	21.94	21.94	21.94	21.94	21.94	21.94	21.94	21.94	21.94	21.94
21.93	21.93	21.93	21.93	21.93	21.93	21.93	21.93	21.93	21.93	21.93	21.93	21.93	21.93	21.93	21.93	21.93	21.93	21.93	21.93	21.93	21.93	21.93	21.93	21.93	21.93	21.93	21.93	21.93	21.93	21.93	21.93	21.93	21.93	21.93	21.93	21.93	21.93	21.93	21.93	21.93	21.93	21.93	21.93	21.93	21.93	21.93	21.93	21.93	21.93
21.92	21.92	21.92	21.92	21.92	21.92	21.92	21.92	21.92	21.92	21.92	21.92	21.92	21.92	21.92	21.92	21.92	21.92	21.92	21.92	21.92	21.92	21.92	21.92	21.92	21.92	21.92	21.92	21.92	21.92	21.92	21.92	21.92	21.92	21.92	21.92	21.92	21.92	21.92	21.92	21.92	21.92	21.92	21.92	21.92	21.92	21.92	21.92	21.92	21.92
21.91	21.91	21.91	21.91	21.91	21.91	21.91	21.91	21.91	21.91	21.91	21.91	21.91	21.91	21.91	21.91	21.91	21.91	21.91	21.91	21.91	21.91	21.91	21.91	21.91	21.91	21.91	21.91	21.91	21.91	21.91	21.91	21.91	21.91	21.91	21.91	21.91	21.91	21.91	21.91	21.91	21.91	21.91	21.91	21.91	21.91	21.91	21.91	21.91	21.91
21.9	21.9	21.9	21.9	21.9	21.9	21.9	21.9	21.9	21.9	21.9	21.9	21.9	21.9	21.9	21.9	21.9	21.9	21.9	21.9	21.9	21.9	21.9	21.9	21.9	21.9	21.9	21.9	21.9	21.9	21.9	21.9	21.9	21.9	21.9	21.9	21.9	21.9	21.9	21.9	21.9	21.9	21.9	21.9	21.9	21.9	21.9	21.9	21.9	21.9
21.89	21.89	21.89	21.89	21.89	21.89	21.89	21.89	21.89	21.89	21.89	21.89	21.89	21.89	21.89	21.89	21.89	21.89	21.89	21.89	21.89	21.89	21.89	21.89	21.89	21.89	21.89	21.89	21.89	21.89	21.89	21.89	21.89	21.89	21.89	21.89	21.89	21.89	21.89	21.89	21.89	21.89	21.89	21.89	21.89	21.89	21.89	21.89	21.89	21.89
21.88	21.88	21.88	21.88	21.88	21.88	21.88	21.88	21.88	21.88	21.88	21.88	21.88	21.88	21.88	21.88	21.88	21.88	21.88	21.88	21.88	21.88	21.88	21.88	21.88	21.88	21.88	21.88	21.88	21.88	21.88	21.88	21.88	21.88	21.88	21.88	21.88	21.88	21.88	21.88	21.88	21.88	21.88	21.88	21.88	21.88	21.88	21.88	21.88	21.88
21.87	21.87	21.87	21.87	21.87	21.87	21.87	21.87	21.87	21.87	21.87	21.87	21.87	21.87	21.87	21.87	21.87	21.87	21.87	21.87	21.87	21.87	21.87	21.87	21.87	21.87	21.87	21.87	21.87	21.87	21.87	21.87	21.87	21.87	21.87	21.87	21.87	21.87	21.87	21.87	21.87	21.87	21.87	21.87	21.87	21.87	21.87	21.87	21.87	21.87
21.86	21.86	21.86	21.86	21.86	21.86	21.86	21.86	21.86	21.86	21.86	21.86	21.86	21.86	21.86	21.86	21.86	21.86	21.86	21.86	21.86	21.86	21.86	21.86	21.86	21.86	21.86	21.86	21.86	21.86	21.86	21.86	21.86	21.86	21.86	21.86	21.86	21.86	21.86	21.86	21.86	21.86	21.86	21.86	21.86	21.86	21.86	21.86	21.86	21.86
21.85	21.85	21.85	21.85	21.85	21.85	21.85	21.85	21.85	21.85	21.85	21.85	21.85	21.85	21.85	21.85	21.85	21.85	21.85	21.85	21.85	21.85	21.85	21.85	21.85	21.85	21.85	21.85	21.85	21.85	21.85	21.85	21.85	21.85	21.85	21.85	21.85	21.85	21.85	21.85	21.85	21.85	21.85	21.85	21.85	21.85	21.85	21.85	21.85	21.85
21.84	21.84	21.84	21.84	21.84	21.84	21.84	21.84	21.84	21.84	21.84	21.84	21.84	21.84	21.84	21.84	21.84	21.84	21.84	21.84	21.84	21.84	21.84	21.84	21.84	21.84	21.84	21.84	21.84	21.84	21.84	21.84	21.84	21.84	21.84	21.84	21.84	21.84	21.84	21.84	21.84	21.84	21.84	21.84	21.84	21.84	21.84	21.84	21.84	21.84
21.83	21.83	21.83	21.83	21.83	21.83	21.83	21.83	21.83	21.83	21.83	21.83	21.83	21.83	21.83	21.83	21.83	21.83	21.83	21.83	21.83	21.83	21.83	21.83	21.83	21.83	21.83	21.83	21.83	21.83	21.83	21.83	21.83	21.83	21.83	21.83	21.83	21.83	21.83	21.83	21.83	21.83	21.83	21.83	21.83	21.83	21.83	21.83	21.83	21.83
21.82	21.82	21.82	21.82	21.82	21.82	21.82	21.82	21.82	21.82	21.82	21.82	21.82	21.82	21.82	21.82	21.82	21.82	21.82	21.82	21.82	21.82	21.82	21.82	21.82	21.82	21.82	21.82	21.82	21.82	21.82	21.82	21.82	21.82	21.82	21.82	21.82	21.82	21.82	21.82	21.82	21.82	21.82	21.82	21.82	21.82	21.82	21.82	21.82	21.82
21.81	21.81	21.81	21.81	21.81	21.81	21.81	21.81	21.81	21.81	21.81	21.81	21.81	21.81	21.81	21.81	21.81	21.81	21.81	21.81	21.81	21.81	21.81	21.81	21.81	21.81	21.81	21.81	21.81	21.81	21.81	21.81	21.81	21.81	21.81	21.81	21.81	21.81	21.81	21.81	21.81	21.81	21.81	21.81	21.81	21.81	21.81	21.81	21.81	21.81
21.8	21.8	21.8	21.8	21.8	21.8	21.8	21.8	21.8	21.8	21.8	21.8	21.8	21.8	21.8	21.8	21.8	21.8	21.8	21.8	21.8	21.8	21.8	21.8	21.8	21.8	21.8	21.8	21.8	21.8	21.8	21.8	21.8	21.8	21.8	21.8	21.8	21.8	21.8	21.8	21.8	21.8	21.8	21.8	21.8	21.8	21.8	21.8	21.8	21.8
21.79	21.79	21.79	21.79	21.79	21.79	21.79	21.79	21.79	21.79	21.79	21.79	21.79	21.79	21.79	21.79	21.79	21.79	21.79	21.79	21.79	21.79	21.79	21.79	21.79	21.79	21.79	21.79	21.79	21.79	21.79	21.79	21.79	21.79	21.79	21.79	21.79	21.79	21.79	21.79	21.79	21.79	21.79	21.79	21.79	21.79	21.79	21.79	21.79	21.79
21.78	21.78	21.78	21.78	21.78	21.78	21.78	21.78	21.78	21.78	21.78	21.78	21.78	21.78	21.78	21.78	21.78	21.78	21.78	21.78	21.78	21.78	21.78	21.78	21.78	21.78	21.78	21.78	21.78	21.78	21.78	21.78	21.78	21.78	21.78	21.78	21.78	21.78	21.78	21.78	21.78	21.78	21.78	21.78	21.78	21.78	21.78	21.78	21.78	21.78
21.77	21.77	21.77	21.77	21.77	21.77	21.77	21.77	21.77	21.77	21.77	21.77	21.77	21.77	21.77	21.77	21.77	21.77	21.77	21.77	21.77	21.77	21.77	21.77	21.77	21.77	21.77	21.77	21.77	21.77	21.77	21.77	21.77	21.77	21.77	21.77	21.77	21.77	21.77	21.77	21.77	21.77	21.77	21.77	21.77	21.77	21.77	21.77	21.77	21.77
21.76	21.76	21.76	21.76	21.76	21.76	21.76	21.76	21.76	21.76	21.76	21.76	21.76	21.76	21.76	21.76	21.76	21.76	21.76	21.76	21.76	21.76	21.76	21.76	21.76	21.76	21.76	21.76	21.76	21.76	21.76	21.76	21.76	21.76	21.76	21.76	21.76	21.76	21.76	21.76	21.76	21.76	21.76	21.76	21.76	21.76	21.76	21.76	21.76	21.76
21.75	21.75	21.75	21.75	21.75	21.75	21.75	21.75	21.75	21.75	21.75	21.75	21.75	21.75	21.75	21.75	21.75	21.75	21.75	21.75	21.75	21.75	21.75	21.75	21.75	21.75	21.75	21.75	21.75	21.75	21.75	21.75	21.75	21.75	21.75	21.75	21.75	21.75	21.75	21.75	21.75	21.75	21.75	21.75	21.75	21.75	21.75	21.75	21.75	21.75
21.74	21.74	21.74	21.74	21.74	21.74	21.74	21.74	21.74	21.74	21.74	21.74	21.74	21.74	21.74	21.74	21.74	21.74	21.74	21.74	21.74	21.74	21.74	21.74	21.74	21.74	21.74	21.74	21.74	21.74	21.74	21.74	21.74	21.74	21.74	21.74	21.74	21.74	21.74	21.74	21.74	21.74	21.74	21.74	21.74	21.74	21.74	21.74	21.74	21.74
21.73	21.73	21.73	21.73	21.73	21.73	21.73	21.73	21.73	21.73	21.73	21.73	21.73	21.73	21.73	21.73	21.73	21.73	21.73	21.73	21.73	21.73	21.73	21.73	21.73	21.73	21.73	21.73	21.73	21.73	21.73	21.73	21.73	21.73	21.73	21.73	21.73	21.73	21.73	21.73	21.73	21.73	21.73	21.73	21.73	21.73	21.73	21.73	21.73	21.73
21.72	21.72	21.72	21.72	21.72	21.72	21.72	21.72	21.72	21.72	21.72	21.72	21.72	21.72	21.72	21.72	21.72	21.72	21.72	21.72	21.72	21.72	21.72	21.72	21.72	21.72	21.72	21.72	21.72	21.72	21.72	21.72	21.72	21.72	21.72	21.72	21.72	21.72	21.72	21.72	21.72	21.72	21.72	21.72	21.72	21.72	21.72	21.72	21.72	21.72
21.71	21.71	21.71	21.71	21.71	21.71	21.71	21.71	21.71	21.71	21.71	21.71	21.71	21.71	21.71	21.71	21.71	21.71	21.71	21.71	21.71	21.71	21.71	21.71	21.71	21.71	21.71	21.71	21.71	21.71	21.71	21.71	21.71	21.71	21.71	21.71	21.71	21.71	21.71	21.71	21.71	21.71	21.71	21.71	21.71	21.71	21.71	21.71	21.71	21.71
21.7	21.7	21.7	21.7	21.7	21.7	21.7	21.7	21.7	21.7	21.7	21.7	21.7	21.7	21.7	21.7	21.7	21.7	21.7	21.7	21.7	21.7	21.7	21.7	21.7	21.7	21.7	21.7	21.7	21.7	21.7	21.7	21.7	21.7	21.7	21.7	21.7	21.7	21.7	21.7	21.7	21.7	21.7	21.7	21.7	21.7	21.7	21.7	21.7	21.7
21.69	21.69	21.69	21.69	21.69	21.69	21.69	21.69	21.69	21.69	21.69	21.69	21.69	21.69	21.69	21.69	21.69	21.69	21.69	21.69	21.69	21.69	21.69	21.69	21.69	21.69	21.69	21.69	21.69	21.69	21.69	21.69	21.69	21.69	21.69	21.69	21.69	21.69	21.69	21.69	21.69	21.69	21.69	21.69	21.69	21.69	21.69	21.69	21.69	21.69
21.68	21.68	21.68	21.68	21.68	21.68	21.68	21.68	21.68	21.68	21.68	21.68	21.68	21.68	21.68	21.68	21.68	21.68	21.68	21.68	21.68	21.68	21.68	21.68	21.68	21.68	21.68	21.68	21.68	21.68	21.68	21.68	21.68	21.68	21.68	21.68	21.68	21.68	21.68	21.68	21.68	21.68	21.68	21.68	21.68	21.68	21.68	21.68	21.68	21.68
21.67	21.67	21.67	21.67	21.67	21.67	21.67	21.67	21.67	21.67	21.67	21.67	21.67	21.67	21.67	21.67	21.67	21.67	21.67	21.67	21.67	21.67	21.67	21.67	21.67	21.67	21.67	21.67	21.67	21.67	21.67	21.67	21.67	21.67	21.67	21.67	21.67	21.67	21.67	21.67	21.67	21.67	21.67	21.67	21.67	21.67	21.67	21.67	21.67	21.67
21.66	21.66	21.66	21.66	21.66	21.66	21.66	21.66	21.66	21.66	21.66	21.66	21.66	21.66	21.66	21.66	21.66	21.66	21.66	21.66	21.66	21.66	21.66	21.66	21.66	21.66	21.66	21.66	21.66	21.66	21.66	21.66	21.66	21.66	21.66	21.66	21.66	21.66	21.66	21.66	21.66	21.66	21.66	21.66	21.66	21.66	21.66	21.66	21.66	21.66
21.65	21.65	21.65	21.65	21.65	21.65	21.65	21.65	21.65	21.65	21.65	21.65	21.65	21.65	21.65	21.65	21.65	21.65	21.65	21.65	21.65	21.65	21.65	21.65	21.65	21.65	21.65	21.65	21.65	21.65	21.65	21.65	21.65	21.65	21.65	21.65	21.65	21.65	21.65	21.65	21.65	21.65	21.65	21.65	21.65	21.65	21.65	21.65	21.65	21.65
21.64	21.64	21.64	21.64	21.64	21.64	21.64	21.64	21.64	21.64	21.64	21.64	21.64	21.64	21.64	21.64	21.64	21.64	21.64	21.64	21.64	21.64	21.64	21.64	21.64	21.64	21.64	21.64	21.64	21.64	21.64	21.64	21.64	21.64	21.64	21.64	21.64	21.64	21.64	21.64	21.64	21.64	21.64	21.64	21.64	21.64	21.64	21.64	21.64	21.64
21.63	21.63	21.63	21.63	21.63	21.63	21.63	21.63	21.63	21.63	21.63	21.63	21.63	21.63	21.63	21.63	21.63	21.63	21.63	21.63	21.63	21.63	21.63	21.63	21.63	21.63	21.63	21.63	21.63	21.63	21.63	21.63	21.63	21.63	21.63	21.63	21.63	21.63	21.63	21.63	21.63	21.63	21.63	21.63	21.63	21.63	21.63	21.63	21.63	21.63
21.62	21.62	21.62	21.62	21.62	21.62	21.62	21.62	21.62	21.62	21.62	21.62	21.62	21.62	21.62	21.62	21.62	21.62	21.62	21.62	21.62	21.62	21.62	21.62	21.62	21.62	21.62	21.62	21.62	21.62	21.62	21.62	21.62	21.62	21.62	21.62	21.62	21.62	21.62	21.62	21.62	21.62	21.62	21.62	21.62	21.62	21.62	21.62	21.62	21.62
21.61	21.61	21.61	21.61	21.61	21.61	21.61	21.61	21.61	21.61	21.61	21.61	21.61	21.61	21.61	21.61	21.61	21.61	21.61	21.61	21.61	21.61	21.61	21.61	21.61	21.61	21.61	21.61	21.61	21.61	21.61	21.61	21.61	21.61	21.61	21.61	21.61	21.61	21.61	21.61	21.61	21.61	21.61	21.61	21.61	21.61	21.61	21.61	21.61	21.61
21.6	21.6	21.6	21.6	21.6	21.6	21.6	21.6	21.6	21.6	21.6	21.6	21.6	21.6	21.6	21.6	21.6	21.6	21.6	21.6	21.6	21.6	21.6	21.6	21.6	21.6	21.6	21.6	21.6	21.6	21.6	21.6	21.6	21.6	21.6	21.6	21.6	21.6	21.6	21.6	21.6	21.6	21.6	21.6	21.6	21.6	21.6	21.6	21.6	21.6
21.59	21.59	21.59	21.59	21.59	21.59	21.59	21.59	21.59	21.59	21.59	21.59	21.59	21.59	21.59	21.59	21.59	21.59	21.59	21.59	21.59	21.59	21.59	21.59	21.59	21.59	21.59	21.59	21.59	21.59	21.59	21.59	21.59	21.59	21.59	21.59	21.59	21.59	21.59	21.59	21.59	21.59	21.59	21.59	21.59	21.59	21.59	21.59	21.59	21.59
21.58	21.58	21.58	21.58	21.58	21.58	21.58	21.58	21.58	21.58	21.58	21.58	21.58	21.58	21.58	21.58	21.58	21.58	21.58	21.58	21.58	21.58	21.58	21.58	21.58	21.58	21.58	21.58	21.58	21.58	21.58	21.58	21.58	21.58	21.58	21.58	21.58	21.58	21.58	21.58	21.58	21.58	21.58	21.58	21.58	21.58	21.58	21.58	21.58	21.58
21.57	21.57	21.57	21.57	21.57	21.57	21.57	21.57	21.57	21.57	21.57	21.57	21.57	21.57	21.57	21.57	21.57	21.57	21.57	21.57	21.57	21.57	21.57	21.57	21.57	21.57	21.57	21.57	21.57	21.57	21.57	21.57	21.57	21.57	21.57	21.57	21.57	21.57	21.57	21.57	21.57	21.57	21.57	21.57	21.57	21.57	21.57	21.57	21.57	21.57
21.56	21.56	21.56	21.56	21.56	21.56	21.56	21.56	21.56	21.56	21.56	21.56	21.56	21.56	21.56	21.56	21.56	21.56	21.56	21.56	21.56	21.56	21.56	21.56	21.56	21.56	21.56	21.56	21.56	21.56	21.56	21.56	21.56	21.56	21.56	21.56	21.56	21.56	21.56	21.56	21.56	21.56	21.56	21.56	21.56	21.56	21.56	21.56	21.56	21.56
21.55	21.55	21.55	21.55	21.55	21.55	21.55	21.55	21.55	21.55	21.55	21.55	21.55	21.55	21.55	21.55	21.55	21.55	21.55	21.55	21.55	21.55	21.55	21.55	21.55	21.55	21.55	21.55	21.55	21.55	21.55	21.55	21.55	21.55	21.55	21.55	21.55	21.55	21.55	21.55	21.55	21.55	21.55	21.55	21.55	21.55	21.55	21.55	21.55	21.55
21.54	21.54	21.54	21.54	21.54	21.54	21.54	21.54	21.54	21.54	21.54	21.54	21.54	21.54	21.54	21.54	21.54	21.54	21.54	21.54	21.54	21.54	21.54	21.54	21.54	21.54	21.54	21.54	21.54	21.54	21.54	21.54	21.54	21.54	21.54	21.54	21.54	21.54	21.54	21.54	21.54	21.54	21.54	21.54	21.54	21.54	21.54	21.54	21.54	21.54
21.53	21.53	21.53	21.53	21.53	21.53	21.53	21.53	21.53	21.53	21.53	21.53	21.53	21.53	21.53	21.53	21.53	21.53	21.53	21.53	21.53	21.53	21.53	21.53	21.53	21.53	21.53	21.53	21.53	21.53	21.53	21.53	21.53	21.53	21.53	21.53	21.53	21.53	21.53	21.53	21.53	21.53	21.53	21.53	21.53	21.53	21.53	21.53	21.53	21.53
21.52	21.52	21.52	21.52	21.52	21.52	21.52	21.52	21.52	21.52	21.52	21.52	21.52	21.52	21.52	21.52	21.52	21.52	21.52	21.52	21.52	21.52	21.52	21.52	21.52	21.52	21.52	21.52	21.52	21.52	21.52	21.52	21.52	21.52	21.52	21.52	21.52	21.52	21.52	21.52	21.52	21.52	21.52	21.52	21.52	21.52	21.52	21.52	21.52	21.52
21.51	21.51	21.51	21.51	21.51	21.51	21.51	21.51	21.51	21.51	21.51	21.51	21.51	21.51	21.51	21.51	21.51	21.51	21.51	21.51	21.51	21.51	21.51	21.51	21.51	21.51	21.51	21.51	21.51	21.51	21.51	21.51	21.51	21.51	21.51	21.51	21.51	21.51	21.51	21.51	21.51	21.51	21.51	21.51	21.51	21.51	21.51	21.51	21.51	21.51
21.5	21.5	21.5	21.5	21.5	21.5	21.5	21.5	21.5	21.5	21.5	21.5	21.5	21.5	21.5	21.5	21.5	21.5	21.5	21.5	21.5	21.5	21.5	21.5	21.5	21.5	21.5	21.5	21.5	21.5	21.5	21.5	21.5	21.5	21.5	21.5	21.5	21.5	21.5	21.5	21.5	21.5	21.5	21.5	21.5	21.5	21.5	21.5	21.5	21.5
21.49	21.49	21.49	21.49	21.49	21.49	21.49	21.49	21.49	21.49	21.49	21.49	21.49	21.49	21.49	21.49	21.49	21.49	21.49	21.49	21.49	21.49	21.49	21.49	21.49	21.49	21.49	21.49	21.49	21.49	21.49	21.49	21.49	21.49	21.49	21.49	21.49	21.49	21.49	21.49	21.49	21.49	21.49	21.49	21.49	21.49	21.49	21.49	21.49	21.49
21.48	21.48	21.48	21.48	21.48	21.48	21.48	21.48	21.48	21.48	21.48	21.48	21.48	21.48	21.48	21.48	21.48	21.48	21.48	21.48	21.48	21.48	21.48	21.48	21.48	21.48	21.48	21.48	21.48	21.48	21.48	21.48	21.48	21.48	21.48	21.48	21.48	21.48	21.48	21.48	21.48	21.48	21.48	21.48	21.48	21.48	21.48	21.48	21.48	21.48
21.47	21.47	21.47	21.47	21.47	21.47	21.47	21.47	21.47	21.47	21.47	21.47	21.47	21.47	21.47	21.47	21.47	21.47	21.47	21.47	21.47	21.47	21.47	21.47	21.47	21.47	21.47	21.47	21.47	21.47	21.47	21.47	21.47	21.47	21.47	21.47	21.47	21.47	21.47	21.47	21.47	21.47	21.47	21.47	21.47	21.47	21.47	21.47	21.47	21.47
21.46	21.46	21.46	21.46	21.46	21.46	21.46	21.46	21.46	21.46	21.46	21.46	21.46	21.46	21.46	21.46	21.46	21.46	21.46	21.46	21.46	21.46	21.46	21.46	21.46	21.46	21.46	21.46	21.46	21.46	21.46	21.46	21.46	21.46	21.46	21.46	21.46	21.46	21.46	21.46	21.46	21.46	21.46	21.46	21.46	21.46	21.46	21.46	21.46	21.46
21.45	21.45	21.45	21.45	21.45	21.45	21.45	21.45	21.45	21.45	21.45	21.45	21.45	21.45	21.45	21.45	21.45	21.45	21.45	21.45	21.45	21.45	21.45	21.45	21.45	21.45	21.45	21.45	21.45	21.45	21.45	21.45	21.45	21.45	21.45	21.45	21.45	21.45	21.45	21.45	21.45	21.45	21.45	21.45	21.45	21.45	21.45	21.45	21.45	21.45
21.44	21.44	21.44	21.44	21.44	21.44	21.44	21.44	21.44	21.44	21.44	21.44	21.44	21.44	21.44	21.44	21.44	21.44	21.44	21.44	21.44	21.44	21.44	21.44	21.44	21.44	21.44	21.44	21.44	21.44	21.44	21.44	21.44	21.44	21.44	21.44	21.44	21.44	21.44	21.44	21.44	21.44	21.44	21.44	21.44	21.44	21.44	21.44	21.44	21.44
21.43	21.43	21.43	21.43	21.43	21.43	21.43	21.43	21.43	21.43	21.43	21.43	21.43	21.43	21.43	21.43	21.43	21.43	21.43	21.43	21.43	21.43	21.43	21.43	21.43	21.43	21.43	21.43	21.43	21.43	21.43	21.43	21.43	21.43	21.43	21.43	21.43	21.43	21.43	21.43	21.43	21.43	21.43	21.43	21.43	21.43	21.43	21.43	21.43	21.43
21.42	21.42	21.42	21.42	21.42	21.42	21.42	21.42	21.42	21.42	21.42	21.42	21.42	21.42	21.42	21.42	21.42	21.42	21.42	21.42	21.42	21.42	21.42	21.42	21.42	21.42	21.42	21.42	21.42	21.42	21.42	21.42	21.42	21.42	21.42	21.42	21.42	21.42	21.42	21.42	21.42	21.42	21.42	21.42	21.42	21.42	21.42	21.42	21.42	21.42
21.41	21.41	21.41	21.41	21.41	21.41	21.41	21.41	21.41	21.41	21.41	21.41	21.41	21.41	21.41	21.41	21.41	21.41	21.41	21.41	21.41	21.41	21.41	21.41	21.41	21.41	21.41	21.41	21.41	21.41	21.41	21.41	21.41	21.41	21.41	21.41	21.41	21.41	21.41	21.41	21.41	21.41	21.41	21.41	21.41	21.41	21.41	21.41	21.41	21.41
21.4	21.4	21.4	21.4	21.4	21.4	21.4	21.4	21.4	21.4	21.4	21.4	21.4	21.4	21.4	21.4	21.4	21.4	21.4	21.4	21.4	21.4	21.4	21.4	21.4	21.4	21.4	21.4	21.4	21.4	21.4	21.4	21.4	21.4	21.4	21.4	21.4	21.4	21.4	21.4	21.4	21.4	21.4	21.4	21.4	21.4	21.4	21.4	21.4	21.4
21.39	21.39	21.39	21.39	21.39	21.39	21.39	21.39	21.39	21.39	21.39	21.39	21.39	21.39	21.39	21.39	21.39	21.39	21.39	21.39	21.39	21.39	21.39	21.39	21.39	21.39	21.39	21.39	21.39	21.39	21.39	21.39	21.39	21.39	21.39	21.39	21.39	21.39	21.39	21.39	21.39	21.39	21.39	21.39	21.39	21.39	21.39	21.39	21.39	21.39
21.38	21.38	21.38	21.38	21.38	21.38	21.38	21.38	21.38	21.38	21.38	21.38	21.38	21.38	21.38	21.38	21.38	21.38	21.38	21.38	21.38	21.38	21.38	21.38	21.38	21.38	21.38	21.38	21.38	21.38	21.38	21.38	21.38	21.38	21.38	21.38	21.38	21.38	21.38	21.38	21.38	21.38	21.38	21.38	21.38	21.38	21.38	21.38	21.38	21.38
21.37	21.37	21.37	21.37	21.37	21.37	21.37	21.37	21.37	21.37	21.37	21.37	21.37	21.37	21.37	21.37	21.37	21.37	21.37	21.37	21.37	21.37	21.37	21.37	21.37	21.37	21.37	21.37	21.37	21.37	21.37	21.37	21.37	21.37	21.37	21.37	21.37	21.37	21.37	21.37	21.37	21.37	21.37	21.37	21.37	21.37	21.37	21.37	21.37	21.37
21.36	21.36	21.36	21.36	21.36	21.36	21.36	21.36	21.36	21.36	21.36	21.36	21.36	21.36	21.36	21.36	21.36	21.36	21.36	21.36	21.36	21.36	21.36	21.36	21.36	21.36	21.36	21.36	21.36	21.36	21.36	21.36	21.36	21.36	21.36	21.36	21.36	21.36	21.36	21.36	21.36	21.36	21.36	21.36	21.36	21.36	21.36	21.36	21.36	21.36
21.35	21.35	21.35	21.35	21.35	21.35	21.35	21.35	21.35	21.35	21.35	21.35	21.35	21.35	21.35	21.35	21.35	21.35	21.35	21.35	21.35	21.35	21.35	21.35	21.35	21.35	21.35	21.35	21.35	21.35	21.35	21.35	21.35	21.35	21.35	21.35	21.35	21.35	21.35	21.35	21.35	21.35	21.35	21.35	21.35	21.35	21.35	21.35	21.35	21.35
21.34	21.34	21.34	21.34	21.34	21.34	21.34	21.34	21.34	21.34	21.34	21.34	21.34	21.34	21.34	21.34	21.34	21.34	21.34	21.34	21.34	21.34	21.34	21.34	21.34	21.34	21.34	21.34	21.34	21.34	21.34	21.34	21.34	21.34	21.34	21.34	21.34	21.34	21.34	21.34	21.34	21.34	21.34	21.34	21.34	21.34	21.34	21.34	21.34	21.34
21.33	21.33	21.33	21.33	21.33	21.33	21.33	21.33	21.33	21.33	21.33	21.33	21.33	21.33	21.33	21.33	21.33	21.33	21.33	21.33	21.33	21.33	21.33	21.33	21.33	21.33	21.33	21.33	21.33	21.33	21.33	21.33	21.33	21.33	21.33	21.33	21.33	21.33	21.33	21.33	21.33	21.33	21.33	21.33	21.33	21.33	21.33	21.33	21.33	21.33
21.32	21.32	21.32	21.32	21.32	21.32	21.32	21.32	21.32	21.32	21.32	21.32	21.32	21.32	21.32	21.32	21.32	21.32	21.32	21.32	21.32	21.32	21.32	21.32	21.32	21.32	21.32	21.32	21.32	21.32	21.32	21.32	21.32	21.32	21.32	21.32	21.32	21.32	21.32	21.32	21.32	21.32	21.32	21.32	21.32	21.32	21.32	21.32	21.32	21.32
21.31	21.31	21.31	21.31	21.31	21.31	21.31	21.31	21.31	21.31	21.31	21.31	21.31	21.31	21.31	21.31	21.31	21.31	21.31	21.31	21.31	21.31	21.31	21.31	21.31	21.31	21.31	21.31	21.31	21.31	21.31	21.31	21.31	21.31	21.31	21.31	21.31	21.31	21.31	21.31	21.31	21.31	21.31	21.31	21.31	21.31	21.31	21.31	21.31	21.31
21.3	21.3	21.3	21.3	21.3	21.3	21.3	21.3	21.3	21.3	21.3	21.3	21.3	21.3	21.3	21.3	21.3	21.3	21.3	21.3	21.3	21.3	21.3	21.3	21.3	21.3	21.3	21.3	21.3	21.3	21.3	21.3	21.3	21.3	21.3	21.3	21.3	21.3	21.3	21.3	21.3	21.3	21.3	21.3	21.3	21.3	21.3	21.3	21.3	21.3
21.29	21.29	21.29	21.29	21.29	21.29	21.29	21.29	21.29	21.29	21.29	21.29	21.29	21.29	21.29	21.29	21.29	21.29	21.29	21.29	21.29	21.29	21.29	21.29	21.29	21.29	21.29	21.29	21.29	21.29	21.29	21.29	21.29	21.29	21.29	21.29	21.29	21.29	21.29	21.29	21.29	21.29	21.29	21.29	21.29	21.29	21.29	21.29	21.29	21.29
21.28	21.28	21.28	21.28	21.28	21.28	21.28	21.28	21.28	21.28	21.28	21.28	21.28	21.28	21.28	21.28	21.28	21.28	21.28	21.28	21.28	21.28	21.28	21.28	21.28	21.28	21.28	21.28	21.28	21.28	21.28	21.28	21.28	21.28	21.28	21.28	21.28	21.28	21.28	21.28	21.28	21.28	21.28	21.28	21.28	21.28	21.28	21.28	21.28	21.28
21.27	21.27	21.27	21.27	21.27	21.27	21.27	21.27	21.27	21.27	21.27	21.27	21.27	21.27	21.27	21.27	21.27	21.27	21.27	21.27	21.27	21.27	21.27	21.27	21.27	21.27	21.27	21.27	21.27	21.27	21.27	21.27	21.27	21.27	21.27	21.27	21.27	21.27	21.27	21.27	21.27	21.27	21.27	21.27	21.27	21.27	21.27	21.27	21.27	21.27
21.26	21.26	21.26	21.26	21.26	21.26	21.26	21.26	21.26	21.26	21.26	21.26	21.26	21.26	21.26	21.26	21.26	21.26	21.26	21.26	21.26	21.26	21.26	21.26	21.26	21.26	21.26	21.26	21.26	21.26	21.26	21.26	21.26	21.26	21.26	21.26	21.26	21.26	21.26	21.26	21.26	21.26	21.26	21.26	21.26	21.26	21.26	21.26	21.26	21.26
21.25	21.25	21.25	21.25	21.25	21.25	21.25	21.25	21.25	21.25	21.25	21.25	21.25	21.25	21.25	21.25	21.25	21.25	21.25	21.25	21.25	21.25	21.25	21.25	21.25	21.25	21.25	21.25	21.25	21.25	21.25	21.25	21.25	21.25	21.25	21.25	21.25	21.25	21.25	21.25	21.25	21.25	21.25	21.25	21.25	21.25	21.25	21.25	21.25	21.25
21.24	21.24	21.24	21.24	21.24	21.24	21.24	21.24	21.24	21.24	21.24	21.24	21.24	21.24	21.24	21.24	21.24	21.24	21.24	21.24	21.24	21.24	21.24	21.24	21.24	21.24	21.24	21.24	21.24	21.24	21.24	21.24	21.24	21.24	21.24	21.24	21.24	21.24	21.24	21.24	21.24	21.24	21.24	21.24	21.24	21.24	21.24	21.24	21.24	21.24
21.23	21.23	21.23	21.23	21.23	21.23	21.23	21.23	21.23	21.23	21.23	21.23	21.23	21.23	21.23	21.23	21.23	21.23	21.23	21.23	21.23	21.23	21.23	21.23	21.23	21.23	21.23	21.23	21.23	21.23	21.23	21.23	21.23	21.23	21.23	21.23	21.23	21.23	21.23	21.23	21.23	21.23	21.23	21.23	21.23	21.23	21.23	21.23	21.23	21.23
21.22	21.22	21.22	21.22	21.22	21.22	21.22	21.22	21.22	21.22	21.22	21.22	21.22	21.22	21.22	21.22	21.22	21.22	21.22	21.22	21.22	21.22	21.22	21.22	21.22	21.22	21.22	21.22	21.22	21.22	21.22	21.22	21.22	21.22	21.22	21.22	21.22	21.22	21.22	21.22	21.22	21.22	21.22	21.22	21.22	21.22	21.22	21.22	21.22	21.22
21.21	21.21	21.21	21.21	21.21	21.21	21.21	21.21	21.21	21.21	21.21	21.21	21.21	21.21	21.21	21.21	21.21	21.21	21.21	21.21	21.21	21.21	21.21	21.21	21.21	21.21	21.21	21.21	21.21	21.21	21.21	21.21	21.21	21.21	21.21	21.21	21.21	21.21	21.21	21.21	21.21	21.21	21.21	21.21	21.21	21.21	21.21	21.21	21.21	21.21
21.2	21.2	21.2	21.2	21.2	21.2	21.2	21.2	21.2	21.2	21.2	21.2	21.2	21.2	21.2	21.2	21.2	21.2	21.2	21.2	21.2	21.2	21.2	21.2	21.2	21.2	21.2	21.2	21.2	21.2	21.2	21.2	21.2	21.2	21.2	21.2	21.2	21.2	21.2	21.2	21.2	21.2	21.2	21.2	21.2	21.2	21.2	21.2	21.2	21.2
21.19	21.19	21.19	21.19	21.19	21.19	21.19	21.19	21.19	21.19	21.19	21.19	21.19	21.19	21.19	21.19	21.19	21.19	21.19	21.19	21.19	21.19	21.19	21.19	21.19	21.19	21.19	21.19	21.19	21.19	21.19	21.19	21.19	21.19	21.19	21.19	21.19	21.19	21.19	21.19	21.19	21.19	21.19	21.19	21.19	21.19	21.19	21.19	21.19	21.19
21.18	21.18	21.18	21.18	21.18	21.18	21.18	21.18	21.18	21.18	21.18	21.18	21.18	21.18	21.18	21.18	21.18	21.18	21.18	21.18	21.18	21.18	21.18	21.18	21.18	21.18	21.18	21.18	21.18	21.18	21.18	21.18	21.18	21.18	21.18	21.18	21.18	21.18	21.18	21.18	21.18	21.18	21.18	21.18	21.18	21.18	21.18	21.18	21.18	21.18
21.17	21.17	21.17	21.17	21.17	21.17	21.17	21.17	21.17	21.17	21.17	21.17	21.17	21.17	21.17	21.17	21.17	21.17	21.17	21.17	21.17	21.17	21.17	21.17	21.17	21.17	21.17	21.17	21.17	21.17	21.17	21.17	21.17	21.17	21.17	21.17	21.17	21.17	21.17	21.17	21.17	21.17	21.17	21.17	21.17	21.17	21.17	21.17	21.17	21.17
21.16	21.16	21.16	21.16	21.16	21.16	21.16	21.16	21.16	21.16	21.16	21.16	21.16	21.16	21.16	21.16	21.16	21.16	21.16	21.16	21.16	21.16	21.16	21.16	21.16	21.16	21.16	21.16	21.16	21.16	21.16	21.16	21.16	21.16	21.16	21.16	21.16	21.16	21.16	21.16	21.16	21.16	21.16	21.16	21.16	21.16	21.16	21.16	21.16	21.16
21.15	21.15	21.15	21.15	21.15	21.15	21.15	21.15	21.15	21.15	21.15	21.15	21.15	21.15	21.15	21.15	21.15	21.15	21.15	21.15	21.15	21.15	21.15	21.15	21.15	21.15	21.15	21.15	21.15	21.15	21.15	21.15	21.15	21.15	21.15	21.15	21.15	21.15	21.15	21.15	21.15	21.15	21.15	21.15	21.15	21.15	21.15	21.15	21.15	21.15
21.14	21.14	21.14	21.14	21.14	21.14	21.14	21.14	21.14	21.14	21.14	21.14	21.14	21.14	21.14	21.14	21.14	21.14	21.14	21.14	21.14	21.14	21.14	21.14	21.14	21.14	21.14	21.14	21.14	21.14	21.14	21.14	21.14	21.14	21.14	21.14	21.14	21.14	21.14	21.14	21.14	21.14	21.14	21.14	21.14	21.14	21.14	21.14	21.14	21.14
21.13	21.13	21.13	21.13	21.13	21.13	21.13	21.13	21.13	21.13	21.13	21.13	21.13	21.13	21.13	21.13	21.13	21.13	21.13	21.13	21.13	21.13	21.13	21.13	21.13	21.13	21.13	21.13	21.13	21.13	21.13	21.13	21.13	21.13	21.13	21.13	21.13	21.13	21.13	21.13	21.13	21.13	21.13	21.13	21.13	21.13	21.13	21.13	21.13	21.13
21.12	21.12	21.12	21.12	21.12	21.12	21.12	21.12	21.12	21.12	21.12	21.12	21.12	21.12	21.12	21.12	21.12	21.12	21.12	21.12	21.12	21.12	21.12	21.12	21.12	21.12	21.12	21.12	21.12	21.12	21.12	21.12	21.12	21.12	21.12	21.12	21.12	21.12	21.12	21.12	21.12	21.12	21.12	21.12	21.12	21.12	21.12	21.12	21.12	21.12
21.11	21.11	21.11	21.11	21.11	21.11	21.11	21.11	21.11	21.11	21.11	21.11	21.11	21.11	21.11	21.11	21.11	21.11	21.11	21.11	21.11	21.11	21.11	21.11	21.11	21.11	21.11	21.11	21.11	21.11	21.11	21.11	21.11	21.11	21.11	21.11	21.11	21.11	21.11	21.11	21.11	21.11	21.11	21.11	21.11	21.11	21.11	21.11	21.11	21.11
21.1	21.1	21.1	21.1	21.1	21.1	21.1	21.1	21.1	21.1	21.1	21.1	21.1	21.1	21.1	21.1	21.1	21.1	21.1	21.1	21.1	21.1	21.1	21.1	21.1	21.1	21.1	21.1	21.1	21.1	21.1	21.1	21.1	21.1	21.1	21.1	21.1	21.1	21.1	21.1	21.1	21.1	21.1	21.1	21.1	21.1	21.1	21.1	21.1	21.1
21.09	21.09	21.09	21.09	21.09	21.09	21.09	21.09	21.09	21.09	21.09	21.09	21.09	21.09	21.09	21.09	21.09	21.09	21.09	21.09	21.09	21.09	21.09	21.09	21.09	21.09	21.09	21.09	21.09	21.09	21.09	21.09	21.09	21.09	21.09	21.09	21.09	21.09	21.09	21.09	21.09	21.09	21.09	21.09	21.09	21.09	21.09	21.09	21.09	21.09
21.08	21.08	21.08	21.08	21.08	21.08	21.08	21.08	21.08	21.08	21.08	21.08	21.08	21.08	21.08	21.08	21.08	21.08	21.08	21.08	21.08	21.08	21.08	21.08	21.08	21.08	21.08	21.08	21.08	21.08	21.08	21.08	21.08	21.08	21.08	21.08	21.08	21.08	21.08	21.08	21.08	21.08	21.08	21.08	21.08	21.08	21.08	21.08	21.08	21.08
21.07	21.07	21.07	21.07	21.07	21.07	21.07	21.07	21.07	21.07	21.07	21.07	21.07	21.07	21.07	21.07	21.07	21.07	21.07	21.07	21.07	21.07	21.07	21.07	21.07	21.07	21.07	21.07	21.07	21.07	21.07	21.07	21.07	21.07	21.07	21.07	21.07	21.07	21.07	21.07	21.07	21.07	21.07	21.07	21.07	21.07	21.07	21.07	21.07	21.07
21.06	21.06	21.06	21.06	21.06	21.06	21.06	21.06	21.06	21.06	21.06	21.06	21.06	21.06	21.06	21.06	21.06	21.06	21.06	21.06	21.06	21.06	21.06	21.06	21.06	21.06	21.06	21.06	21.06	21.06	21.06	21.06	21.06	21.06	21.06	21.06	21.06	21.06	21.06	21.06	21.06	21.06	21.06	21.06	21.06	21.06	21.06	21.06	21.06	21.06
21.05	21.05	21.05	21.05	21.05	21.05	21.05	21.05	21.05	21.05	21.05	21.05	21.05	21.05	21.05	21.05	21.05	21.05	21.05	21.05	21.05	21.05	21.05	21.05	21.05	21.05	21.05	21.05	21.05	21.05	21.05	21.05	21.05	21.05	21.05	21.05	21.05	21.05	21.05	21.05	21.05	21.05	21.05	21.05	21.05	21.05	21.05	21.05	21.05	21.05
21.04	21.04	21.04	21.04	21.04	21.04	21.04	21.04	21.04	21.04	21.04	21.04	21.04	21.04	21.04	21.04	21.04	21.04	21.04	21.04	21.04	21.04	21.04	21.04	21.04	21.04	21.04	21.04	21.04	21.04	21.04	21.04	21.04	21.04	21.04	21.04	21.04	21.04	21.04	21.04	21.04	21.04	21.04	21.04	21.04	21.04	21.04	21.04	21.04	21.04
21.03	21.03	21.03	21.03	21.03	21.03	21.03	21.03	21.03	21.03	21.03	21.03	21.03	21.03	21.03	21.03	21.03	21.03	21.03	21.03	21.03	21.03	21.03	21.03	21.03	21.03	21.03	21.03	21.03	21.03	21.03	21.03	21.03	21.03	21.03	21.03	21.03	21.03	21.03	21.03	21.03	21.03	21.03	21.03	21.03	21.03	21.03	21.03	21.03	21.03
21.02	21.02	21.02	21.02	21.02	21.02	21.02	21.02	21.02	21.02	21.02	21.02	21.02	21.02	21.02	21.02	21.02	21.02	21.02	21.02	21.02	21.02	21.02	21.02	21.02	21.02	21.02	21.02	21.02	21.02	21.02	21.02	21.02	21.02	21.02	21.02	21.02	21.02	21.02	21.02	21.02	21.02	21.02	21.02	21.02	21.02	21.02	21.02	21.02	21.02
21.01	21.01	21.01	21.01	21.01	21.01	21.01	21.01	21.01	21.01	21.01	21.01	21.01	21.01	21.01	21.01	21.01	21.01	21.01	21.01	21.01	21.01	21.01	21.01	21.01	21.01	21.01	21.01	21.01	21.01	21.01	21.01	21.01	21.01	21.01	21.01	21.01	21.01	21.01	21.01	21.01	21.01	21.01	21.01	21.01	21.01	21.01	21.01	21.01	21.01
21	21	21	21	21	21	21	21	21	21	21	21	21	21	21	21	21	21	21	21	21	21	21	21	21	21	21	21	21	21	21	21	21	21	21	21	21	21	21	21	21	21	21	21	21	21	21	21	21	21
20.99	20.99	20.99	20.99	20.99	20.99	20.99	20.99	20.99	20.99	20.99	20.99	20.99	20.99	20.99	20.99	20.99	20.99	20.99	20.99	20.99	20.99	20.99	20.99	20.99	20.99	20.99	20.99	20.99	20.99	20.99	20.99	20.99	20.99	20.99	20.99	20.99	20.99	20.99	20.99	20.99	20.99	20.99	20.99	20.99	20.99	20.99	20.99	20.99	20.99
20.98	20.98	20.98	20.98	20.98	20.98	20.98	20.98	20.98	20.98	20.98	20.98	20.98	20.98	20.98	20.98	20.98	20.98	20.98	20.98	20.98	20.98	20.98	20.98	20.98	20.98	20.98	20.98	20.98	20.98	20.98	20.98	20.98	20.98	20.98	20.98	20.98	20.98	20.98	20.98	20.98	20.98	20.98	20.98	20.98	20.98	20.98	20.98	20.98	20.98
20.97	20.97	20.97	20.97	20.97	20.97	20.97	20.97	20.97	20.97	20.97	20.97	20.97	20.97	20.97	20.97	20.97	20.97	20.97	20.97	20.97	20.97	20.97	20.97	20.97	20.97	20.97	20.97	20.97	20.97	20.97	20.97	20.97	20.97	20.97	20.97	20.97	20.97	20.97	20.97	20.97	20.97	20.97	20.97	20.97	20.97	20.97	20.97	20.97	20.97
20.96	20.96	20.96	20.96	20.96	20.96	20.96	20.96	20.96	20.96	20.96	20.96	20.96	20.96	20.96	20.96	20.96	20.96	20.96	20.96	20.96	20.96	20.96	20.96	20.96	20.96	20.96	20.96	20.96	20.96	20.96	20.96	20.96	20.96	20.96	20.96	20.96	20.96	20.96	20.96	20.96	20.96	20.96	20.96	20.96	20.96	20.96	20.96	20.96	20.96
20.95	20.95	20.95	20.95	20.95	20.95	20.95	20.95	20.95	20.95	20.95	20.95	20.95	20.95	20.95	20.95	20.95	20.95	20.95	20.95	20.95	20.95	20.95	20.95	20.95	20.95	20.95	20.95	20.95	20.95	20.95	20.95	20.95	20.95	20.95	20.95	20.95	20.95	20.95	20.95	20.95	20.95	20.95	20.95	20.95	20.95	20.95	20.95	20.95	20.95
20.94	20.94	20.94	20.94	20.94	20.94	20.94	20.94	20.94	20.94	20.94	20.94	20.94	20.94	20.94	20.94	20.94	20.94	20.94	20.94	20.94	20.94	20.94	20.94	20.94	20.94	20.94	20.94	20.94	20.94	20.94	20.94	20.94	20.94	20.94	20.94	20.94	20.94	20.94	20.94	20.94	20.94	20.94	20.94	20.94	20.94	20.94	20.94	20.94	20.94
20.93	20.93	20.93	20.93	20.93	20.93	20.93	20.93	20.93	20.93	20.93	20.93	20.93	20.93	20.93	20.93	20.93	20.93	20.93	20.93	20.93	20.93	20.93	20.93	20.93	20.93	20.93	20.93	20.93	20.93	20.93	20.93	20.93	20.93	20.93	20.93	20.93	20.93	20.93	20.93	20.93	20.93	20.93	20.93	20.93	20.93	20.93	20.93	20.93	20.93
20.92	20.92	20.92	20.92	20.92	20.92	20.92	20.92	20.92	20.92	20.92	20.92	20.92	20.92	20.92	20.92	20.92	20.92	20.92	20.92	20.92	20.92	20.92	20.92	20.92	20.92	20.92	20.92	20.92	20.92	20.92	20.92	20.92	20.92	20.92	20.92	20.92	20.92	20.92	20.92	20.92	20.92	20.92	20.92	20.92	20.92	20.92	20.92	20.92	20.92
20.91	20.91	20.91	20.91	20.91	20.91	20.91	20.91	20.91	20.91	20.91	20.91	20.91	20.91	20.91	20.91	20.91	20.91	20.91	20.91	20.91	20.91	20.91	20.91	20.91	20.91	20.91	20.91	20.91	20.91	20.91	20.91	20.91	20.91	20.91	20.91	20.91	20.91	20.91	20.91	20.91	20.91	20.91	20.91	20.91	20.91	20.91	20.91	20.91	20.91
20.9	20.9	20.9	20.9	20.9	20.9	20.9	20.9	20.9	20.9	20.9	20.9	20.9	20.9	20.9	20.9	20.9	20.9	20.9	20.9	20.9	20.9	20.9	20.9	20.9	20.9	20.9	20.9	20.9	20.9	20.9	20.9	20.9	20.9	20.9	20.9	20.9	20.9	20.9	20.9	20.9	20.9	20.9	20.9	20.9	20.9	20.9	20.9	20.9	20.9
20.89	20.89	20.89	20.89	20.89	20.89	20.89	20.89	20.89	20.89	20.89	20.89	20.89	20.89	20.89	20.89	20.89	20.89	20.89	20.89	20.89	20.89	20.89	20.89	20.89	20.89	20.89	20.89	20.89	20.89	20.89	20.89	20.89	20.89	20.89	20.89	20.89	20.89	20.89	20.89	20.89	20.89	20.89	20.89	20.89	20.89	20.89	20.89	20.89	20.89
20.88	20.88	20.88	20.88	20.88	20.88	20.88	20.88	20.88	20.88	20.88	20.88	20.88	20.88	20.88	20.88	20.88	20.88	20.88	20.88	20.88	20.88	20.88	20.88	20.88	20.88	20.88	20.88	20.88	20.88	20.88	20.88	20.88	20.88	20.88	20.88	20.88	20.88	20.88	20.88	20.88	20.88	20.88	20.88	20.88	20.88	20.88	20.88	20.88	20.88
20.87	20.87	20.87	20.87	20.87	20.87	20.87	20.87	20.87	20.87	20.87	20.87	20.87	20.87	20.87	20.87	20.87	20.87	20.87	20.87	20.87	20.87	20.87	20.87	20.87	20.87	20.87	20.87	20.87	20.87	20.87	20.87	20.87	20.87	20.87	20.87	20.87	20.87	20.87	20.87	20.87	20.87	20.87	20.87	20.87	20.87	20.87	20.87	20.87	20.87
20.86	20.86	20.86	20.86	20.86	20.86	20.86	20.86	20.86	20.86	20.86	20.86	20.86	20.86	20.86	20.86	20.86	20.86	20.86	20.86	20.86	20.86	20.86	20.86	20.86	20.86	20.86	20.86	20.86	20.86	20.86	20.86	20.86	20.86	20.86	20.86	20.86	20.86	20.86	20.86	20.86	20.86	20.86	20.86	20.86	20.86	20.86	20.86	20.86	20.86
20.85	20.85	20.85	20.85	20.85	20.85	20.85	20.85	20.85	20.85	20.85	20.85	20.85	20.85	20.85	20.85	20.85	20.85	20.85	20.85	20.85	20.85	20.85	20.85	20.85	20.85	20.85	20.85	20.85	20.85	20.85	20.85	20.85	20.85	20.85	20.85	20.85	20.85	20.85	20.85	20.85	20.85	20.85	20.85	20.85	20.85	20.85	20.85	20.85	20.85
20.84	20.84	20.84	20.84	20.84	20.84	20.84	20.84	20.84	20.84	20.84	20.84	20.84	20.84	20.84	20.84	20.84	20.84	20.84	20.84	20.84	20.84	20.84	20.84	20.84	20.84	20.84	20.84	20.84	20.84	20.84	20.84	20.84	20.84	20.84	20.84	20.84	20.84	20.84	20.84	20.84	20.84	20.84	20.84	20.84	20.84	20.84	20.84	20.84	20.84
20.83	20.83	20.83	20.83	20.83	20.83	20.83	20.83	20.83	20.83	20.83	20.83	20.83	20.83	20.83	20.83	20.83	20.83	20.83	20.83	20.83	20.83	20.83	20.83	20.83	20.83	20.83	20.83	20.83	20.83	20.83	20.83	20.83	20.83	20.83	20.83	20.83	20.83	20.83	20.83	20.83	20.83	20.83	20.83	20.83	20.83	20.83	20.83	20.83	20.83
20.82	20.82	20.82	20.82	20.82	20.82	20.82	20.82	20.82	20.82	20.82	20.82	20.82	20.82	20.82	20.82	20.82	20.82	20.82	20.82	20.82	20.82	20.82	20.82	20.82	20.82	20.82	20.82	20.82	20.82	20.82	20.82	20.82	20.82	20.82	20.82	20.82	20.82	20.82	20.82	20.82	20.82	20.82	20.82	20.82	20.82	20.82	20.82	20.82	20.82
20.81	20.81	20.81	20.81	20.81	20.81	20.81	20.81	20.81	20.81	20.81	20.81	20.81	20.81	20.81	20.81	20.81	20.81	20.81	20.81	20.81	20.81	20.81	20.81	20.81	20.81	20.81	20.81	20.81	20.81	20.81	20.81	20.81	20.81	20.81	20.81	20.81	20.81	20.81	20.81	20.81	20.81	20.81	20.81	20.81	20.81	20.81	20.81	20.81	20.81
20.8	20.8	20.8	20.8	20.8	20.8	20.8	20.8	20.8	20.8	20.8	20.8	20.8	20.8	20.8	20.8	20.8	20.8	20.8	20.8	20.8	20.8	20.8	20.8	20.8	20.8	20.8	20.8	20.8	20.8	20.8	20.8	20.8	20.8	20.8	20.8	20.8	20.8	20.8	20.8	20.8	20.8	20.8	20.8	20.8	20.8	20.8	20.8	20.8	20.8
20.79	20.79	20.79	20.79	20.79	20.79	20.79	20.79	20.79	20.79	20.79	20.79	20.79	20.79	20.79	20.79	20.79	20.79	20.79	20.79	20.79	20.79	20.79	20.79	20.79	20.79	20.79	20.79	20.79	20.79	20.79	20.79	20.79	20.79	20.79	20.79	20.79	20.79	20.79	20.79	20.79	20.79	20.79	20.79	20.79	20.79	20.79	20.79	20.79	20.79
20.78	20.78	20.78	20.78	20.78	20.78	20.78	20.78	20.78	20.78	20.78	20.78	20.78	20.78	20.78	20.78	20.78	20.78	20.78	20.78	20.78	20.78	20.78	20.78	20.78	20.78	20.78	20.78	20.78	20.78	20.78	20.78	20.78	20.78	20.78	20.78	20.78	20.78	20.78	20.78	20.78	20.78	20.78	20.78	20.78	20.78	20.78	20.78	20.78	20.78
20.77	20.77	20.77	20.77	20.77	20.77	20.77	20.77	20.77	20.77	20.77	20.77	20.77	20.77	20.77	20.77	20.77	20.77	20.77	20.77	20.77	20.77	20.77	20.77	20.77	20.77	20.77	20.77	20.77	20.77	20.77	20.77	20.77	20.77	20.77	20.77	20.77	20.77	20.77	20.77	20.77	20.77	20.77	20.77	20.77	20.77	20.77	20.77	20.77	20.77
20.76	20.76	20.76	20.76	20.76	20.76	20.76	20.76	20.76	20.76	20.76	20.76	20.76	20.76	20.76	20.76	20.76	20.76	20.76	20.76	20.76	20.76	20.76	20.76	20.76	20.76	20.76	20.76	20.76	20.76	20.76	20.76	20.76	20.76	20.76	20.76	20.76	20.76	20.76	20.76	20.76	20.76	20.76	20.76	20.76	20.76	20.76	20.76	20.76	20.76
20.75	20.75	20.75	20.75	20.75	20.75	20.75	20.75	20.75	20.75	20.75	20.75	20.75	20.75	20.75	20.75	20.75	20.75	20.75	20.75	20.75	20.75	20.75	20.75	20.75	20.75	20.75	20.75	20.75	20.75	20.75	20.75	20.75	20.75	20.75	20.75	20.75	20.75	20.75	20.75	20.75	20.75	20.75	20.75	20.75	20.75	20.75	20.75	20.75	20.75
20.74	20.74	20.74	20.74	20.74	20.74	20.74	20.74	20.74	20.74	20.74	20.74	20.74	20.74	20.74	20.74	20.74	20.74	20.74	20.74	20.74	20.74	20.74	20.74	20.74	20.74	20.74	20.74	20.74	20.74	20.74	20.74	20.74	20.74	20.74	20.74	20.74	20.74	20.74	20.74	20.74	20.74	20.74	20.74	20.74	20.74	20.74	20.74	20.74	20.74
20.73	20.73	20.73	20.73	20.73	20.73	20.73	20.73	20.73	20.73	20.73	20.73	20.73	20.73	20.73	20.73	20.73	20.73	20.73	20.73	20.73	20.73	20.73	20.73	20.73	20.73	20.73	20.73	20.73	20.73	20.73	20.73	20.73	20.73	20.73	20.73	20.73	20.73	20.73	20.73	20.73	20.73	20.73	20.73	20.73	20.73	20.73	20.73	20.73	20.73
20.72	20.72	20.72	20.72	20.72	20.72	20.72	20.72	20.72	20.72	20.72	20.72	20.72	20.72	20.72	20.72	20.72	20.72	20.72	20.72	20.72	20.72	20.72	20.72	20.72	20.72	20.72	20.72	20.72	20.72	20.72	20.72	20.72	20.72	20.72	20.72	20.72	20.72	20.72	20.72	20.72	20.72	20.72	20.72	20.72	20.72	20.72	20.72	20.72	20.72
20.71	20.71	20.71	20.71	20.71	20.71	20.71	20.71	20.71	20.71	20.71	20.71	20.71	20.71	20.71	20.71	20.71	20.71	20.71	20.71	20.71	20.71	20.71	20.71	20.71	20.71	20.71	20.71	20.71	20.71	20.71	20.71	20.71	20.71	20.71	20.71	20.71	20.71	20.71	20.71	20.71	20.71	20.71	20.71	20.71	20.71	20.71	20.71	20.71	20.71
20.7	20.7	20.7	20.7	20.7	20.7	20.7	20.7	20.7	20.7	20.7	20.7	20.7	20.7	20.7	20.7	20.7	20.7	20.7	20.7	20.7	20.7	20.7	20.7	20.7	20.7	20.7	20.7	20.7	20.7	20.7	20.7	20.7	20.7	20.7	20.7	20.7	20.7	20.7	20.7	20.7	20.7	20.7	20.7	20.7	20.7	20.7	20.7	20.7	20.7
20.69	20.69	20.69	20.69	20.69	20.69	20.69	20.69	20.69	20.69	20.69	20.69	20.69	20.69	20.69	20.69	20.69	20.69	20.69	20.69	20.69	20.69	20.69	20.69	20.69	20.69	20.69	20.69	20.69	20.69	20.69	20.69	20.69	20.69	20.69	20.69	20.69	20.69	20.69	20.69	20.69	20.69	20.69	20.69	20.69	20.69	20.69	20.69	20.69	20.69
20.68	20.68	20.68	20.68	20.68	20.68	20.68	20.68	20.68	20.68	20.68	20.68	20.68	20.68	20.68	20.68	20.68	20.68	20.68	20.68	20.68	20.68	20.68	20.68	20.68	20.68	20.68	20.68	20.68	20.68	20.68	20.68	20.68	20.68	20.68	20.68	20.68	20.68	20.68	20.68	20.68	20.68	20.68	20.68	20.68	20.68	20.68	20.68	20.68	20.68
20.67	20.67	20.67	20.67	20.67	20.67	20.67	20.67	20.67	20.67	20.67	20.67	20.67	20.67	20.67	20.67	20.67	20.67	20.67	20.67	20.67	20.67	20.67	20.67	20.67	20.67	20.67	20.67	20.67	20.67	20.67	20.67	20.67	20.67	20.67	20.67	20.67	20.67	20.67	20.67	20.67	20.67	20.67	20.67	20.67	20.67	20.67	20.67	20.67	20.67
20.66	20.66	20.66	20.66	20.66	20.66	20.66	20.66	20.66	20.66	20.66	20.66	20.66	20.66	20.66	20.66	20.66	20.66	20.66	20.66	20.66	20.66	20.66	20.66	20.66	20.66	20.66	20.66	20.66	20.66	20.66	20.66	20.66	20.66	20.66	20.66	20.66	20.66	20.66	20.66	20.66	20.66	20.66	20.66	20.66	20.66	20.66	20.66	20.66	20.66
20.65	20.65	20.65	20.65	20.65	20.65	20.65	20.65	20.65	20.65	20.65	20.65	20.65	20.65	20.65	20.65	20.65	20.65	20.65	20.65	20.65	20.65	20.65	20.65	20.65	20.65	20.65	20.65	20.65	20.65	20.65	20.65	20.65	20.65	20.65	20.65	20.65	20.65	20.65	20.65	20.65	20.65	20.65	20.65	20.65	20.65	20.65	20.65	20.65	20.65
20.64	20.64	20.64	20.64	20.64	20.64	20.64	20.64	20.64	20.64	20.64	20.64	20.64	20.64	20.64	20.64	20.64	20.64	20.64	20.64	20.64	20.64	20.64	20.64	20.64	20.64	20.64	20.64	20.64	20.64	20.64	20.64	20.64	20.64	20.64	20.64	20.64	20.64	20.64	20.64	20.64	20.64	20.64	20.64	20.64	20.64	20.64	20.64	20.64	20.64
20.63	20.63	20.63	20.63	20.63	20.63	20.63	20.63	20.63	20.63	20.63	20.63	20.63	20.63	20.63	20.63	20.63	20.63	20.63	20.63	20.63	20.63	20.63	20.63	20.63	20.63	20.63	20.63	20.63	20.63	20.63	20.63	20.63	20.63	20.63	20.63	20.63	20.63	20.63	20.63	20.63	20.63	20.63	20.63	20.63	20.63	20.63	20.63	20.63	20.63
20.62	20.62	20.62	20.62	20.62	20.62	20.62	20.62	20.62	20.62	20.62	20.62	20.62	20.62	20.62	20.62	20.62	20.62	20.62	20.62	20.62	20.62	20.62	20.62	20.62	20.62	20.62	20.62	20.62	20.62	20.62	20.62	20.62	20.62	20.62	20.62	20.62	20.62	20.62	20.62	20.62	20.62	20.62	20.62	20.62	20.62	20.62	20.62	20.62	20.62
20.61	20.61	20.61	20.61	20.61	20.61	20.61	20.61	20.61	20.61	20.61	20.61	20.61	20.61	20.61	20.61	20.61	20.61	20.61	20.61	20.61	20.61	20.61	20.61	20.61	20.61	20.61	20.61	20.61	20.61	20.61	20.61	20.61	20.61	20.61	20.61	20.61	20.61	20.61	20.61	20.61	20.61	20.61	20.61	20.61	20.61	20.61	20.61	20.61	20.61
20.6	20.6	20.6	20.6	20.6	20.6	20.6	20.6	20.6	20.6	20.6	20.6	20.6	20.6	20.6	20.6	20.6	20.6	20.6	20.6	20.6	20.6	20.6	20.6	20.6	20.6	20.6	20.6	20.6	20.6	20.6	20.6	20.6	20.6	20.6	20.6	20.6	20.6	20.6	20.6	20.6	20.6	20.6	20.6	20.6	20.6	20.6	20.6	20.6	20.6
20.59	20.59	20.59	20.59	20.59	20.59	20.59	20.59	20.59	20.59	20.59	20.59	20.59	20.59	20.59	20.59	20.59	20.59	20.59	20.59	20.59	20.59	20.59	20.59	20.59	20.59	20.59	20.59	20.59	20.59	20.59	20.59	20.59	20.59	20.59	20.59	20.59	20.59	20.59	20.59	20.59	20.59	20.59	20.59	20.59	20.59	20.59	20.59	20.59	20.59
20.58	20.58	20.58	20.58	20.58	20.58	20.58	20.58	20.58	20.58	20.58	20.58	20.58	20.58	20.58	20.58	20.58	20.58	20.58	20.58	20.58	20.58	20.58	20.58	20.58	20.58	20.58	20.58	20.58	20.58	20.58	20.58	20.58	20.58	20.58	20.58	20.58	20.58	20.58	20.58	20.58	20.58	20.58	20.58	20.58	20.58	20.58	20.58	20.58	20.58
20.57	20.57	20.57	20.57	20.57	20.57	20.57	20.57	20.57	20.57	20.57	20.57	20.57	20.57	20.57	20.57	20.57	20.57	20.57	20.57	20.57	20.57	20.57	20.57	20.57	20.57	20.57	20.57	20.57	20.57	20.57	20.57	20.57	20.57	20.57	20.57	20.57	20.57	20.57	20.57	20.57	20.57	20.57	20.57	20.57	20.57	20.57	20.57	20.57	20.57
20.56	20.56	20.56	20.56	20.56	20.56	20.56	20.56	20.56	20.56	20.56	20.56	20.56	20.56	20.56	20.56	20.56	20.56	20.56	20.56	20.56	20.56	20.56	20.56	20.56	20.56	20.56	20.56	20.56	20.56	20.56	20.56	20.56	20.56	20.56	20.56	20.56	20.56	20.56	20.56	20.56	20.56	20.56	20.56	20.56	20.56	20.56	20.56	20.56	20.56
20.55	20.55	20.55	20.55	20.55	20.55	20.55	20.55	20.55	20.55	20.55	20.55	20.55	20.55	20.55	20.55	20.55	20.55	20.55	20.55	20.55	20.55	20.55	20.55	20.55	20.55	20.55	20.55	20.55	20.55	20.55	20.55	20.55	20.55	20.55	20.55	20.55	20.55	20.55	20.55	20.55	20.55	20.55	20.55	20.55	20.55	20.55	20.55	20.55	20.55
20.54	20.54	20.54	20.54	20.54	20.54	20.54	20.54	20.54	20.54	20.54	20.54	20.54	20.54	20.54	20.54	20.54	20.54	20.54	20.54	20.54	20.54	20.54	20.54	20.54	20.54	20.54	20.54	20.54	20.54	20.54	20.54	20.54	20.54	20.54	20.54	20.54	20.54	20.54	20.54	20.54	20.54	20.54	20.54	20.54	20.54	20.54	20.54	20.54	20.54
20.53	20.53	20.53	20.53	20.53	20.53	20.53	20.53	20.53	20.53	20.53	20.53	20.53	20.53	20.53	20.53	20.53	20.53	20.53	20.53	20.53	20.53	20.53	20.53	20.53	20.53	20.53	20.53	20.53	20.53	20.53	20.53	20.53	20.53	20.53	20.53	20.53	20.53	20.53	20.53	20.53	20.53	20.53	20.53	20.53	20.53	20.53	20.53	20.53	20.53
20.52	20.52	20.52	20.52	20.52	20.52	20.52	20.52	20.52	20.52	20.52	20.52	20.52	20.52	20.52	20.52	20.52	20.52	20.52	20.52	20.52	20.52	20.52	20.52	20.52	20.52	20.52	20.52	20.52	20.52	20.52	20.52	20.52	20.52	20.52	20.52	20.52	20.52	20.52	20.52	20.52	20.52	20.52	20.52	20.52	20.52	20.52	20.52	20.52	20.52
20.51	20.51	20.51	20.51	20.51	20.51	20.51	20.51	20.51	20.51	20.51	20.51	20.51	20.51	20.51	20.51	20.51	20.51	20.51	20.51	20.51	20.51	20.51	20.51	20.51	20.51	20.51	20.51	20.51	20.51	20.51	20.51	20.51	20.51	20.51	20.51	20.51	20.51	20.51	20.51	20.51	20.51	20.51	20.51	20.51	20.51	20.51	20.51	20.51	20.51
20.5	20.5	20.5	20.5	20.5	20.5	20.5	20.5	20.5	20.5	20.5	20.5	20.5	20.5	20.5	20.5	20.5	20.5	20.5	20.5	20.5	20.5	20.5	20.5	20.5	20.5	20.5	20.5	20.5	20.5	20.5	20.5	20.5	20.5	20.5	20.5	20.5	20.5	20.5	20.5	20.5	20.5	20.5	20.5	20.5	20.5	20.5	20.5	20.5	20.5
20.49	20.49	20.49	20.49	20.49	20.49	20.49	20.49	20.49	20.49	20.49	20.49	20.49	20.49	20.49	20.49	20.49	20.49	20.49	20.49	20.49	20.49	20.49	20.49	20.49	20.49	20.49	20.49	20.49	20.49	20.49	20.49	20.49	20.49	20.49	20.49	20.49	20.49	20.49	20.49	20.49	20.49	20.49	20.49	20.49	20.49	20.49	20.49	20.49	20.49
20.48	20.48	20.48	20.48	20.48	20.48	20.48	20.48	20.48	20.48	20.48	20.48	20.48	20.48	20.48	20.48	20.48	20.48	20.48	20.48	20.48	20.48	20.48	20.48	20.48	20.48	20.48	20.48	20.48	20.48	20.48	20.48	20.48	20.48	20.48	20.48	20.48	20.48	20.48	20.48	20.48	20.48	20.48	20.48	20.48	20.48	20.48	20.48	20.48	20.48
20.47	20.47	20.47	20.47	20.47	20.47	20.47	20.47	20.47	20.47	20.47	20.47	20.47	20.47	20.47	20.47	20.47	20.47	20.47	20.47	20.47	20.47	20.47	20.47	20.47	20.47	20.47	20.47	20.47	20.47	20.47	20.47	20.47	20.47	20.47	20.47	20.47	20.47	20.47	20.47	20.47	20.47	20.47	20.47	20.47	20.47	20.47	20.47	20.47	20.47
20.46	20.46	20.46	20.46	20.46	20.46	20.46	20.46	20.46	20.46	20.46	20.46	20.46	20.46	20.46	20.46	20.46	20.46	20.46	20.46	20.46	20.46	20.46	20.46	20.46	20.46	20.46	20.46	20.46	20.46	20.46	20.46	20.46	20.46	20.46	20.46	20.46	20.46	20.46	20.46	20.46	20.46	20.46	20.46	20.46	20.46	20.46	20.46	20.46	20.46
20.45	20.45	20.45	20.45	20.45	20.45	20.45	20.45	20.45	20.45	20.45	20.45	20.45	20.45	20.45	20.45	20.45	20.45	20.45	20.45	20.45	20.45	20.45	20.45	20.45	20.45	20.45	20.45	20.45	20.45	20.45	20.45	20.45	20.45	20.45	20.45	20.45	20.45	20.45	20.45	20.45	20.45	20.45	20.45	20.45	20.45	20.45	20.45	20.45	20.45
20.44	20.44	20.44	20.44	20.44	20.44	20.44	20.44	20.44	20.44	20.44	20.44	20.44	20.44	20.44	20.44	20.44	20.44	20.44	20.44	20.44	20.44	20.44	20.44	20.44	20.44	20.44	20.44	20.44	20.44	20.44	20.44	20.44	20.44	20.44	20.44	20.44	20.44	20.44	20.44	20.44	20.44	20.44	20.44	20.44	20.44	20.44	20.44	20.44	20.44
20.43	20.43	20.43	20.43	20.43	20.43	20.43	20.43	20.43	20.43	20.43	20.43	20.43	20.43	20.43	20.43	20.43	20.43	20.43	20.43	20.43	20.43	20.43	20.43	20.43	20.43	20.43	20.43	20.43	20.43	20.43	20.43	20.43	20.43	20.43	20.43	20.43	20.43	20.43	20.43	20.43	20.43	20.43	20.43	20.43	20.43	20.43	20.43	20.43	20.43
20.42	20.42	20.42	20.42	20.42	20.42	20.42	20.42	20.42	20.42	20.42	20.42	20.42	20.42	20.42	20.42	20.42	20.42	20.42	20.42	20.42	20.42	20.42	20.42	20.42	20.42	20.42	20.42	20.42	20.42	20.42	20.42	20.42	20.42	20.42	20.42	20.42	20.42	20.42	20.42	20.42	20.42	20.42	20.42	20.42	20.42	20.42	20.42	20.42	20.42
20.41	20.41	20.41	20.41	20.41	20.41	20.41	20.41	20.41	20.41	20.41	20.41	20.41	20.41	20.41	20.41	20.41	20.41	20.41	20.41	20.41	20.41	20.41	20.41	20.41	20.41	20.41	20.41	20.41	20.41	20.41	20.41	20.41	20.41	20.41	20.41	20.41	20.41	20.41	20.41	20.41	20.41	20.41	20.41	20.41	20.41	20.41	20.41	20.41	20.41
20.4	20.4	20.4	20.4	20.4	20.4	20.4	20.4	20.4	20.4	20.4	20.4	20.4	20.4	20.4	20.4	20.4	20.4	20.4	20.4	20.4	20.4	20.4	20.4	20.4	20.4	20.4	20.4	20.4	20.4	20.4	20.4	20.4	20.4	20.4	20.4	20.4	20.4	20.4	20.4	20.4	20.4	20.4	20.4	20.4	20.4	20.4	20.4	20.4	20.4
20.39	20.39	20.39	20.39	20.39	20.39	20.39	20.39	20.39	20.39	20.39	20.39	20.39	20.39	20.39	20.39	20.39	20.39	20.39	20.39	20.39	20.39	20.39	20.39	20.39	20.39	20.39	20.39	20.39	20.39	20.39	20.39	20.39	20.39	20.39	20.39	20.39	20.39	20.39	20.39	20.39	20.39	20.39	20.39	20.39	20.39	20.39	20.39	20.39	20.39
20.38	20.38	20.38	20.38	20.38	20.38	20.38	20.38	20.38	20.38	20.38	20.38	20.38	20.38	20.38	20.38	20.38	20.38	20.38	20.38	20.38	20.38	20.38	20.38	20.38	20.38	20.38	20.38	20.38	20.38	20.38	20.38	20.38	20.38	20.38	20.38	20.38	20.38	20.38	20.38	20.38	20.38	20.38	20.38	20.38	20.38	20.38	20.38	20.38	20.38
20.37	20.37	20.37	20.37	20.37	20.37	20.37	20.37	20.37	20.37	20.37	20.37	20.37	20.37	20.37	20.37	20.37	20.37	20.37	20.37	20.37	20.37	20.37	20.37	20.37	20.37	20.37	20.37	20.37	20.37	20.37	20.37	20.37	20.37	20.37	20.37	20.37	20.37	20.37	20.37	20.37	20.37	20.37	20.37	20.37	20.37	20.37	20.37	20.37	20.37
20.36	20.36	20.36	20.36	20.36	20.36	20.36	20.36	20.36	20.36	20.36	20.36	20.36	20.36	20.36	20.36	20.36	20.36	20.36	20.36	20.36	20.36	20.36	20.36	20.36	20.36	20.36	20.36	20.36	20.36	20.36	20.36	20.36	20.36	20.36	20.36	20.36	20.36	20.36	20.36	20.36	20.36	20.36	20.36	20.36	20.36	20.36	20.36	20.36	20.36
20.35	20.35	20.35	20.35	20.35	20.35	20.35	20.35	20.35	20.35	20.35	20.35	20.35	20.35	20.35	20.35	20.35	20.35	20.35	20.35	20.35	20.35	20.35	20.35	20.35	20.35	20.35	20.35	20.35	20.35	20.35	20.35	20.35	20.35	20.35	20.35	20.35	20.35	20.35	20.35	20.35	20.35	20.35	20.35	20.35	20.35	20.35	20.35	20.35	20.35
20.34	20.34	20.34	20.34	20.34	20.34	20.34	20.34	20.34	20.34	20.34	20.34	20.34	20.34	20.34	20.34	20.34	20.34	20.34	20.34	20.34	20.34	20.34	20.34	20.34	20.34	20.34	20.34	20.34	20.34	20.34	20.34	20.34	20.34	20.34	20.34	20.34	20.34	20.34	20.34	20.34	20.34	20.34	20.34	20.34	20.34	20.34	20.34	20.34	20.34
20.33	20.33	20.33	20.33	20.33	20.33	20.33	20.33	20.33	20.33	20.33	20.33	20.33	20.33	20.33	20.33	20.33	20.33	20.33	20.33	20.33	20.33	20.33	20.33	20.33	20.33	20.33	20.33	20.33	20.33	20.33	20.33	20.33	20.33	20.33	20.33	20.33	20.33	20.33	20.33	20.33	20.33	20.33	20.33	20.33	20.33	20.33	20.33	20.33	20.33
20.32	20.32	20.32	20.32	20.32	20.32	20.32	20.32	20.32	20.32	20.32	20.32	20.32	20.32	20.32	20.32	20.32	20.32	20.32	20.32	20.32	20.32	20.32	20.32	20.32	20.32	20.32	20.32	20.32	20.32	20.32	20.32	20.32	20.32	20.32	20.32	20.32	20.32	20.32	20.32	20.32	20.32	20.32	20.32	20.32	20.32	20.32	20.32	20.32	20.32
20.31	20.31	20.31	20.31	20.31	20.31	20.31	20.31	20.31	20.31	20.31	20.31	20.31	20.31	20.31	20.31	20.31	20.31	20.31	20.31	20.31	20.31	20.31	20.31	20.31	20.31	20.31	20.31	20.31	20.31	20.31	20.31	20.31	20.31	20.31	20.31	20.31	20.31	20.31	20.31	20.31	20.31	20.31	20.31	20.31	20.31	20.31	20.31	20.31	20.31
20.3	20.3	20.3	20.3	20.3	20.3	20.3	20.3	20.3	20.3	20.3	20.3	20.3	20.3	20.3	20.3	20.3	20.3	20.3	20.3	20.3	20.3	20.3	20.3	20.3	20.3	20.3	20.3	20.3	20.3	20.3	20.3	20.3	20.3	20.3	20.3	20.3	20.3	20.3	20.3	20.3	20.3	20.3	20.3	20.3	20.3	20.3	20.3	20.3	20.3
20.29	20.29	20.29	20.29	20.29	20.29	20.29	20.29	20.29	20.29	20.29	20.29	20.29	20.29	20.29	20.29	20.29	20.29	20.29	20.29	20.29	20.29	20.29	20.29	20.29	20.29	20.29	20.29	20.29	20.29	20.29	20.29	20.29	20.29	20.29	20.29	20.29	20.29	20.29	20.29	20.29	20.29	20.29	20.29	20.29	20.29	20.29	20.29	20.29	20.29
20.28	20.28	20.28	20.28	20.28	20.28	20.28	20.28	20.28	20.28	20.28	20.28	20.28	20.28	20.28	20.28	20.28	20.28	20.28	20.28	20.28	20.28	20.28	20.28	20.28	20.28	20.28	20.28	20.28	20.28	20.28	20.28	20.28	20.28	20.28	20.28	20.28	20.28	20.28	20.28	20.28	20.28	20.28	20.28	20.28	20.28	20.28	20.28	20.28	20.28
20.27	20.27	20.27	20.27	20.27	20.27	20.27	20.27	20.27	20.27	20.27	20.27	20.27	20.27	20.27	20.27	20.27	20.27	20.27	20.27	20.27	20.27	20.27	20.27	20.27	20.27	20.27	20.27	20.27	20.27	20.27	20.27	20.27	20.27	20.27	20.27	20.27	20.27	20.27	20.27	20.27	20.27	20.27	20.27	20.27	20.27	20.27	20.27	20.27	20.27
20.26	20.26	20.26	20.26	20.26	20.26	20.26	20.26	20.26	20.26	20.26	20.26	20.26	20.26	20.26	20.26	20.26	20.26	20.26	20.26	20.26	20.26	20.26	20.26	20.26	20.26	20.26	20.26	20.26	20.26	20.26	20.26	20.26	20.26	20.26	20.26	20.26	20.26	20.26	20.26	20.26	20.26	20.26	20.26	20.26	20.26	20.26	20.26	20.26	20.26
20.25	20.25	20.25	20.25	20.25	20.25	20.25	20.25	20.25	20.25	20.25	20.25	20.25	20.25	20.25	20.25	20.25	20.25	20.25	20.25	20.25	20.25	20.25	20.25	20.25	20.25	20.25	20.25	20.25	20.25	20.25	20.25	20.25	20.25	20.25	20.25	20.25	20.25	20.25	20.25	20.25	20.25	20.25	20.25	20.25	20.25	20.25	20.25	20.25	20.25
20.24	20.24	20.24	20.24	20.24	20.24	20.24	20.24	20.24	20.24	20.24	20.24	20.24	20.24	20.24	20.24	20.24	20.24	20.24	20.24	20.24	20.24	20.24	20.24	20.24	20.24	20.24	20.24	20.24	20.24	20.24	20.24	20.24	20.24	20.24	20.24	20.24	20.24	20.24	20.24	20.24	20.24	20.24	20.24	20.24	20.24	20.24	20.24	20.24	20.24
20.23	20.23	20.23	20.23	20.23	20.23	20.23	20.23	20.23	20.23	20.23	20.23	20.23	20.23	20.23	20.23	20.23	20.23	20.23	20.23	20.23	20.23	20.23	20.23	20.23	20.23	20.23	20.23	20.23	20.23	20.23	20.23	20.23	20.23	20.23	20.23	20.23	20.23	20.23	20.23	20.23	20.23	20.23	20.23	20.23	20.23	20.23	20.23	20.23	20.23
20.22	20.22	20.22	20.22	20.22	20.22	20.22	20.22	20.22	20.22	20.22	20.22	20.22	20.22	20.22	20.22	20.22	20.22	20.22	20.22	20.22	20.22	20.22	20.22	20.22	20.22	20.22	20.22	20.22	20.22	20.22	20.22	20.22	20.22	20.22	20.22	20.22	20.22	20.22	20.22	20.22	20.22	20.22	20.22	20.22	20.22	20.22	20.22	20.22	20.22
20.21	20.21	20.21	20.21	20.21	20.21	20.21	20.21	20.21	20.21	20.21	20.21	20.21	20.21	20.21	20.21	20.21	20.21	20.21	20.21	20.21	20.21	20.21	20.21	20.21	20.21	20.21	20.21	20.21	20.21	20.21	20.21	20.21	20.21	20.21	20.21	20.21	20.21	20.21	20.21	20.21	20.21	20.21	20.21	20.21	20.21	20.21	20.21	20.21	20.21
20.2	20.2	20.2	20.2	20.2	20.2	20.2	20.2	20.2	20.2	20.2	20.2	20.2	20.2	20.2	20.2	20.2	20.2	20.2	20.2	20.2	20.2	20.2	20.2	20.2	20.2	20.2	20.2	20.2	20.2	20.2	20.2	20.2	20.2	20.2	20.2	20.2	20.2	20.2	20.2	20.2	20.2	20.2	20.2	20.2	20.2	20.2	20.2	20.2	20.2
20.19	20.19	20.19	20.19	20.19	20.19	20.19	20.19	20.19	20.19	20.19	20.19	20.19	20.19	20.19	20.19	20.19	20.19	20.19	20.19	20.19	20.19	20.19	20.19	20.19	20.19	20.19	20.19	20.19	20.19	20.19	20.19	20.19	20.19	20.19	20.19	20.19	20.19	20.19	20.19	20.19	20.19	20.19	20.19	20.19	20.19	20.19	20.19	20.19	20.19
20.18	20.18	20.18	20.18	20.18	20.18	20.18	20.18	20.18	20.18	20.18	20.18	20.18	20.18	20.18	20.18	20.18	20.18	20.18	20.18	20.18	20.18	20.18	20.18	20.18	20.18	20.18	20.18	20.18	20.18	20.18	20.18	20.18	20.18	20.18	20.18	20.18	20.18	20.18	20.18	20.18	20.18	20.18	20.18	20.18	20.18	20.18	20.18	20.18	20.18
20.17	20.17	20.17	20.17	20.17	20.17	20.17	20.17	20.17	20.17	20.17	20.17	20.17	20.17	20.17	20.17	20.17	20.17	20.17	20.17	20.17	20.17	20.17	20.17	20.17	20.17	20.17	20.17	20.17	20.17	20.17	20.17	20.17	20.17	20.17	20.17	20.17	20.17	20.17	20.17	20.17	20.17	20.17	20.17	20.17	20.17	20.17	20.17	20.17	20.17
20.16	20.16	20.16	20.16	20.16	20.16	20.16	20.16	20.16	20.16	20.16	20.16	20.16	20.16	20.16	20.16	20.16	20.16	20.16	20.16	20.16	20.16	20.16	20.16	20.16	20.16	20.16	20.16	20.16	20.16	20.16	20.16	20.16	20.16	20.16	20.16	20.16	20.16	20.16	20.16	20.16	20.16	20.16	20.16	20.16	20.16	20.16	20.16	20.16	20.16
20.15	20.15	20.15	20.15	20.15	20.15	20.15	20.15	20.15	20.15	20.15	20.15	20.15	20.15	20.15	20.15	20.15	20.15	20.15	20.15	20.15	20.15	20.15	20.15	20.15	20.15	20.15	20.15	20.15	20.15	20.15	20.15	20.15	20.15	20.15	20.15	20.15	20.15	20.15	20.15	20.15	20.15	20.15	20.15	20.15	20.15	20.15	20.15	20.15	20.15
20.14	20.14	20.14	20.14	20.14	20.14	20.14	20.14	20.14	20.14	20.14	20.14	20.14	20.14	20.14	20.14	20.14	20.14	20.14	20.14	20.14	20.14	20.14	20.14	20.14	20.14	20.14	20.14	20.14	20.14	20.14	20.14	20.14	20.14	20.14	20.14	20.14	20.14	20.14	20.14	20.14	20.14	20.14	20.14	20.14	20.14	20.14	20.14	20.14	20.14
20.13	20.13	20.13	20.13	20.13	20.13	20.13	20.13	20.13	20.13	20.13	20.13	20.13	20.13	20.13	20.13	20.13	20.13	20.13	20.13	20.13	20.13	20.13	20.13	20.13	20.13	20.13	20.13	20.13	20.13	20.13	20.13	20.13	20.13	20.13	20.13	20.13	20.13	20.13	20.13	20.13	20.13	20.13	20.13	20.13	20.13	20.13	20.13	20.13	20.13
20.12	20.12	20.12	20.12	20.12	20.12	20.12	20.12	20.12	20.12	20.12	20.12	20.12	20.12	20.12	20.12	20.12	20.12	20.12	20.12	20.12	20.12	20.12	20.12	20.12	20.12	20.12	20.12	20.12	20.12	20.12	20.12	20.12	20.12	20.12	20.12	20.12	20.12	20.12	20.12	20.12	20.12	20.12	20.12	20.12	20.12	20.12	20.12	20.12	20.12
20.11	20.11	20.11	20.11	20.11	20.11	20.11	20.11	20.11	20.11	20.11	20.11	20.11	20.11	20.11	20.11	20.11	20.11	20.11	20.11	20.11	20.11	20.11	20.11	20.11	20.11	20.11	20.11	20.11	20.11	20.11	20.11	20.11	20.11	20.11	20.11	20.11	20.11	20.11	20.11	20.11	20.11	20.11	20.11	20.11	20.11	20.11	20.11	20.11	20.11
20.1	20.1	20.1	20.1	20.1	20.1	20.1	20.1	20.1	20.1	20.1	20.1	20.1	20.1	20.1	20.1	20.1	20.1	20.1	20.1	20.1	20.1	20.1	20.1	20.1	20.1	20.1	20.1	20.1	20.1	20.1	20.1	20.1	20.1	20.1	20.1	20.1	20.1	20.1	20.1	20.1	20.1	20.1	20.1	20.1	20.1	20.1	20.1	20.1	20.1
20.09	20.09	20.09	20.09	20.09	20.09	20.09	20.09	20.09	20.09	20.09	20.09	20.09	20.09	20.09	20.09	20.09	20.09	20.09	20.09	20.09	20.09	20.09	20.09	20.09	20.09	20.09	20.09	20.09	20.09	20.09	20.09	20.09	20.09	20.09	20.09	20.09	20.09	20.09	20.09	20.09	20.09	20.09	20.09	20.09	20.09	20.09	20.09	20.09	20.09
20.08	20.08	20.08	20.08	20.08	20.08	20.08	20.08	20.08	20.08	20.08	20.08	20.08	20.08	20.08	20.08	20.08	20.08	20.08	20.08	20.08	20.08	20.08	20.08	20.08	20.08	20.08	20.08	20.08	20.08	20.08	20.08	20.08	20.08	20.08	20.08	20.08	20.08	20.08	20.08	20.08	20.08	20.08	20.08	20.08	20.08	20.08	20.08	20.08	20.08
20.07	20.07	20.07	20.07	20.07	20.07	20.07	20.07	20.07	20.07	20.07	20.07	20.07	20.07	20.07	20.07	20.07	20.07	20.07	20.07	20.07	20.07	20.07	20.07	20.07	20.07	20.07	20.07	20.07	20.07	20.07	20.07	20.07	20.07	20.07	20.07	20.07	20.07	20.07	20.07	20.07	20.07	20.07	20.07	20.07	20.07	20.07	20.07	20.07	20.07
20.06	20.06	20.06	20.06	20.06	20.06	20.06	20.06	20.06	20.06	20.06	20.06	20.06	20.06	20.06	20.06	20.06	20.06	20.06	20.06	20.06	20.06	20.06	20.06	20.06	20.06	20.06	20.06	20.06	20.06	20.06	20.06	20.06	20.06	20.06	20.06	20.06	20.06	20.06	20.06	20.06	20.06	20.06	20.06	20.06	20.06	20.06	20.06	20.06	20.06
20.05	20.05	20.05	20.05	20.05	20.05	20.05	20.05	20.05	20.05	20.05	20.05	20.05	20.05	20.05	20.05	20.05	20.05	20.05	20.05	20.05	20.05	20.05	20.05	20.05	20.05	20.05	20.05	20.05	20.05	20.05	20.05	20.05	20.05	20.05	20.05	20.05	20.05	20.05	20.05	20.05	20.05	20.05	20.05	20.05	20.05	20.05	20.05	20.05	20.05
20.04	20.04	20.04	20.04	20.04	20.04	20.04	20.04	20.04	20.04	20.04	20.04	20.04	20.04	20.04	20.04	20.04	20.04	20.04	20.04	20.04	20.04	20.04	20.04	20.04	20.04	20.04	20.04	20.04	20.04	20.04	20.04	20.04	20.04	20.04	20.04	20.04	20.04	20.04	20.04	20.04	20.04	20.04	20.04	20.04	20.04	20.04	20.04	20.04	20.04
20.03	20.03	20.03	20.03	20.03	20.03	20.03	20.03	20.03	20.03	20.03	20.03	20.03	20.03	20.03	20.03	20.03	20.03	20.03	20.03	20.03	20.03	20.03	20.03	20.03	20.03	20.03	20.03	20.03	20.03	20.03	20.03	20.03	20.03	20.03	20.03	20.03	20.03	20.03	20.03	20.03	20.03	20.03	20.03	20.03	20.03	20.03	20.03	20.03	20.03
20.02	20.02	20.02	20.02	20.02	20.02	20.02	20.02	20.02	20.02	20.02	20.02	20.02	20.02	20.02	20.02	20.02	20.02	20.02	20.02	20.02	20.02	20.02	20.02	20.02	20.02	20.02	20.02	20.02	20.02	20.02	20.02	20.02	20.02	20.02	20.02	20.02	20.02	20.02	20.02	20.02	20.02	20.02	20.02	20.02	20.02	20.02	20.02	20.02	20.02
20.01	20.01	20.01	20.01	20.01	20.01	20.01	20.01	20.01	20.01	20.01	20.01	20.01	20.01	20.01	20.01	20.01	20.01	20.01	20.01	20.01	20.01	20.01	20.01	20.01	20.01	20.01	20.01	20.01	20.01	20.01	20.01	20.01	20.01	20.01	20.01	20.01	20.01	20.01	20.01	20.01	20.01	20.01	20.01	20.01	20.01	20.01	20.01	20.01	20.01
20	20	20	20	20	20	20	20	20	20	20	20	20	20	20	20	20	20	20	20	20	20	20	20	20	20	20	20	20	20	20	20	20	20	20	20	20	20	20	20	20	20	20	20	20	20	20	20	20	20
19.99	19.99	19.99	19.99	19.99	19.99	19.99	19.99	19.99	19.99	19.99	19.99	19.99	19.99	19.99	19.99	19.99	19.99	19.99	19.99	19.99	19.99	19.99	19.99	19.99	19.99	19.99	19.99	19.99	19.99	19.99	19.99	19.99	19.99	19.99	19.99	19.99	19.99	19.99	19.99	19.99	19.99	19.99	19.99	19.99	19.99	19.99	19.99	19.99	19.99
19.98	19.98	19.98	19.98	19.98	19.98	19.98	19.98	19.98	19.98	19.98	19.98	19.98	19.98	19.98	19.98	19.98	19.98	19.98	19.98	19.98	19.98	19.98	19.98	19.98	19.98	19.98	19.98	19.98	19.98	19.98	19.98	19.98	19.98	19.98	19.98	19.98	19.98	19.98	19.98	19.98	19.98	19.98	19.98	19.98	19.98	19.98	19.98	19.98	19.98
19.97	19.97	19.97	19.97	19.97	19.97	19.97	19.97	19.97	19.97	19.97	19.97	19.97	19.97	19.97	19.97	19.97	19.97	19.97	19.97	19.97	19.97	19.97	19.97	19.97	19.97	19.97	19.97	19.97	19.97	19.97	19.97	19.97	19.97	19.97	19.97	19.97	19.97	19.97	19.97	19.97	19.97	19.97	19.97	19.97	19.97	19.97	19.97	19.97	19.97
19.96	19.96	19.96	19.96	19.96	19.96	19.96	19.96	19.96	19.96	19.96	19.96	19.96	19.96	19.96	19.96	19.96	19.96	19.96	19.96	19.96	19.96	19.96	19.96	19.96	19.96	19.96	19.96	19.96	19.96	19.96	19.96	19.96	19.96	19.96	19.96	19.96	19.96	19.96	19.96	19.96	19.96	19.96	19.96	19.96	19.96	19.96	19.96	19.96	19.96
19.95	19.95	19.95	19.95	19.95	19.95	19.95	19.95	19.95	19.95	19.95	19.95	19.95	19.95	19.95	19.95	19.95	19.95	19.95	19.95	19.95	19.95	19.95	19.95	19.95	19.95	19.95	19.95	19.95	19.95	19.95	19.95	19.95	19.95	19.95	19.95	19.95	19.95	19.95	19.95	19.95	19.95	19.95	19.95	19.95	19.95	19.95	19.95	19.95	19.95
19.94	19.94	19.94	19.94	19.94	19.94	19.94	19.94	19.94	19.94	19.94	19.94	19.94	19.94	19.94	19.94	19.94	19.94	19.94	19.94	19.94	19.94	19.94	19.94	19.94	19.94	19.94	19.94	19.94	19.94	19.94	19.94	19.94	19.94	19.94	19.94	19.94	19.94	19.94	19.94	19.94	19.94	19.94	19.94	19.94	19.94	19.94	19.94	19.94	19.94
19.93	19.93	19.93	19.93	19.93	19.93	19.93	19.93	19.93	19.93	19.93	19.93	19.93	19.93	19.93	19.93	19.93	19.93	19.93	19.93	19.93	19.93	19.93	19.93	19.93	19.93	19.93	19.93	19.93	19.93	19.93	19.93	19.93	19.93	19.93	19.93	19.93	19.93	19.93	19.93	19.93	19.93	19.93	19.93	19.93	19.93	19.93	19.93	19.93	19.93
19.92	19.92	19.92	19.92	19.92	19.92	19.92	19.92	19.92	19.92	19.92	19.92	19.92	19.92	19.92	19.92	19.92	19.92	19.92	19.92	19.92	19.92	19.92	19.92	19.92	19.92	19.92	19.92	19.92	19.92	19.92	19.92	19.92	19.92	19.92	19.92	19.92	19.92	19.92	19.92	19.92	19.92	19.92	19.92	19.92	19.92	19.92	19.92	19.92	19.92
19.91	19.91	19.91	19.91	19.91	19.91	19.91	19.91	19.91	19.91	19.91	19.91	19.91	19.91	19.91	19.91	19.91	19.91	19.91	19.91	19.91	19.91	19.91	19.91	19.91	19.91	19.91	19.91	19.91	19.91	19.91	19.91	19.91	19.91	19.91	19.91	19.91	19.91	19.91	19.91	19.91	19.91	19.91	19.91	19.91	19.91	19.91	19.91	19.91	19.91
19.9	19.9	19.9	19.9	19.9	19.9	19.9	19.9	19.9	19.9	19.9	19.9	19.9	19.9	19.9	19.9	19.9	19.9	19.9	19.9	19.9	19.9	19.9	19.9	19.9	19.9	19.9	19.9	19.9	19.9	19.9	19.9	19.9	19.9	19.9	19.9	19.9	19.9	19.9	19.9	19.9	19.9	19.9	19.9	19.9	19.9	19.9	19.9	19.9	19.9
19.89	19.89	19.89	19.89	19.89	19.89	19.89	19.89	19.89	19.89	19.89	19.89	19.89	19.89	19.89	19.89	19.89	19.89	19.89	19.89	19.89	19.89	19.89	19.89	19.89	19.89	19.89	19.89	19.89	19.89	19.89	19.89	19.89	19.89	19.89	19.89	19.89	19.89	19.89	19.89	19.89	19.89	19.89	19.89	19.89	19.89	19.89	19.89	19.89	19.89
19.88	19.88	19.88	19.88	19.88	19.88	19.88	19.88	19.88	19.88	19.88	19.88	19.88	19.88	19.88	19.88	19.88	19.88	19.88	19.88	19.88	19.88	19.88	19.88	19.88	19.88	19.88	19.88	19.88	19.88	19.88	19.88	19.88	19.88	19.88	19.88	19.88	19.88	19.88	19.88	19.88	19.88	19.88	19.88	19.88	19.88	19.88	19.88	19.88	19.88
19.87	19.87	19.87	19.87	19.87	19.87	19.87	19.87	19.87	19.87	19.87	19.87	19.87	19.87	19.87	19.87	19.87	19.87	19.87	19.87	19.87	19.87	19.87	19.87	19.87	19.87	19.87	19.87	19.87	19.87	19.87	19.87	19.87	19.87	19.87	19.87	19.87	19.87	19.87	19.87	19.87	19.87	19.87	19.87	19.87	19.87	19.87	19.87	19.87	19.87
19.86	19.86	19.86	19.86	19.86	19.86	19.86	19.86	19.86	19.86	19.86	19.86	19.86	19.86	19.86	19.86	19.86	19.86	19.86	19.86	19.86	19.86	19.86	19.86	19.86	19.86	19.86	19.86	19.86	19.86	19.86	19.86	19.86	19.86	19.86	19.86	19.86	19.86	19.86	19.86	19.86	19.86	19.86	19.86	19.86	19.86	19.86	19.86	19.86	19.86
19.85	19.85	19.85	19.85	19.85	19.85	19.85	19.85	19.85	19.85	19.85	19.85	19.85	19.85	19.85	19.85	19.85	19.85	19.85	19.85	19.85	19.85	19.85	19.85	19.85	19.85	19.85	19.85	19.85	19.85	19.85	19.85	19.85	19.85	19.85	19.85	19.85	19.85	19.85	19.85	19.85	19.85	19.85	19.85	19.85	19.85	19.85	19.85	19.85	19.85
19.84	19.84	19.84	19.84	19.84	19.84	19.84	19.84	19.84	19.84	19.84	19.84	19.84	19.84	19.84	19.84	19.84	19.84	19.84	19.84	19.84	19.84	19.84	19.84	19.84	19.84	19.84	19.84	19.84	19.84	19.84	19.84	19.84	19.84	19.84	19.84	19.84	19.84	19.84	19.84	19.84	19.84	19.84	19.84	19.84	19.84	19.84	19.84	19.84	19.84
19.83	19.83	19.83	19.83	19.83	19.83	19.83	19.83	19.83	19.83	19.83	19.83	19.83	19.83	19.83	19.83	19.83	19.83	19.83	19.83	19.83	19.83	19.83	19.83	19.83	19.83	19.83	19.83	19.83	19.83	19.83	19.83	19.83	19.83	19.83	19.83	19.83	19.83	19.83	19.83	19.83	19.83	19.83	19.83	19.83	19.83	19.83	19.83	19.83	19.83
19.82	19.82	19.82	19.82	19.82	19.82	19.82	19.82	19.82	19.82	19.82	19.82	19.82	19.82	19.82	19.82	19.82	19.82	19.82	19.82	19.82	19.82	19.82	19.82	19.82	19.82	19.82	19.82	19.82	19.82	19.82	19.82	19.82	19.82	19.82	19.82	19.82	19.82	19.82	19.82	19.82	19.82	19.82	19.82	19.82	19.82	19.82	19.82	19.82	19.82
19.81	19.81	19.81	19.81	19.81	19.81	19.81	19.81	19.81	19.81	19.81	19.81	19.81	19.81	19.81	19.81	19.81	19.81	19.81	19.81	19.81	19.81	19.81	19.81	19.81	19.81	19.81	19.81	19.81	19.81	19.81	19.81	19.81	19.81	19.81	19.81	19.81	19.81	19.81	19.81	19.81	19.81	19.81	19.81	19.81	19.81	19.81	19.81	19.81	19.81
19.8	19.8	19.8	19.8	19.8	19.8	19.8	19.8	19.8	19.8	19.8	19.8	19.8	19.8	19.8	19.8	19.8	19.8	19.8	19.8	19.8	19.8	19.8	19.8	19.8	19.8	19.8	19.8	19.8	19.8	19.8	19.8	19.8	19.8	19.8	19.8	19.8	19.8	19.8	19.8	19.8	19.8	19.8	19.8	19.8	19.8	19.8	19.8	19.8	19.8
19.79	19.79	19.79	19.79	19.79	19.79	19.79	19.79	19.79	19.79	19.79	19.79	19.79	19.79	19.79	19.79	19.79	19.79	19.79	19.79	19.79	19.79	19.79	19.79	19.79	19.79	19.79	19.79	19.79	19.79	19.79	19.79	19.79	19.79	19.79	19.79	19.79	19.79	19.79	19.79	19.79	19.79	19.79	19.79	19.79	19.79	19.79	19.79	19.79	19.79
19.78	19.78	19.78	19.78	19.78	19.78	19.78	19.78	19.78	19.78	19.78	19.78	19.78	19.78	19.78	19.78	19.78	19.78	19.78	19.78	19.78	19.78	19.78	19.78	19.78	19.78	19.78	19.78	19.78	19.78	19.78	19.78	19.78	19.78	19.78	19.78	19.78	19.78	19.78	19.78	19.78	19.78	19.78	19.78	19.78	19.78	19.78	19.78	19.78	19.78
19.77	19.77	19.77	19.77	19.77	19.77	19.77	19.77	19.77	19.77	19.77	19.77	19.77	19.77	19.77	19.77	19.77	19.77	19.77	19.77	19.77	19.77	19.77	19.77	19.77	19.77	19.77	19.77	19.77	19.77	19.77	19.77	19.77	19.77	19.77	19.77	19.77	19.77	19.77	19.77	19.77	19.77	19.77	19.77	19.77	19.77	19.77	19.77	19.77	19.77
19.76	19.76	19.76	19.76	19.76	19.76	19.76	19.76	19.76	19.76	19.76	19.76	19.76	19.76	19.76	19.76	19.76	19.76	19.76	19.76	19.76	19.76	19.76	19.76	19.76	19.76	19.76	19.76	19.76	19.76	19.76	19.76	19.76	19.76	19.76	19.76	19.76	19.76	19.76	19.76	19.76	19.76	19.76	19.76	19.76	19.76	19.76	19.76	19.76	19.76
19.75	19.75	19.75	19.75	19.75	19.75	19.75	19.75	19.75	19.75	19.75	19.75	19.75	19.75	19.75	19.75	19.75	19.75	19.75	19.75	19.75	19.75	19.75	19.75	19.75	19.75	19.75	19.75	19.75	19.75	19.75	19.75	19.75	19.75	19.75	19.75	19.75	19.75	19.75	19.75	19.75	19.75	19.75	19.75	19.75	19.75	19.75	19.75	19.75	19.75
19.74	19.74	19.74	19.74	19.74	19.74	19.74	19.74	19.74	19.74	19.74	19.74	19.74	19.74	19.74	19.74	19.74	19.74	19.74	19.74	19.74	19.74	19.74	19.74	19.74	19.74	19.74	19.74	19.74	19.74	19.74	19.74	19.74	19.74	19.74	19.74	19.74	19.74	19.74	19.74	19.74	19.74	19.74	19.74	19.74	19.74	19.74	19.74	19.74	19.74
19.73	19.73	19.73	19.73	19.73	19.73	19.73	19.73	19.73	19.73	19.73	19.73	19.73	19.73	19.73	19.73	19.73	19.73	19.73	19.73	19.73	19.73	19.73	19.73	19.73	19.73	19.73	19.73	19.73	19.73	19.73	19.73	19.73	19.73	19.73	19.73	19.73	19.73	19.73	19.73	19.73	19.73	19.73	19.73	19.73	19.73	19.73	19.73	19.73	19.73
19.72	19.72	19.72	19.72	19.72	19.72	19.72	19.72	19.72	19.72	19.72	19.72	19.72	19.72	19.72	19.72	19.72	19.72	19.72	19.72	19.72	19.72	19.72	19.72	19.72	19.72	19.72	19.72	19.72	19.72	19.72	19.72	19.72	19.72	19.72	19.72	19.72	19.72	19.72	19.72	19.72	19.72	19.72	19.72	19.72	19.72	19.72	19.72	19.72	19.72
19.71	19.71	19.71	19.71	19.71	19.71	19.71	19.71	19.71	19.71	19.71	19.71	19.71	19.71	19.71	19.71	19.71	19.71	19.71	19.71	19.71	19.71	19.71	19.71	19.71	19.71	19.71	19.71	19.71	19.71	19.71	19.71	19.71	19.71	19.71	19.71	19.71	19.71	19.71	19.71	19.71	19.71	19.71	19.71	19.71	19.71	19.71	19.71	19.71	19.71
19.7	19.7	19.7	19.7	19.7	19.7	19.7	19.7	19.7	19.7	19.7	19.7	19.7	19.7	19.7	19.7	19.7	19.7	19.7	19.7	19.7	19.7	19.7	19.7	19.7	19.7	19.7	19.7	19.7	19.7	19.7	19.7	19.7	19.7	19.7	19.7	19.7	19.7	19.7	19.7	19.7	19.7	19.7	19.7	19.7	19.7	19.7	19.7	19.7	19.7
19.69	19.69	19.69	19.69	19.69	19.69	19.69	19.69	19.69	19.69	19.69	19.69	19.69	19.69	19.69	19.69	19.69	19.69	19.69	19.69	19.69	19.69	19.69	19.69	19.69	19.69	19.69	19.69	19.69	19.69	19.69	19.69	19.69	19.69	19.69	19.69	19.69	19.69	19.69	19.69	19.69	19.69	19.69	19.69	19.69	19.69	19.69	19.69	19.69	19.69
19.68	19.68	19.68	19.68	19.68	19.68	19.68	19.68	19.68	19.68	19.68	19.68	19.68	19.68	19.68	19.68	19.68	19.68	19.68	19.68	19.68	19.68	19.68	19.68	19.68	19.68	19.68	19.68	19.68	19.68	19.68	19.68	19.68	19.68	19.68	19.68	19.68	19.68	19.68	19.68	19.68	19.68	19.68	19.68	19.68	19.68	19.68	19.68	19.68	19.68
19.67	19.67	19.67	19.67	19.67	19.67	19.67	19.67	19.67	19.67	19.67	19.67	19.67	19.67	19.67	19.67	19.67	19.67	19.67	19.67	19.67	19.67	19.67	19.67	19.67	19.67	19.67	19.67	19.67	19.67	19.67	19.67	19.67	19.67	19.67	19.67	19.67	19.67	19.67	19.67	19.67	19.67	19.67	19.67	19.67	19.67	19.67	19.67	19.67	19.67
19.66	19.66	19.66	19.66	19.66	19.66	19.66	19.66	19.66	19.66	19.66	19.66	19.66	19.66	19.66	19.66	19.66	19.66	19.66	19.66	19.66	19.66	19.66	19.66	19.66	19.66	19.66	19.66	19.66	19.66	19.66	19.66	19.66	19.66	19.66	19.66	19.66	19.66	19.66	19.66	19.66	19.66	19.66	19.66	19.66	19.66	19.66	19.66	19.66	19.66
19.65	19.65	19.65	19.65	19.65	19.65	19.65	19.65	19.65	19.65	19.65	19.65	19.65	19.65	19.65	19.65	19.65	19.65	19.65	19.65	19.65	19.65	19.65	19.65	19.65	19.65	19.65	19.65	19.65	19.65	19.65	19.65	19.65	19.65	19.65	19.65	19.65	19.65	19.65	19.65	19.65	19.65	19.65	19.65	19.65	19.65	19.65	19.65	19.65	19.65
19.64	19.64	19.64	19.64	19.64	19.64	19.64	19.64	19.64	19.64	19.64	19.64	19.64	19.64	19.64	19.64	19.64	19.64	19.64	19.64	19.64	19.64	19.64	19.64	19.64	19.64	19.64	19.64	19.64	19.64	19.64	19.64	19.64	19.64	19.64	19.64	19.64	19.64	19.64	19.64	19.64	19.64	19.64	19.64	19.64	19.64	19.64	19.64	19.64	19.64
19.63	19.63	19.63	19.63	19.63	19.63	19.63	19.63	19.63	19.63	19.63	19.63	19.63	19.63	19.63	19.63	19.63	19.63	19.63	19.63	19.63	19.63	19.63	19.63	19.63	19.63	19.63	19.63	19.63	19.63	19.63	19.63	19.63	19.63	19.63	19.63	19.63	19.63	19.63	19.63	19.63	19.63	19.63	19.63	19.63	19.63	19.63	19.63	19.63	19.63
19.62	19.62	19.62	19.62	19.62	19.62	19.62	19.62	19.62	19.62	19.62	19.62	19.62	19.62	19.62	19.62	19.62	19.62	19.62	19.62	19.62	19.62	19.62	19.62	19.62	19.62	19.62	19.62	19.62	19.62	19.62	19.62	19.62	19.62	19.62	19.62	19.62	19.62	19.62	19.62	19.62	19.62	19.62	19.62	19.62	19.62	19.62	19.62	19.62	19.62
19.61	19.61	19.61	19.61	19.61	19.61	19.61	19.61	19.61	19.61	19.61	19.61	19.61	19.61	19.61	19.61	19.61	19.61	19.61	19.61	19.61	19.61	19.61	19.61	19.61	19.61	19.61	19.61	19.61	19.61	19.61	19.61	19.61	19.61	19.61	19.61	19.61	19.61	19.61	19.61	19.61	19.61	19.61	19.61	19.61	19.61	19.61	19.61	19.61	19.61
19.6	19.6	19.6	19.6	19.6	19.6	19.6	19.6	19.6	19.6	19.6	19.6	19.6	19.6	19.6	19.6	19.6	19.6	19.6	19.6	19.6	19.6	19.6	19.6	19.6	19.6	19.6	19.6	19.6	19.6	19.6	19.6	19.6	19.6	19.6	19.6	19.6	19.6	19.6	19.6	19.6	19.6	19.6	19.6	19.6	19.6	19.6	19.6	19.6	19.6
19.59	19.59	19.59	19.59	19.59	19.59	19.59	19.59	19.59	19.59	19.59	19.59	19.59	19.59	19.59	19.59	19.59	19.59	19.59	19.59	19.59	19.59	19.59	19.59	19.59	19.59	19.59	19.59	19.59	19.59	19.59	19.59	19.59	19.59	19.59	19.59	19.59	19.59	19.59	19.59	19.59	19.59	19.59	19.59	19.59	19.59	19.59	19.59	19.59	19.59
19.58	19.58	19.58	19.58	19.58	19.58	19.58	19.58	19.58	19.58	19.58	19.58	19.58	19.58	19.58	19.58	19.58	19.58	19.58	19.58	19.58	19.58	19.58	19.58	19.58	19.58	19.58	19.58	19.58	19.58	19.58	19.58	19.58	19.58	19.58	19.58	19.58	19.58	19.58	19.58	19.58	19.58	19.58	19.58	19.58	19.58	19.58	19.58	19.58	19.58
19.57	19.57	19.57	19.57	19.57	19.57	19.57	19.57	19.57	19.57	19.57	19.57	19.57	19.57	19.57	19.57	19.57	19.57	19.57	19.57	19.57	19.57	19.57	19.57	19.57	19.57	19.57	19.57	19.57	19.57	19.57	19.57	19.57	19.57	19.57	19.57	19.57	19.57	19.57	19.57	19.57	19.57	19.57	19.57	19.57	19.57	19.57	19.57	19.57	19.57
19.56	19.56	19.56	19.56	19.56	19.56	19.56	19.56	19.56	19.56	19.56	19.56	19.56	19.56	19.56	19.56	19.56	19.56	19.56	19.56	19.56	19.56	19.56	19.56	19.56	19.56	19.56	19.56	19.56	19.56	19.56	19.56	19.56	19.56	19.56	19.56	19.56	19.56	19.56	19.56	19.56	19.56	19.56	19.56	19.56	19.56	19.56	19.56	19.56	19.56
19.55	19.55	19.55	19.55	19.55	19.55	19.55	19.55	19.55	19.55	19.55	19.55	19.55	19.55	19.55	19.55	19.55	19.55	19.55	19.55	19.55	19.55	19.55	19.55	19.55	19.55	19.55	19.55	19.55	19.55	19.55	19.55	19.55	19.55	19.55	19.55	19.55	19.55	19.55	19.55	19.55	19.55	19.55	19.55	19.55	19.55	19.55	19.55	19.55	19.55
19.54	19.54	19.54	19.54	19.54	19.54	19.54	19.54	19.54	19.54	19.54	19.54	19.54	19.54	19.54	19.54	19.54	19.54	19.54	19.54	19.54	19.54	19.54	19.54	19.54	19.54	19.54	19.54	19.54	19.54	19.54	19.54	19.54	19.54	19.54	19.54	19.54	19.54	19.54	19.54	19.54	19.54	19.54	19.54	19.54	19.54	19.54	19.54	19.54	19.54
19.53	19.53	19.53	19.53	19.53	19.53	19.53	19.53	19.53	19.53	19.53	19.53	19.53	19.53	19.53	19.53	19.53	19.53	19.53	19.53	19.53	19.53	19.53	19.53	19.53	19.53	19.53	19.53	19.53	19.53	19.53	19.53	19.53	19.53	19.53	19.53	19.53	19.53	19.53	19.53	19.53	19.53	19.53	19.53	19.53	19.53	19.53	19.53	19.53	19.53
19.52	19.52	19.52	19.52	19.52	19.52	19.52	19.52	19.52	19.52	19.52	19.52	19.52	19.52	19.52	19.52	19.52	19.52	19.52	19.52	19.52	19.52	19.52	19.52	19.52	19.52	19.52	19.52	19.52	19.52	19.52	19.52	19.52	19.52	19.52	19.52	19.52	19.52	19.52	19.52	19.52	19.52	19.52	19.52	19.52	19.52	19.52	19.52	19.52	19.52
19.51	19.51	19.51	19.51	19.51	19.51	19.51	19.51	19.51	19.51	19.51	19.51	19.51	19.51	19.51	19.51	19.51	19.51	19.51	19.51	19.51	19.51	19.51	19.51	19.51	19.51	19.51	19.51	19.51	19.51	19.51	19.51	19.51	19.51	19.51	19.51	19.51	19.51	19.51	19.51	19.51	19.51	19.51	19.51	19.51	19.51	19.51	19.51	19.51	19.51
19.5	19.5	19.5	19.5	19.5	19.5	19.5	19.5	19.5	19.5	19.5	19.5	19.5	19.5	19.5	19.5	19.5	19.5	19.5	19.5	19.5	19.5	19.5	19.5	19.5	19.5	19.5	19.5	19.5	19.5	19.5	19.5	19.5	19.5	19.5	19.5	19.5	19.5	19.5	19.5	19.5	19.5	19.5	19.5	19.5	19.5	19.5	19.5	19.5	19.5
19.49	19.49	19.49	19.49	19.49	19.49	19.49	19.49	19.49	19.49	19.49	19.49	19.49	19.49	19.49	19.49	19.49	19.49	19.49	19.49	19.49	19.49	19.49	19.49	19.49	19.49	19.49	19.49	19.49	19.49	19.49	19.49	19.49	19.49	19.49	19.49	19.49	19.49	19.49	19.49	19.49	19.49	19.49	19.49	19.49	19.49	19.49	19.49	19.49	19.49
19.48	19.48	19.48	19.48	19.48	19.48	19.48	19.48	19.48	19.48	19.48	19.48	19.48	19.48	19.48	19.48	19.48	19.48	19.48	19.48	19.48	19.48	19.48	19.48	19.48	19.48	19.48	19.48	19.48	19.48	19.48	19.48	19.48	19.48	19.48	19.48	19.48	19.48	19.48	19.48	19.48	19.48	19.48	19.48	19.48	19.48	19.48	19.48	19.48	19.48
19.47	19.47	19.47	19.47	19.47	19.47	19.47	19.47	19.47	19.47	19.47	19.47	19.47	19.47	19.47	19.47	19.47	19.47	19.47	19.47	19.47	19.47	19.47	19.47	19.47	19.47	19.47	19.47	19.47	19.47	19.47	19.47	19.47	19.47	19.47	19.47	19.47	19.47	19.47	19.47	19.47	19.47	19.47	19.47	19.47	19.47	19.47	19.47	19.47	19.47
19.46	19.46	19.46	19.46	19.46	19.46	19.46	19.46	19.46	19.46	19.46	19.46	19.46	19.46	19.46	19.46	19.46	19.46	19.46	19.46	19.46	19.46	19.46	19.46	19.46	19.46	19.46	19.46	19.46	19.46	19.46	19.46	19.46	19.46	19.46	19.46	19.46	19.46	19.46	19.46	19.46	19.46	19.46	19.46	19.46	19.46	19.46	19.46	19.46	19.46
19.45	19.45	19.45	19.45	19.45	19.45	19.45	19.45	19.45	19.45	19.45	19.45	19.45	19.45	19.45	19.45	19.45	19.45	19.45	19.45	19.45	19.45	19.45	19.45	19.45	19.45	19.45	19.45	19.45	19.45	19.45	19.45	19.45	19.45	19.45	19.45	19.45	19.45	19.45	19.45	19.45	19.45	19.45	19.45	19.45	19.45	19.45	19.45	19.45	19.45
19.44	19.44	19.44	19.44	19.44	19.44	19.44	19.44	19.44	19.44	19.44	19.44	19.44	19.44	19.44	19.44	19.44	19.44	19.44	19.44	19.44	19.44	19.44	19.44	19.44	19.44	19.44	19.44	19.44	19.44	19.44	19.44	19.44	19.44	19.44	19.44	19.44	19.44	19.44	19.44	19.44	19.44	19.44	19.44	19.44	19.44	19.44	19.44	19.44	19.44
19.43	19.43	19.43	19.43	19.43	19.43	19.43	19.43	19.43	19.43	19.43	19.43	19.43	19.43	19.43	19.43	19.43	19.43	19.43	19.43	19.43	19.43	19.43	19.43	19.43	19.43	19.43	19.43	19.43	19.43	19.43	19.43	19.43	19.43	19.43	19.43	19.43	19.43	19.43	19.43	19.43	19.43	19.43	19.43	19.43	19.43	19.43	19.43	19.43	19.43
19.42	19.42	19.42	19.42	19.42	19.42	19.42	19.42	19.42	19.42	19.42	19.42	19.42	19.42	19.42	19.42	19.42	19.42	19.42	19.42	19.42	19.42	19.42	19.42	19.42	19.42	19.42	19.42	19.42	19.42	19.42	19.42	19.42	19.42	19.42	19.42	19.42	19.42	19.42	19.42	19.42	19.42	19.42	19.42	19.42	19.42	19.42	19.42	19.42	19.42
19.41	19.41	19.41	19.41	19.41	19.41	19.41	19.41	19.41	19.41	19.41	19.41	19.41	19.41	19.41	19.41	19.41	19.41	19.41	19.41	19.41	19.41	19.41	19.41	19.41	19.41	19.41	19.41	19.41	19.41	19.41	19.41	19.41	19.41	19.41	19.41	19.41	19.41	19.41	19.41	19.41	19.41	19.41	19.41	19.41	19.41	19.41	19.41	19.41	19.41
19.4	19.4	19.4	19.4	19.4	19.4	19.4	19.4	19.4	19.4	19.4	19.4	19.4	19.4	19.4	19.4	19.4	19.4	19.4	19.4	19.4	19.4	19.4	19.4	19.4	19.4	19.4	19.4	19.4	19.4	19.4	19.4	19.4	19.4	19.4	19.4	19.4	19.4	19.4	19.4	19.4	19.4	19.4	19.4	19.4	19.4	19.4	19.4	19.4	19.4
19.39	19.39	19.39	19.39	19.39	19.39	19.39	19.39	19.39	19.39	19.39	19.39	19.39	19.39	19.39	19.39	19.39	19.39	19.39	19.39	19.39	19.39	19.39	19.39	19.39	19.39	19.39	19.39	19.39	19.39	19.39	19.39	19.39	19.39	19.39	19.39	19.39	19.39	19.39	19.39	19.39	19.39	19.39	19.39	19.39	19.39	19.39	19.39	19.39	19.39
19.38	19.38	19.38	19.38	19.38	19.38	19.38	19.38	19.38	19.38	19.38	19.38	19.38	19.38	19.38	19.38	19.38	19.38	19.38	19.38	19.38	19.38	19.38	19.38	19.38	19.38	19.38	19.38	19.38	19.38	19.38	19.38	19.38	19.38	19.38	19.38	19.38	19.38	19.38	19.38	19.38	19.38	19.38	19.38	19.38	19.38	19.38	19.38	19.38	19.38
19.37	19.37	19.37	19.37	19.37	19.37	19.37	19.37	19.37	19.37	19.37	19.37	19.37	19.37	19.37	19.37	19.37	19.37	19.37	19.37	19.37	19.37	19.37	19.37	19.37	19.37	19.37	19.37	19.37	19.37	19.37	19.37	19.37	19.37	19.37	19.37	19.37	19.37	19.37	19.37	19.37	19.37	19.37	19.37	19.37	19.37	19.37	19.37	19.37	19.37
19.36	19.36	19.36	19.36	19.36	19.36	19.36	19.36	19.36	19.36	19.36	19.36	19.36	19.36	19.36	19.36	19.36	19.36	19.36	19.36	19.36	19.36	19.36	19.36	19.36	19.36	19.36	19.36	19.36	19.36	19.36	19.36	19.36	19.36	19.36	19.36	19.36	19.36	19.36	19.36	19.36	19.36	19.36	19.36	19.36	19.36	19.36	19.36	19.36	19.36
19.35	19.35	19.35	19.35	19.35	19.35	19.35	19.35	19.35	19.35	19.35	19.35	19.35	19.35	19.35	19.35	19.35	19.35	19.35	19.35	19.35	19.35	19.35	19.35	19.35	19.35	19.35	19.35	19.35	19.35	19.35	19.35	19.35	19.35	19.35	19.35	19.35	19.35	19.35	19.35	19.35	19.35	19.35	19.35	19.35	19.35	19.35	19.35	19.35	19.35
19.34	19.34	19.34	19.34	19.34	19.34	19.34	19.34	19.34	19.34	19.34	19.34	19.34	19.34	19.34	19.34	19.34	19.34	19.34	19.34	19.34	19.34	19.34	19.34	19.34	19.34	19.34	19.34	19.34	19.34	19.34	19.34	19.34	19.34	19.34	19.34	19.34	19.34	19.34	19.34	19.34	19.34	19.34	19.34	19.34	19.34	19.34	19.34	19.34	19.34
19.33	19.33	19.33	19.33	19.33	19.33	19.33	19.33	19.33	19.33	19.33	19.33	19.33	19.33	19.33	19.33	19.33	19.33	19.33	19.33	19.33	19.33	19.33	19.33	19.33	19.33	19.33	19.33	19.33	19.33	19.33	19.33	19.33	19.33	19.33	19.33	19.33	19.33	19.33	19.33	19.33	19.33	19.33	19.33	19.33	19.33	19.33	19.33	19.33	19.33
19.32	19.32	19.32	19.32	19.32	19.32	19.32	19.32	19.32	19.32	19.32	19.32	19.32	19.32	19.32	19.32	19.32	19.32	19.32	19.32	19.32	19.32	19.32	19.32	19.32	19.32	19.32	19.32	19.32	19.32	19.32	19.32	19.32	19.32	19.32	19.32	19.32	19.32	19.32	19.32	19.32	19.32	19.32	19.32	19.32	19.32	19.32	19.32	19.32	19.32
19.31	19.31	19.31	19.31	19.31	19.31	19.31	19.31	19.31	19.31	19.31	19.31	19.31	19.31	19.31	19.31	19.31	19.31	19.31	19.31	19.31	19.31	19.31	19.31	19.31	19.31	19.31	19.31	19.31	19.31	19.31	19.31	19.31	19.31	19.31	19.31	19.31	19.31	19.31	19.31	19.31	19.31	19.31	19.31	19.31	19.31	19.31	19.31	19.31	19.31
19.3	19.3	19.3	19.3	19.3	19.3	19.3	19.3	19.3	19.3	19.3	19.3	19.3	19.3	19.3	19.3	19.3	19.3	19.3	19.3	19.3	19.3	19.3	19.3	19.3	19.3	19.3	19.3	19.3	19.3	19.3	19.3	19.3	19.3	19.3	19.3	19.3	19.3	19.3	19.3	19.3	19.3	19.3	19.3	19.3	19.3	19.3	19.3	19.3	19.3
19.29	19.29	19.29	19.29	19.29	19.29	19.29	19.29	19.29	19.29	19.29	19.29	19.29	19.29	19.29	19.29	19.29	19.29	19.29	19.29	19.29	19.29	19.29	19.29	19.29	19.29	19.29	19.29	19.29	19.29	19.29	19.29	19.29	19.29	19.29	19.29	19.29	19.29	19.29	19.29	19.29	19.29	19.29	19.29	19.29	19.29	19.29	19.29	19.29	19.29
19.28	19.28	19.28	19.28	19.28	19.28	19.28	19.28	19.28	19.28	19.28	19.28	19.28	19.28	19.28	19.28	19.28	19.28	19.28	19.28	19.28	19.28	19.28	19.28	19.28	19.28	19.28	19.28	19.28	19.28	19.28	19.28	19.28	19.28	19.28	19.28	19.28	19.28	19.28	19.28	19.28	19.28	19.28	19.28	19.28	19.28	19.28	19.28	19.28	19.28
19.27	19.27	19.27	19.27	19.27	19.27	19.27	19.27	19.27	19.27	19.27	19.27	19.27	19.27	19.27	19.27	19.27	19.27	19.27	19.27	19.27	19.27	19.27	19.27	19.27	19.27	19.27	19.27	19.27	19.27	19.27	19.27	19.27	19.27	19.27	19.27	19.27	19.27	19.27	19.27	19.27	19.27	19.27	19.27	19.27	19.27	19.27	19.27	19.27	19.27
19.26	19.26	19.26	19.26	19.26	19.26	19.26	19.26	19.26	19.26	19.26	19.26	19.26	19.26	19.26	19.26	19.26	19.26	19.26	19.26	19.26	19.26	19.26	19.26	19.26	19.26	19.26	19.26	19.26	19.26	19.26	19.26	19.26	19.26	19.26	19.26	19.26	19.26	19.26	19.26	19.26	19.26	19.26	19.26	19.26	19.26	19.26	19.26	19.26	19.26
19.25	19.25	19.25	19.25	19.25	19.25	19.25	19.25	19.25	19.25	19.25	19.25	19.25	19.25	19.25	19.25	19.25	19.25	19.25	19.25	19.25	19.25	19.25	19.25	19.25	19.25	19.25	19.25	19.25	19.25	19.25	19.25	19.25	19.25	19.25	19.25	19.25	19.25	19.25	19.25	19.25	19.25	19.25	19.25	19.25	19.25	19.25	19.25	19.25	19.25
19.24	19.24	19.24	19.24	19.24	19.24	19.24	19.24	19.24	19.24	19.24	19.24	19.24	19.24	19.24	19.24	19.24	19.24	19.24	19.24	19.24	19.24	19.24	19.24	19.24	19.24	19.24	19.24	19.24	19.24	19.24	19.24	19.24	19.24	19.24	19.24	19.24	19.24	19.24	19.24	19.24	19.24	19.24	19.24	19.24	19.24	19.24	19.24	19.24	19.24
19.23	19.23	19.23	19.23	19.23	19.23	19.23	19.23	19.23	19.23	19.23	19.23	19.23	19.23	19.23	19.23	19.23	19.23	19.23	19.23	19.23	19.23	19.23	19.23	19.23	19.23	19.23	19.23	19.23	19.23	19.23	19.23	19.23	19.23	19.23	19.23	19.23	19.23	19.23	19.23	19.23	19.23	19.23	19.23	19.23	19.23	19.23	19.23	19.23	19.23
19.22	19.22	19.22	19.22	19.22	19.22	19.22	19.22	19.22	19.22	19.22	19.22	19.22	19.22	19.22	19.22	19.22	19.22	19.22	19.22	19.22	19.22	19.22	19.22	19.22	19.22	19.22	19.22	19.22	19.22	19.22	19.22	19.22	19.22	19.22	19.22	19.22	19.22	19.22	19.22	19.22	19.22	19.22	19.22	19.22	19.22	19.22	19.22	19.22	19.22
19.21	19.21	19.21	19.21	19.21	19.21	19.21	19.21	19.21	19.21	19.21	19.21	19.21	19.21	19.21	19.21	19.21	19.21	19.21	19.21	19.21	19.21	19.21	19.21	19.21	19.21	19.21	19.21	19.21	19.21	19.21	19.21	19.21	19.21	19.21	19.21	19.21	19.21	19.21	19.21	19.21	19.21	19.21	19.21	19.21	19.21	19.21	19.21	19.21	19.21
19.2	19.2	19.2	19.2	19.2	19.2	19.2	19.2	19.2	19.2	19.2	19.2	19.2	19.2	19.2	19.2	19.2	19.2	19.2	19.2	19.2	19.2	19.2	19.2	19.2	19.2	19.2	19.2	19.2	19.2	19.2	19.2	19.2	19.2	19.2	19.2	19.2	19.2	19.2	19.2	19.2	19.2	19.2	19.2	19.2	19.2	19.2	19.2	19.2	19.2
19.19	19.19	19.19	19.19	19.19	19.19	19.19	19.19	19.19	19.19	19.19	19.19	19.19	19.19	19.19	19.19	19.19	19.19	19.19	19.19	19.19	19.19	19.19	19.19	19.19	19.19	19.19	19.19	19.19	19.19	19.19	19.19	19.19	19.19	19.19	19.19	19.19	19.19	19.19	19.19	19.19	19.19	19.19	19.19	19.19	19.19	19.19	19.19	19.19	19.19
19.18	19.18	19.18	19.18	19.18	19.18	19.18	19.18	19.18	19.18	19.18	19.18	19.18	19.18	19.18	19.18	19.18	19.18	19.18	19.18	19.18	19.18	19.18	19.18	19.18	19.18	19.18	19.18	19.18	19.18	19.18	19.18	19.18	19.18	19.18	19.18	19.18	19.18	19.18	19.18	19.18	19.18	19.18	19.18	19.18	19.18	19.18	19.18	19.18	19.18
19.17	19.17	19.17	19.17	19.17	19.17	19.17	19.17	19.17	19.17	19.17	19.17	19.17	19.17	19.17	19.17	19.17	19.17	19.17	19.17	19.17	19.17	19.17	19.17	19.17	19.17	19.17	19.17	19.17	19.17	19.17	19.17	19.17	19.17	19.17	19.17	19.17	19.17	19.17	19.17	19.17	19.17	19.17	19.17	19.17	19.17	19.17	19.17	19.17	19.17
19.16	19.16	19.16	19.16	19.16	19.16	19.16	19.16	19.16	19.16	19.16	19.16	19.16	19.16	19.16	19.16	19.16	19.16	19.16	19.16	19.16	19.16	19.16	19.16	19.16	19.16	19.16	19.16	19.16	19.16	19.16	19.16	19.16	19.16	19.16	19.16	19.16	19.16	19.16	19.16	19.16	19.16	19.16	19.16	19.16	19.16	19.16	19.16	19.16	19.16
19.15	19.15	19.15	19.15	19.15	19.15	19.15	19.15	19.15	19.15	19.15	19.15	19.15	19.15	19.15	19.15	19.15	19.15	19.15	19.15	19.15	19.15	19.15	19.15	19.15	19.15	19.15	19.15	19.15	19.15	19.15	19.15	19.15	19.15	19.15	19.15	19.15	19.15	19.15	19.15	19.15	19.15	19.15	19.15	19.15	19.15	19.15	19.15	19.15	19.15
19.14	19.14	19.14	19.14	19.14	19.14	19.14	19.14	19.14	19.14	19.14	19.14	19.14	19.14	19.14	19.14	19.14	19.14	19.14	19.14	19.14	19.14	19.14	19.14	19.14	19.14	19.14	19.14	19.14	19.14	19.14	19.14	19.14	19.14	19.14	19.14	19.14	19.14	19.14	19.14	19.14	19.14	19.14	19.14	19.14	19.14	19.14	19.14	19.14	19.14
19.13	19.13	19.13	19.13	19.13	19.13	19.13	19.13	19.13	19.13	19.13	19.13	19.13	19.13	19.13	19.13	19.13	19.13	19.13	19.13	19.13	19.13	19.13	19.13	19.13	19.13	19.13	19.13	19.13	19.13	19.13	19.13	19.13	19.13	19.13	19.13	19.13	19.13	19.13	19.13	19.13	19.13	19.13	19.13	19.13	19.13	19.13	19.13	19.13	19.13
19.12	19.12	19.12	19.12	19.12	19.12	19.12	19.12	19.12	19.12	19.12	19.12	19.12	19.12	19.12	19.12	19.12	19.12	19.12	19.12	19.12	19.12	19.12	19.12	19.12	19.12	19.12	19.12	19.12	19.12	19.12	19.12	19.12	19.12	19.12	19.12	19.12	19.12	19.12	19.12	19.12	19.12	19.12	19.12	19.12	19.12	19.12	19.12	19.12	19.12
19.11	19.11	19.11	19.11	19.11	19.11	19.11	19.11	19.11	19.11	19.11	19.11	19.11	19.11	19.11	19.11	19.11	19.11	19.11	19.11	19.11	19.11	19.11	19.11	19.11	19.11	19.11	19.11	19.11	19.11	19.11	19.11	19.11	19.11	19.11	19.11	19.11	19.11	19.11	19.11	19.11	19.11	19.11	19.11	19.11	19.11	19.11	19.11	19.11	19.11
19.1	19.1	19.1	19.1	19.1	19.1	19.1	19.1	19.1	19.1	19.1	19.1	19.1	19.1	19.1	19.1	19.1	19.1	19.1	19.1	19.1	19.1	19.1	19.1	19.1	19.1	19.1	19.1	19.1	19.1	19.1	19.1	19.1	19.1	19.1	19.1	19.1	19.1	19.1	19.1	19.1	19.1	19.1	19.1	19.1	19.1	19.1	19.1	19.1	19.1
19.09	19.09	19.09	19.09	19.09	19.09	19.09	19.09	19.09	19.09	19.09	19.09	19.09	19.09	19.09	19.09	19.09	19.09	19.09	19.09	19.09	19.09	19.09	19.09	19.09	19.09	19.09	19.09	19.09	19.09	19.09	19.09	19.09	19.09	19.09	19.09	19.09	19.09	19.09	19.09	19.09	19.09	19.09	19.09	19.09	19.09	19.09	19.09	19.09	19.09
19.08	19.08	19.08	19.08	19.08	19.08	19.08	19.08	19.08	19.08	19.08	19.08	19.08	19.08	19.08	19.08	19.08	19.08	19.08	19.08	19.08	19.08	19.08	19.08	19.08	19.08	19.08	19.08	19.08	19.08	19.08	19.08	19.08	19.08	19.08	19.08	19.08	19.08	19.08	19.08	19.08	19.08	19.08	19.08	19.08	19.08	19.08	19.08	19.08	19.08
19.07	19.07	19.07	19.07	19.07	19.07	19.07	19.07	19.07	19.07	19.07	19.07	19.07	19.07	19.07	19.07	19.07	19.07	19.07	19.07	19.07	19.07	19.07	19.07	19.07	19.07	19.07	19.07	19.07	19.07	19.07	19.07	19.07	19.07	19.07	19.07	19.07	19.07	19.07	19.07	19.07	19.07	19.07	19.07	19.07	19.07	19.07	19.07	19.07	19.07
19.06	19.06	19.06	19.06	19.06	19.06	19.06	19.06	19.06	19.06	19.06	19.06	19.06	19.06	19.06	19.06	19.06	19.06	19.06	19.06	19.06	19.06	19.06	19.06	19.06	19.06	19.06	19.06	19.06	19.06	19.06	19.06	19.06	19.06	19.06	19.06	19.06	19.06	19.06	19.06	19.06	19.06	19.06	19.06	19.06	19.06	19.06	19.06	19.06	19.06
19.05	19.05	19.05	19.05	19.05	19.05	19.05	19.05	19.05	19.05	19.05	19.05	19.05	19.05	19.05	19.05	19.05	19.05	19.05	19.05	19.05	19.05	19.05	19.05	19.05	19.05	19.05	19.05	19.05	19.05	19.05	19.05	19.05	19.05	19.05	19.05	19.05	19.05	19.05	19.05	19.05	19.05	19.05	19.05	19.05	19.05	19.05	19.05	19.05	19.05
19.04	19.04	19.04	19.04	19.04	19.04	19.04	19.04	19.04	19.04	19.04	19.04	19.04	19.04	19.04	19.04	19.04	19.04	19.04	19.04	19.04	19.04	19.04	19.04	19.04	19.04	19.04	19.04	19.04	19.04	19.04	19.04	19.04	19.04	19.04	19.04	19.04	19.04	19.04	19.04	19.04	19.04	19.04	19.04	19.04	19.04	19.04	19.04	19.04	19.04
19.03	19.03	19.03	19.03	19.03	19.03	19.03	19.03	19.03	19.03	19.03	19.03	19.03	19.03	19.03	19.03	19.03	19.03	19.03	19.03	19.03	19.03	19.03	19.03	19.03	19.03	19.03	19.03	19.03	19.03	19.03	19.03	19.03	19.03	19.03	19.03	19.03	19.03	19.03	19.03	19.03	19.03	19.03	19.03	19.03	19.03	19.03	19.03	19.03	19.03
19.02	19.02	19.02	19.02	19.02	19.02	19.02	19.02	19.02	19.02	19.02	19.02	19.02	19.02	19.02	19.02	19.02	19.02	19.02	19.02	19.02	19.02	19.02	19.02	19.02	19.02	19.02	19.02	19.02	19.02	19.02	19.02	19.02	19.02	19.02	19.02	19.02	19.02	19.02	19.02	19.02	19.02	19.02	19.02	19.02	19.02	19.02	19.02	19.02	19.02
19.01	19.01	19.01	19.01	19.01	19.01	19.01	19.01	19.01	19.01	19.01	19.01	19.01	19.01	19.01	19.01	19.01	19.01	19.01	19.01	19.01	19.01	19.01	19.01	19.01	19.01	19.01	19.01	19.01	19.01	19.01	19.01	19.01	19.01	19.01	19.01	19.01	19.01	19.01	19.01	19.01	19.01	19.01	19.01	19.01	19.01	19.01	19.01	19.01	19.01
19	19	19	19	19	19	19	19	19	19	19	19	19	19	19	19	19	19	19	19	19	19	19	19	19	19	19	19	19	19	19	19	19	19	19	19	19	19	19	19	19	19	19	19	19	19	19	19	19	19
18.99	18.99	18.99	18.99	18.99	18.99	18.99	18.99	18.99	18.99	18.99	18.99	18.99	18.99	18.99	18.99	18.99	18.99	18.99	18.99	18.99	18.99	18.99	18.99	18.99	18.99	18.99	18.99	18.99	18.99	18.99	18.99	18.99	18.99	18.99	18.99	18.99	18.99	18.99	18.99	18.99	18.99	18.99	18.99	18.99	18.99	18.99	18.99	18.99	18.99
18.98	18.98	18.98	18.98	18.98	18.98	18.98	18.98	18.98	18.98	18.98	18.98	18.98	18.98	18.98	18.98	18.98	18.98	18.98	18.98	18.98	18.98	18.98	18.98	18.98	18.98	18.98	18.98	18.98	18.98	18.98	18.98	18.98	18.98	18.98	18.98	18.98	18.98	18.98	18.98	18.98	18.98	18.98	18.98	18.98	18.98	18.98	18.98	18.98	18.98
18.97	18.97	18.97	18.97	18.97	18.97	18.97	18.97	18.97	18.97	18.97	18.97	18.97	18.97	18.97	18.97	18.97	18.97	18.97	18.97	18.97	18.97	18.97	18.97	18.97	18.97	18.97	18.97	18.97	18.97	18.97	18.97	18.97	18.97	18.97	18.97	18.97	18.97	18.97	18.97	18.97	18.97	18.97	18.97	18.97	18.97	18.97	18.97	18.97	18.97
18.96	18.96	18.96	18.96	18.96	18.96	18.96	18.96	18.96	18.96	18.96	18.96	18.96	18.96	18.96	18.96	18.96	18.96	18.96	18.96	18.96	18.96	18.96	18.96	18.96	18.96	18.96	18.96	18.96	18.96	18.96	18.96	18.96	18.96	18.96	18.96	18.96	18.96	18.96	18.96	18.96	18.96	18.96	18.96	18.96	18.96	18.96	18.96	18.96	18.96
18.95	18.95	18.95	18.95	18.95	18.95	18.95	18.95	18.95	18.95	18.95	18.95	18.95	18.95	18.95	18.95	18.95	18.95	18.95	18.95	18.95	18.95	18.95	18.95	18.95	18.95	18.95	18.95	18.95	18.95	18.95	18.95	18.95	18.95	18.95	18.95	18.95	18.95	18.95	18.95	18.95	18.95	18.95	18.95	18.95	18.95	18.95	18.95	18.95	18.95
18.94	18.94	18.94	18.94	18.94	18.94	18.94	18.94	18.94	18.94	18.94	18.94	18.94	18.94	18.94	18.94	18.94	18.94	18.94	18.94	18.94	18.94	18.94	18.94	18.94	18.94	18.94	18.94	18.94	18.94	18.94	18.94	18.94	18.94	18.94	18.94	18.94	18.94	18.94	18.94	18.94	18.94	18.94	18.94	18.94	18.94	18.94	18.94	18.94	18.94
18.93	18.93	18.93	18.93	18.93	18.93	18.93	18.93	18.93	18.93	18.93	18.93	18.93	18.93	18.93	18.93	18.93	18.93	18.93	18.93	18.93	18.93	18.93	18.93	18.93	18.93	18.93	18.93	18.93	18.93	18.93	18.93	18.93	18.93	18.93	18.93	18.93	18.93	18.93	18.93	18.93	18.93	18.93	18.93	18.93	18.93	18.93	18.93	18.93	18.93
18.92	18.92	18.92	18.92	18.92	18.92	18.92	18.92	18.92	18.92	18.92	18.92	18.92	18.92	18.92	18.92	18.92	18.92	18.92	18.92	18.92	18.92	18.92	18.92	18.92	18.92	18.92	18.92	18.92	18.92	18.92	18.92	18.92	18.92	18.92	18.92	18.92	18.92	18.92	18.92	18.92	18.92	18.92	18.92	18.92	18.92	18.92	18.92	18.92	18.92
18.91	18.91	18.91	18.91	18.91	18.91	18.91	18.91	18.91	18.91	18.91	18.91	18.91	18.91	18.91	18.91	18.91	18.91	18.91	18.91	18.91	18.91	18.91	18.91	18.91	18.91	18.91	18.91	18.91	18.91	18.91	18.91	18.91	18.91	18.91	18.91	18.91	18.91	18.91	18.91	18.91	18.91	18.91	18.91	18.91	18.91	18.91	18.91	18.91	18.91
18.9	18.9	18.9	18.9	18.9	18.9	18.9	18.9	18.9	18.9	18.9	18.9	18.9	18.9	18.9	18.9	18.9	18.9	18.9	18.9	18.9	18.9	18.9	18.9	18.9	18.9	18.9	18.9	18.9	18.9	18.9	18.9	18.9	18.9	18.9	18.9	18.9	18.9	18.9	18.9	18.9	18.9	18.9	18.9	18.9	18.9	18.9	18.9	18.9	18.9
18.89	18.89	18.89	18.89	18.89	18.89	18.89	18.89	18.89	18.89	18.89	18.89	18.89	18.89	18.89	18.89	18.89	18.89	18.89	18.89	18.89	18.89	18.89	18.89	18.89	18.89	18.89	18.89	18.89	18.89	18.89	18.89	18.89	18.89	18.89	18.89	18.89	18.89	18.89	18.89	18.89	18.89	18.89	18.89	18.89	18.89	18.89	18.89	18.89	18.89
18.88	18.88	18.88	18.88	18.88	18.88	18.88	18.88	18.88	18.88	18.88	18.88	18.88	18.88	18.88	18.88	18.88	18.88	18.88	18.88	18.88	18.88	18.88	18.88	18.88	18.88	18.88	18.88	18.88	18.88	18.88	18.88	18.88	18.88	18.88	18.88	18.88	18.88	18.88	18.88	18.88	18.88	18.88	18.88	18.88	18.88	18.88	18.88	18.88	18.88
18.87	18.87	18.87	18.87	18.87	18.87	18.87	18.87	18.87	18.87	18.87	18.87	18.87	18.87	18.87	18.87	18.87	18.87	18.87	18.87	18.87	18.87	18.87	18.87	18.87	18.87	18.87	18.87	18.87	18.87	18.87	18.87	18.87	18.87	18.87	18.87	18.87	18.87	18.87	18.87	18.87	18.87	18.87	18.87	18.87	18.87	18.87	18.87	18.87	18.87
18.86	18.86	18.86	18.86	18.86	18.86	18.86	18.86	18.86	18.86	18.86	18.86	18.86	18.86	18.86	18.86	18.86	18.86	18.86	18.86	18.86	18.86	18.86	18.86	18.86	18.86	18.86	18.86	18.86	18.86	18.86	18.86	18.86	18.86	18.86	18.86	18.86	18.86	18.86	18.86	18.86	18.86	18.86	18.86	18.86	18.86	18.86	18.86	18.86	18.86
18.85	18.85	18.85	18.85	18.85	18.85	18.85	18.85	18.85	18.85	18.85	18.85	18.85	18.85	18.85	18.85	18.85	18.85	18.85	18.85	18.85	18.85	18.85	18.85	18.85	18.85	18.85	18.85	18.85	18.85	18.85	18.85	18.85	18.85	18.85	18.85	18.85	18.85	18.85	18.85	18.85	18.85	18.85	18.85	18.85	18.85	18.85	18.85	18.85	18.85
18.84	18.84	18.84	18.84	18.84	18.84	18.84	18.84	18.84	18.84	18.84	18.84	18.84	18.84	18.84	18.84	18.84	18.84	18.84	18.84	18.84	18.84	18.84	18.84	18.84	18.84	18.84	18.84	18.84	18.84	18.84	18.84	18.84	18.84	18.84	18.84	18.84	18.84	18.84	18.84	18.84	18.84	18.84	18.84	18.84	18.84	18.84	18.84	18.84	18.84
18.83	18.83	18.83	18.83	18.83	18.83	18.83	18.83	18.83	18.83	18.83	18.83	18.83	18.83	18.83	18.83	18.83	18.83	18.83	18.83	18.83	18.83	18.83	18.83	18.83	18.83	18.83	18.83	18.83	18.83	18.83	18.83	18.83	18.83	18.83	18.83	18.83	18.83	18.83	18.83	18.83	18.83	18.83	18.83	18.83	18.83	18.83	18.83	18.83	18.83
18.82	18.82	18.82	18.82	18.82	18.82	18.82	18.82	18.82	18.82	18.82	18.82	18.82	18.82	18.82	18.82	18.82	18.82	18.82	18.82	18.82	18.82	18.82	18.82	18.82	18.82	18.82	18.82	18.82	18.82	18.82	18.82	18.82	18.82	18.82	18.82	18.82	18.82	18.82	18.82	18.82	18.82	18.82	18.82	18.82	18.82	18.82	18.82	18.82	18.82
18.81	18.81	18.81	18.81	18.81	18.81	18.81	18.81	18.81	18.81	18.81	18.81	18.81	18.81	18.81	18.81	18.81	18.81	18.81	18.81	18.81	18.81	18.81	18.81	18.81	18.81	18.81	18.81	18.81	18.81	18.81	18.81	18.81	18.81	18.81	18.81	18.81	18.81	18.81	18.81	18.81	18.81	18.81	18.81	18.81	18.81	18.81	18.81	18.81	18.81
18.8	18.8	18.8	18.8	18.8	18.8	18.8	18.8	18.8	18.8	18.8	18.8	18.8	18.8	18.8	18.8	18.8	18.8	18.8	18.8	18.8	18.8	18.8	18.8	18.8	18.8	18.8	18.8	18.8	18.8	18.8	18.8	18.8	18.8	18.8	18.8	18.8	18.8	18.8	18.8	18.8	18.8	18.8	18.8	18.8	18.8	18.8	18.8	18.8	18.8
18.79	18.79	18.79	18.79	18.79	18.79	18.79	18.79	18.79	18.79	18.79	18.79	18.79	18.79	18.79	18.79	18.79	18.79	18.79	18.79	18.79	18.79	18.79	18.79	18.79	18.79	18.79	18.79	18.79	18.79	18.79	18.79	18.79	18.79	18.79	18.79	18.79	18.79	18.79	18.79	18.79	18.79	18.79	18.79	18.79	18.79	18.79	18.79	18.79	18.79
18.78	18.78	18.78	18.78	18.78	18.78	18.78	18.78	18.78	18.78	18.78	18.78	18.78	18.78	18.78	18.78	18.78	18.78	18.78	18.78	18.78	18.78	18.78	18.78	18.78	18.78	18.78	18.78	18.78	18.78	18.78	18.78	18.78	18.78	18.78	18.78	18.78	18.78	18.78	18.78	18.78	18.78	18.78	18.78	18.78	18.78	18.78	18.78	18.78	18.78
18.77	18.77	18.77	18.77	18.77	18.77	18.77	18.77	18.77	18.77	18.77	18.77	18.77	18.77	18.77	18.77	18.77	18.77	18.77	18.77	18.77	18.77	18.77	18.77	18.77	18.77	18.77	18.77	18.77	18.77	18.77	18.77	18.77	18.77	18.77	18.77	18.77	18.77	18.77	18.77	18.77	18.77	18.77	18.77	18.77	18.77	18.77	18.77	18.77	18.77
18.76	18.76	18.76	18.76	18.76	18.76	18.76	18.76	18.76	18.76	18.76	18.76	18.76	18.76	18.76	18.76	18.76	18.76	18.76	18.76	18.76	18.76	18.76	18.76	18.76	18.76	18.76	18.76	18.76	18.76	18.76	18.76	18.76	18.76	18.76	18.76	18.76	18.76	18.76	18.76	18.76	18.76	18.76	18.76	18.76	18.76	18.76	18.76	18.76	18.76
18.75	18.75	18.75	18.75	18.75	18.75	18.75	18.75	18.75	18.75	18.75	18.75	18.75	18.75	18.75	18.75	18.75	18.75	18.75	18.75	18.75	18.75	18.75	18.75	18.75	18.75	18.75	18.75	18.75	18.75	18.75	18.75	18.75	18.75	18.75	18.75	18.75	18.75	18.75	18.75	18.75	18.75	18.75	18.75	18.75	18.75	18.75	18.75	18.75	18.75
18.74	18.74	18.74	18.74	18.74	18.74	18.74	18.74	18.74	18.74	18.74	18.74	18.74	18.74	18.74	18.74	18.74	18.74	18.74	18.74	18.74	18.74	18.74	18.74	18.74	18.74	18.74	18.74	18.74	18.74	18.74	18.74	18.74	18.74	18.74	18.74	18.74	18.74	18.74	18.74	18.74	18.74	18.74	18.74	18.74	18.74	18.74	18.74	18.74	18.74
18.73	18.73	18.73	18.73	18.73	18.73	18.73	18.73	18.73	18.73	18.73	18.73	18.73	18.73	18.73	18.73	18.73	18.73	18.73	18.73	18.73	18.73	18.73	18.73	18.73	18.73	18.73	18.73	18.73	18.73	18.73	18.73	18.73	18.73	18.73	18.73	18.73	18.73	18.73	18.73	18.73	18.73	18.73	18.73	18.73	18.73	18.73	18.73	18.73	18.73
18.72	18.72	18.72	18.72	18.72	18.72	18.72	18.72	18.72	18.72	18.72	18.72	18.72	18.72	18.72	18.72	18.72	18.72	18.72	18.72	18.72	18.72	18.72	18.72	18.72	18.72	18.72	18.72	18.72	18.72	18.72	18.72	18.72	18.72	18.72	18.72	18.72	18.72	18.72	18.72	18.72	18.72	18.72	18.72	18.72	18.72	18.72	18.72	18.72	18.72
18.71	18.71	18.71	18.71	18.71	18.71	18.71	18.71	18.71	18.71	18.71	18.71	18.71	18.71	18.71	18.71	18.71	18.71	18.71	18.71	18.71	18.71	18.71	18.71	18.71	18.71	18.71	18.71	18.71	18.71	18.71	18.71	18.71	18.71	18.71	18.71	18.71	18.71	18.71	18.71	18.71	18.71	18.71	18.71	18.71	18.71	18.71	18.71	18.71	18.71
18.7	18.7	18.7	18.7	18.7	18.7	18.7	18.7	18.7	18.7	18.7	18.7	18.7	18.7	18.7	18.7	18.7	18.7	18.7	18.7	18.7	18.7	18.7	18.7	18.7	18.7	18.7	18.7	18.7	18.7	18.7	18.7	18.7	18.7	18.7	18.7	18.7	18.7	18.7	18.7	18.7	18.7	18.7	18.7	18.7	18.7	18.7	18.7	18.7	18.7
18.69	18.69	18.69	18.69	18.69	18.69	18.69	18.69	18.69	18.69	18.69	18.69	18.69	18.69	18.69	18.69	18.69	18.69	18.69	18.69	18.69	18.69	18.69	18.69	18.69	18.69	18.69	18.69	18.69	18.69	18.69	18.69	18.69	18.69	18.69	18.69	18.69	18.69	18.69	18.69	18.69	18.69	18.69	18.69	18.69	18.69	18.69	18.69	18.69	18.69
18.68	18.68	18.68	18.68	18.68	18.68	18.68	18.68	18.68	18.68	18.68	18.68	18.68	18.68	18.68	18.68	18.68	18.68	18.68	18.68	18.68	18.68	18.68	18.68	18.68	18.68	18.68	18.68	18.68	18.68	18.68	18.68	18.68	18.68	18.68	18.68	18.68	18.68	18.68	18.68	18.68	18.68	18.68	18.68	18.68	18.68	18.68	18.68	18.68	18.68
18.67	18.67	18.67	18.67	18.67	18.67	18.67	18.67	18.67	18.67	18.67	18.67	18.67	18.67	18.67	18.67	18.67	18.67	18.67	18.67	18.67	18.67	18.67	18.67	18.67	18.67	18.67	18.67	18.67	18.67	18.67	18.67	18.67	18.67	18.67	18.67	18.67	18.67	18.67	18.67	18.67	18.67	18.67	18.67	18.67	18.67	18.67	18.67	18.67	18.67
18.66	18.66	18.66	18.66	18.66	18.66	18.66	18.66	18.66	18.66	18.66	18.66	18.66	18.66	18.66	18.66	18.66	18.66	18.66	18.66	18.66	18.66	18.66	18.66	18.66	18.66	18.66	18.66	18.66	18.66	18.66	18.66	18.66	18.66	18.66	18.66	18.66	18.66	18.66	18.66	18.66	18.66	18.66	18.66	18.66	18.66	18.66	18.66	18.66	18.66
18.65	18.65	18.65	18.65	18.65	18.65	18.65	18.65	18.65	18.65	18.65	18.65	18.65	18.65	18.65	18.65	18.65	18.65	18.65	18.65	18.65	18.65	18.65	18.65	18.65	18.65	18.65	18.65	18.65	18.65	18.65	18.65	18.65	18.65	18.65	18.65	18.65	18.65	18.65	18.65	18.65	18.65	18.65	18.65	18.65	18.65	18.65	18.65	18.65	18.65
18.64	18.64	18.64	18.64	18.64	18.64	18.64	18.64	18.64	18.64	18.64	18.64	18.64	18.64	18.64	18.64	18.64	18.64	18.64	18.64	18.64	18.64	18.64	18.64	18.64	18.64	18.64	18.64	18.64	18.64	18.64	18.64	18.64	18.64	18.64	18.64	18.64	18.64	18.64	18.64	18.64	18.64	18.64	18.64	18.64	18.64	18.64	18.64	18.64	18.64
18.63	18.63	18.63	18.63	18.63	18.63	18.63	18.63	18.63	18.63	18.63	18.63	18.63	18.63	18.63	18.63	18.63	18.63	18.63	18.63	18.63	18.63	18.63	18.63	18.63	18.63	18.63	18.63	18.63	18.63	18.63	18.63	18.63	18.63	18.63	18.63	18.63	18.63	18.63	18.63	18.63	18.63	18.63	18.63	18.63	18.63	18.63	18.63	18.63	18.63
18.62	18.62	18.62	18.62	18.62	18.62	18.62	18.62	18.62	18.62	18.62	18.62	18.62	18.62	18.62	18.62	18.62	18.62	18.62	18.62	18.62	18.62	18.62	18.62	18.62	18.62	18.62	18.62	18.62	18.62	18.62	18.62	18.62	18.62	18.62	18.62	18.62	18.62	18.62	18.62	18.62	18.62	18.62	18.62	18.62	18.62	18.62	18.62	18.62	18.62
18.61	18.61	18.61	18.61	18.61	18.61	18.61	18.61	18.61	18.61	18.61	18.61	18.61	18.61	18.61	18.61	18.61	18.61	18.61	18.61	18.61	18.61	18.61	18.61	18.61	18.61	18.61	18.61	18.61	18.61	18.61	18.61	18.61	18.61	18.61	18.61	18.61	18.61	18.61	18.61	18.61	18.61	18.61	18.61	18.61	18.61	18.61	18.61	18.61	18.61
18.6	18.6	18.6	18.6	18.6	18.6	18.6	18.6	18.6	18.6	18.6	18.6	18.6	18.6	18.6	18.6	18.6	18.6	18.6	18.6	18.6	18.6	18.6	18.6	18.6	18.6	18.6	18.6	18.6	18.6	18.6	18.6	18.6	18.6	18.6	18.6	18.6	18.6	18.6	18.6	18.6	18.6	18.6	18.6	18.6	18.6	18.6	18.6	18.6	18.6
18.59	18.59	18.59	18.59	18.59	18.59	18.59	18.59	18.59	18.59	18.59	18.59	18.59	18.59	18.59	18.59	18.59	18.59	18.59	18.59	18.59	18.59	18.59	18.59	18.59	18.59	18.59	18.59	18.59	18.59	18.59	18.59	18.59	18.59	18.59	18.59	18.59	18.59	18.59	18.59	18.59	18.59	18.59	18.59	18.59	18.59	18.59	18.59	18.59	18.59
18.58	18.58	18.58	18.58	18.58	18.58	18.58	18.58	18.58	18.58	18.58	18.58	18.58	18.58	18.58	18.58	18.58	18.58	18.58	18.58	18.58	18.58	18.58	18.58	18.58	18.58	18.58	18.58	18.58	18.58	18.58	18.58	18.58	18.58	18.58	18.58	18.58	18.58	18.58	18.58	18.58	18.58	18.58	18.58	18.58	18.58	18.58	18.58	18.58	18.58
18.57	18.57	18.57	18.57	18.57	18.57	18.57	18.57	18.57	18.57	18.57	18.57	18.57	18.57	18.57	18.57	18.57	18.57	18.57	18.57	18.57	18.57	18.57	18.57	18.57	18.57	18.57	18.57	18.57	18.57	18.57	18.57	18.57	18.57	18.57	18.57	18.57	18.57	18.57	18.57	18.57	18.57	18.57	18.57	18.57	18.57	18.57	18.57	18.57	18.57
18.56	18.56	18.56	18.56	18.56	18.56	18.56	18.56	18.56	18.56	18.56	18.56	18.56	18.56	18.56	18.56	18.56	18.56	18.56	18.56	18.56	18.56	18.56	18.56	18.56	18.56	18.56	18.56	18.56	18.56	18.56	18.56	18.56	18.56	18.56	18.56	18.56	18.56	18.56	18.56	18.56	18.56	18.56	18.56	18.56	18.56	18.56	18.56	18.56	18.56
18.55	18.55	18.55	18.55	18.55	18.55	18.55	18.55	18.55	18.55	18.55	18.55	18.55	18.55	18.55	18.55	18.55	18.55	18.55	18.55	18.55	18.55	18.55	18.55	18.55	18.55	18.55	18.55	18.55	18.55	18.55	18.55	18.55	18.55	18.55	18.55	18.55	18.55	18.55	18.55	18.55	18.55	18.55	18.55	18.55	18.55	18.55	18.55	18.55	18.55
18.54	18.54	18.54	18.54	18.54	18.54	18.54	18.54	18.54	18.54	18.54	18.54	18.54	18.54	18.54	18.54	18.54	18.54	18.54	18.54	18.54	18.54	18.54	18.54	18.54	18.54	18.54	18.54	18.54	18.54	18.54	18.54	18.54	18.54	18.54	18.54	18.54	18.54	18.54	18.54	18.54	18.54	18.54	18.54	18.54	18.54	18.54	18.54	18.54	18.54
18.53	18.53	18.53	18.53	18.53	18.53	18.53	18.53	18.53	18.53	18.53	18.53	18.53	18.53	18.53	18.53	18.53	18.53	18.53	18.53	18.53	18.53	18.53	18.53	18.53	18.53	18.53	18.53	18.53	18.53	18.53	18.53	18.53	18.53	18.53	18.53	18.53	18.53	18.53	18.53	18.53	18.53	18.53	18.53	18.53	18.53	18.53	18.53	18.53	18.53
18.52	18.52	18.52	18.52	18.52	18.52	18.52	18.52	18.52	18.52	18.52	18.52	18.52	18.52	18.52	18.52	18.52	18.52	18.52	18.52	18.52	18.52	18.52	18.52	18.52	18.52	18.52	18.52	18.52	18.52	18.52	18.52	18.52	18.52	18.52	18.52	18.52	18.52	18.52	18.52	18.52	18.52	18.52	18.52	18.52	18.52	18.52	18.52	18.52	18.52
18.51	18.51	18.51	18.51	18.51	18.51	18.51	18.51	18.51	18.51	18.51	18.51	18.51	18.51	18.51	18.51	18.51	18.51	18.51	18.51	18.51	18.51	18.51	18.51	18.51	18.51	18.51	18.51	18.51	18.51	18.51	18.51	18.51	18.51	18.51	18.51	18.51	18.51	18.51	18.51	18.51	18.51	18.51	18.51	18.51	18.51	18.51	18.51	18.51	18.51
18.5	18.5	18.5	18.5	18.5	18.5	18.5	18.5	18.5	18.5	18.5	18.5	18.5	18.5	18.5	18.5	18.5	18.5	18.5	18.5	18.5	18.5	18.5	18.5	18.5	18.5	18.5	18.5	18.5	18.5	18.5	18.5	18.5	18.5	18.5	18.5	18.5	18.5	18.5	18.5	18.5	18.5	18.5	18.5	18.5	18.5	18.5	18.5	18.5	18.5
18.49	18.49	18.49	18.49	18.49	18.49	18.49	18.49	18.49	18.49	18.49	18.49	18.49	18.49	18.49	18.49	18.49	18.49	18.49	18.49	18.49	18.49	18.49	18.49	18.49	18.49	18.49	18.49	18.49	18.49	18.49	18.49	18.49	18.49	18.49	18.49	18.49	18.49	18.49	18.49	18.49	18.49	18.49	18.49	18.49	18.49	18.49	18.49	18.49	18.49
18.48	18.48	18.48	18.48	18.48	18.48	18.48	18.48	18.48	18.48	18.48	18.48	18.48	18.48	18.48	18.48	18.48	18.48	18.48	18.48	18.48	18.48	18.48	18.48	18.48	18.48	18.48	18.48	18.48	18.48	18.48	18.48	18.48	18.48	18.48	18.48	18.48	18.48	18.48	18.48	18.48	18.48	18.48	18.48	18.48	18.48	18.48	18.48	18.48	18.48
18.47	18.47	18.47	18.47	18.47	18.47	18.47	18.47	18.47	18.47	18.47	18.47	18.47	18.47	18.47	18.47	18.47	18.47	18.47	18.47	18.47	18.47	18.47	18.47	18.47	18.47	18.47	18.47	18.47	18.47	18.47	18.47	18.47	18.47	18.47	18.47	18.47	18.47	18.47	18.47	18.47	18.47	18.47	18.47	18.47	18.47	18.47	18.47	18.47	18.47
18.46	18.46	18.46	18.46	18.46	18.46	18.46	18.46	18.46	18.46	18.46	18.46	18.46	18.46	18.46	18.46	18.46	18.46	18.46	18.46	18.46	18.46	18.46	18.46	18.46	18.46	18.46	18.46	18.46	18.46	18.46	18.46	18.46	18.46	18.46	18.46	18.46	18.46	18.46	18.46	18.46	18.46	18.46	18.46	18.46	18.46	18.46	18.46	18.46	18.46
18.45	18.45	18.45	18.45	18.45	18.45	18.45	18.45	18.45	18.45	18.45	18.45	18.45	18.45	18.45	18.45	18.45	18.45	18.45	18.45	18.45	18.45	18.45	18.45	18.45	18.45	18.45	18.45	18.45	18.45	18.45	18.45	18.45	18.45	18.45	18.45	18.45	18.45	18.45	18.45	18.45	18.45	18.45	18.45	18.45	18.45	18.45	18.45	18.45	18.45
18.44	18.44	18.44	18.44	18.44	18.44	18.44	18.44	18.44	18.44	18.44	18.44	18.44	18.44	18.44	18.44	18.44	18.44	18.44	18.44	18.44	18.44	18.44	18.44	18.44	18.44	18.44	18.44	18.44	18.44	18.44	18.44	18.44	18.44	18.44	18.44	18.44	18.44	18.44	18.44	18.44	18.44	18.44	18.44	18.44	18.44	18.44	18.44	18.44	18.44
18.43	18.43	18.43	18.43	18.43	18.43	18.43	18.43	18.43	18.43	18.43	18.43	18.43	18.43	18.43	18.43	18.43	18.43	18.43	18.43	18.43	18.43	18.43	18.43	18.43	18.43	18.43	18.43	18.43	18.43	18.43	18.43	18.43	18.43	18.43	18.43	18.43	18.43	18.43	18.43	18.43	18.43	18.43	18.43	18.43	18.43	18.43	18.43	18.43	18.43
18.42	18.42	18.42	18.42	18.42	18.42	18.42	18.42	18.42	18.42	18.42	18.42	18.42	18.42	18.42	18.42	18.42	18.42	18.42	18.42	18.42	18.42	18.42	18.42	18.42	18.42	18.42	18.42	18.42	18.42	18.42	18.42	18.42	18.42	18.42	18.42	18.42	18.42	18.42	18.42	18.42	18.42	18.42	18.42	18.42	18.42	18.42	18.42	18.42	18.42
18.41	18.41	18.41	18.41	18.41	18.41	18.41	18.41	18.41	18.41	18.41	18.41	18.41	18.41	18.41	18.41	18.41	18.41	18.41	18.41	18.41	18.41	18.41	18.41	18.41	18.41	18.41	18.41	18.41	18.41	18.41	18.41	18.41	18.41	18.41	18.41	18.41	18.41	18.41	18.41	18.41	18.41	18.41	18.41	18.41	18.41	18.41	18.41	18.41	18.41
18.4	18.4	18.4	18.4	18.4	18.4	18.4	18.4	18.4	18.4	18.4	18.4	18.4	18.4	18.4	18.4	18.4	18.4	18.4	18.4	18.4	18.4	18.4	18.4	18.4	18.4	18.4	18.4	18.4	18.4	18.4	18.4	18.4	18.4	18.4	18.4	18.4	18.4	18.4	18.4	18.4	18.4	18.4	18.4	18.4	18.4	18.4	18.4	18.4	18.4
18.39	18.39	18.39	18.39	18.39	18.39	18.39	18.39	18.39	18.39	18.39	18.39	18.39	18.39	18.39	18.39	18.39	18.39	18.39	18.39	18.39	18.39	18.39	18.39	18.39	18.39	18.39	18.39	18.39	18.39	18.39	18.39	18.39	18.39	18.39	18.39	18.39	18.39	18.39	18.39	18.39	18.39	18.39	18.39	18.39	18.39	18.39	18.39	18.39	18.39
18.38	18.38	18.38	18.38	18.38	18.38	18.38	18.38	18.38	18.38	18.38	18.38	18.38	18.38	18.38	18.38	18.38	18.38	18.38	18.38	18.38	18.38	18.38	18.38	18.38	18.38	18.38	18.38	18.38	18.38	18.38	18.38	18.38	18.38	18.38	18.38	18.38	18.38	18.38	18.38	18.38	18.38	18.38	18.38	18.38	18.38	18.38	18.38	18.38	18.38
18.37	18.37	18.37	18.37	18.37	18.37	18.37	18.37	18.37	18.37	18.37	18.37	18.37	18.37	18.37	18.37	18.37	18.37	18.37	18.37	18.37	18.37	18.37	18.37	18.37	18.37	18.37	18.37	18.37	18.37	18.37	18.37	18.37	18.37	18.37	18.37	18.37	18.37	18.37	18.37	18.37	18.37	18.37	18.37	18.37	18.37	18.37	18.37	18.37	18.37
18.36	18.36	18.36	18.36	18.36	18.36	18.36	18.36	18.36	18.36	18.36	18.36	18.36	18.36	18.36	18.36	18.36	18.36	18.36	18.36	18.36	18.36	18.36	18.36	18.36	18.36	18.36	18.36	18.36	18.36	18.36	18.36	18.36	18.36	18.36	18.36	18.36	18.36	18.36	18.36	18.36	18.36	18.36	18.36	18.36	18.36	18.36	18.36	18.36	18.36
18.35	18.35	18.35	18.35	18.35	18.35	18.35	18.35	18.35	18.35	18.35	18.35	18.35	18.35	18.35	18.35	18.35	18.35	18.35	18.35	18.35	18.35	18.35	18.35	18.35	18.35	18.35	18.35	18.35	18.35	18.35	18.35	18.35	18.35	18.35	18.35	18.35	18.35	18.35	18.35	18.35	18.35	18.35	18.35	18.35	18.35	18.35	18.35	18.35	18.35
18.34	18.34	18.34	18.34	18.34	18.34	18.34	18.34	18.34	18.34	18.34	18.34	18.34	18.34	18.34	18.34	18.34	18.34	18.34	18.34	18.34	18.34	18.34	18.34	18.34	18.34	18.34	18.34	18.34	18.34	18.34	18.34	18.34	18.34	18.34	18.34	18.34	18.34	18.34	18.34	18.34	18.34	18.34	18.34	18.34	18.34	18.34	18.34	18.34	18.34
18.33	18.33	18.33	18.33	18.33	18.33	18.33	18.33	18.33	18.33	18.33	18.33	18.33	18.33	18.33	18.33	18.33	18.33	18.33	18.33	18.33	18.33	18.33	18.33	18.33	18.33	18.33	18.33	18.33	18.33	18.33	18.33	18.33	18.33	18.33	18.33	18.33	18.33	18.33	18.33	18.33	18.33	18.33	18.33	18.33	18.33	18.33	18.33	18.33	18.33
18.32	18.32	18.32	18.32	18.32	18.32	18.32	18.32	18.32	18.32	18.32	18.32	18.32	18.32	18.32	18.32	18.32	18.32	18.32	18.32	18.32	18.32	18.32	18.32	18.32	18.32	18.32	18.32	18.32	18.32	18.32	18.32	18.32	18.32	18.32	18.32	18.32	18.32	18.32	18.32	18.32	18.32	18.32	18.32	18.32	18.32	18.32	18.32	18.32	18.32
18.31	18.31	18.31	18.31	18.31	18.31	18.31	18.31	18.31	18.31	18.31	18.31	18.31	18.31	18.31	18.31	18.31	18.31	18.31	18.31	18.31	18.31	18.31	18.31	18.31	18.31	18.31	18.31	18.31	18.31	18.31	18.31	18.31	18.31	18.31	18.31	18.31	18.31	18.31	18.31	18.31	18.31	18.31	18.31	18.31	18.31	18.31	18.31	18.31	18.31
18.3	18.3	18.3	18.3	18.3	18.3	18.3	18.3	18.3	18.3	18.3	18.3	18.3	18.3	18.3	18.3	18.3	18.3	18.3	18.3	18.3	18.3	18.3	18.3	18.3	18.3	18.3	18.3	18.3	18.3	18.3	18.3	18.3	18.3	18.3	18.3	18.3	18.3	18.3	18.3	18.3	18.3	18.3	18.3	18.3	18.3	18.3	18.3	18.3	18.3
18.29	18.29	18.29	18.29	18.29	18.29	18.29	18.29	18.29	18.29	18.29	18.29	18.29	18.29	18.29	18.29	18.29	18.29	18.29	18.29	18.29	18.29	18.29	18.29	18.29	18.29	18.29	18.29	18.29	18.29	18.29	18.29	18.29	18.29	18.29	18.29	18.29	18.29	18.29	18.29	18.29	18.29	18.29	18.29	18.29	18.29	18.29	18.29	18.29	18.29
18.28	18.28	18.28	18.28	18.28	18.28	18.28	18.28	18.28	18.28	18.28	18.28	18.28	18.28	18.28	18.28	18.28	18.28	18.28	18.28	18.28	18.28	18.28	18.28	18.28	18.28	18.28	18.28	18.28	18.28	18.28	18.28	18.28	18.28	18.28	18.28	18.28	18.28	18.28	18.28	18.28	18.28	18.28	18.28	18.28	18.28	18.28	18.28	18.28	18.28
18.27	18.27	18.27	18.27	18.27	18.27	18.27	18.27	18.27	18.27	18.27	18.27	18.27	18.27	18.27	18.27	18.27	18.27	18.27	18.27	18.27	18.27	18.27	18.27	18.27	18.27	18.27	18.27	18.27	18.27	18.27	18.27	18.27	18.27	18.27	18.27	18.27	18.27	18.27	18.27	18.27	18.27	18.27	18.27	18.27	18.27	18.27	18.27	18.27	18.27
18.26	18.26	18.26	18.26	18.26	18.26	18.26	18.26	18.26	18.26	18.26	18.26	18.26	18.26	18.26	18.26	18.26	18.26	18.26	18.26	18.26	18.26	18.26	18.26	18.26	18.26	18.26	18.26	18.26	18.26	18.26	18.26	18.26	18.26	18.26	18.26	18.26	18.26	18.26	18.26	18.26	18.26	18.26	18.26	18.26	18.26	18.26	18.26	18.26	18.26
18.25	18.25	18.25	18.25	18.25	18.25	18.25	18.25	18.25	18.25	18.25	18.25	18.25	18.25	18.25	18.25	18.25	18.25	18.25	18.25	18.25	18.25	18.25	18.25	18.25	18.25	18.25	18.25	18.25	18.25	18.25	18.25	18.25	18.25	18.25	18.25	18.25	18.25	18.25	18.25	18.25	18.25	18.25	18.25	18.25	18.25	18.25	18.25	18.25	18.25
18.24	18.24	18.24	18.24	18.24	18.24	18.24	18.24	18.24	18.24	18.24	18.24	18.24	18.24	18.24	18.24	18.24	18.24	18.24	18.24	18.24	18.24	18.24	18.24	18.24	18.24	18.24	18.24	18.24	18.24	18.24	18.24	18.24	18.24	18.24	18.24	18.24	18.24	18.24	18.24	18.24	18.24	18.24	18.24	18.24	18.24	18.24	18.24	18.24	18.24
18.23	18.23	18.23	18.23	18.23	18.23	18.23	18.23	18.23	18.23	18.23	18.23	18.23	18.23	18.23	18.23	18.23	18.23	18.23	18.23	18.23	18.23	18.23	18.23	18.23	18.23	18.23	18.23	18.23	18.23	18.23	18.23	18.23	18.23	18.23	18.23	18.23	18.23	18.23	18.23	18.23	18.23	18.23	18.23	18.23	18.23	18.23	18.23	18.23	18.23
18.22	18.22	18.22	18.22	18.22	18.22	18.22	18.22	18.22	18.22	18.22	18.22	18.22	18.22	18.22	18.22	18.22	18.22	18.22	18.22	18.22	18.22	18.22	18.22	18.22	18.22	18.22	18.22	18.22	18.22	18.22	18.22	18.22	18.22	18.22	18.22	18.22	18.22	18.22	18.22	18.22	18.22	18.22	18.22	18.22	18.22	18.22	18.22	18.22	18.22
18.21	18.21	18.21	18.21	18.21	18.21	18.21	18.21	18.21	18.21	18.21	18.21	18.21	18.21	18.21	18.21	18.21	18.21	18.21	18.21	18.21	18.21	18.21	18.21	18.21	18.21	18.21	18.21	18.21	18.21	18.21	18.21	18.21	18.21	18.21	18.21	18.21	18.21	18.21	18.21	18.21	18.21	18.21	18.21	18.21	18.21	18.21	18.21	18.21	18.21
18.2	18.2	18.2	18.2	18.2	18.2	18.2	18.2	18.2	18.2	18.2	18.2	18.2	18.2	18.2	18.2	18.2	18.2	18.2	18.2	18.2	18.2	18.2	18.2	18.2	18.2	18.2	18.2	18.2	18.2	18.2	18.2	18.2	18.2	18.2	18.2	18.2	18.2	18.2	18.2	18.2	18.2	18.2	18.2	18.2	18.2	18.2	18.2	18.2	18.2
18.19	18.19	18.19	18.19	18.19	18.19	18.19	18.19	18.19	18.19	18.19	18.19	18.19	18.19	18.19	18.19	18.19	18.19	18.19	18.19	18.19	18.19	18.19	18.19	18.19	18.19	18.19	18.19	18.19	18.19	18.19	18.19	18.19	18.19	18.19	18.19	18.19	18.19	18.19	18.19	18.19	18.19	18.19	18.19	18.19	18.19	18.19	18.19	18.19	18.19
18.18	18.18	18.18	18.18	18.18	18.18	18.18	18.18	18.18	18.18	18.18	18.18	18.18	18.18	18.18	18.18	18.18	18.18	18.18	18.18	18.18	18.18	18.18	18.18	18.18	18.18	18.18	18.18	18.18	18.18	18.18	18.18	18.18	18.18	18.18	18.18	18.18	18.18	18.18	18.18	18.18	18.18	18.18	18.18	18.18	18.18	18.18	18.18	18.18	18.18
18.17	18.17	18.17	18.17	18.17	18.17	18.17	18.17	18.17	18.17	18.17	18.17	18.17	18.17	18.17	18.17	18.17	18.17	18.17	18.17	18.17	18.17	18.17	18.17	18.17	18.17	18.17	18.17	18.17	18.17	18.17	18.17	18.17	18.17	18.17	18.17	18.17	18.17	18.17	18.17	18.17	18.17	18.17	18.17	18.17	18.17	18.17	18.17	18.17	18.17
18.16	18.16	18.16	18.16	18.16	18.16	18.16	18.16	18.16	18.16	18.16	18.16	18.16	18.16	18.16	18.16	18.16	18.16	18.16	18.16	18.16	18.16	18.16	18.16	18.16	18.16	18.16	18.16	18.16	18.16	18.16	18.16	18.16	18.16	18.16	18.16	18.16	18.16	18.16	18.16	18.16	18.16	18.16	18.16	18.16	18.16	18.16	18.16	18.16	18.16
18.15	18.15	18.15	18.15	18.15	18.15	18.15	18.15	18.15	18.15	18.15	18.15	18.15	18.15	18.15	18.15	18.15	18.15	18.15	18.15	18.15	18.15	18.15	18.15	18.15	18.15	18.15	18.15	18.15	18.15	18.15	18.15	18.15	18.15	18.15	18.15	18.15	18.15	18.15	18.15	18.15	18.15	18.15	18.15	18.15	18.15	18.15	18.15	18.15	18.15
18.14	18.14	18.14	18.14	18.14	18.14	18.14	18.14	18.14	18.14	18.14	18.14	18.14	18.14	18.14	18.14	18.14	18.14	18.14	18.14	18.14	18.14	18.14	18.14	18.14	18.14	18.14	18.14	18.14	18.14	18.14	18.14	18.14	18.14	18.14	18.14	18.14	18.14	18.14	18.14	18.14	18.14	18.14	18.14	18.14	18.14	18.14	18.14	18.14	18.14
18.13	18.13	18.13	18.13	18.13	18.13	18.13	18.13	18.13	18.13	18.13	18.13	18.13	18.13	18.13	18.13	18.13	18.13	18.13	18.13	18.13	18.13	18.13	18.13	18.13	18.13	18.13	18.13	18.13	18.13	18.13	18.13	18.13	18.13	18.13	18.13	18.13	18.13	18.13	18.13	18.13	18.13	18.13	18.13	18.13	18.13	18.13	18.13	18.13	18.13
18.12	18.12	18.12	18.12	18.12	18.12	18.12	18.12	18.12	18.12	18.12	18.12	18.12	18.12	18.12	18.12	18.12	18.12	18.12	18.12	18.12	18.12	18.12	18.12	18.12	18.12	18.12	18.12	18.12	18.12	18.12	18.12	18.12	18.12	18.12	18.12	18.12	18.12	18.12	18.12	18.12	18.12	18.12	18.12	18.12	18.12	18.12	18.12	18.12	18.12
18.11	18.11	18.11	18.11	18.11	18.11	18.11	18.11	18.11	18.11	18.11	18.11	18.11	18.11	18.11	18.11	18.11	18.11	18.11	18.11	18.11	18.11	18.11	18.11	18.11	18.11	18.11	18.11	18.11	18.11	18.11	18.11	18.11	18.11	18.11	18.11	18.11	18.11	18.11	18.11	18.11	18.11	18.11	18.11	18.11	18.11	18.11	18.11	18.11	18.11
18.1	18.1	18.1	18.1	18.1	18.1	18.1	18.1	18.1	18.1	18.1	18.1	18.1	18.1	18.1	18.1	18.1	18.1	18.1	18.1	18.1	18.1	18.1	18.1	18.1	18.1	18.1	18.1	18.1	18.1	18.1	18.1	18.1	18.1	18.1	18.1	18.1	18.1	18.1	18.1	18.1	18.1	18.1	18.1	18.1	18.1	18.1	18.1	18.1	18.1
18.09	18.09	18.09	18.09	18.09	18.09	18.09	18.09	18.09	18.09	18.09	18.09	18.09	18.09	18.09	18.09	18.09	18.09	18.09	18.09	18.09	18.09	18.09	18.09	18.09	18.09	18.09	18.09	18.09	18.09	18.09	18.09	18.09	18.09	18.09	18.09	18.09	18.09	18.09	18.09	18.09	18.09	18.09	18.09	18.09	18.09	18.09	18.09	18.09	18.09
18.08	18.08	18.08	18.08	18.08	18.08	18.08	18.08	18.08	18.08	18.08	18.08	18.08	18.08	18.08	18.08	18.08	18.08	18.08	18.08	18.08	18.08	18.08	18.08	18.08	18.08	18.08	18.08	18.08	18.08	18.08	18.08	18.08	18.08	18.08	18.08	18.08	18.08	18.08	18.08	18.08	18.08	18.08	18.08	18.08	18.08	18.08	18.08	18.08	18.08
18.07	18.07	18.07	18.07	18.07	18.07	18.07	18.07	18.07	18.07	18.07	18.07	18.07	18.07	18.07	18.07	18.07	18.07	18.07	18.07	18.07	18.07	18.07	18.07	18.07	18.07	18.07	18.07	18.07	18.07	18.07	18.07	18.07	18.07	18.07	18.07	18.07	18.07	18.07	18.07	18.07	18.07	18.07	18.07	18.07	18.07	18.07	18.07	18.07	18.07
18.06	18.06	18.06	18.06	18.06	18.06	18.06	18.06	18.06	18.06	18.06	18.06	18.06	18.06	18.06	18.06	18.06	18.06	18.06	18.06	18.06	18.06	18.06	18.06	18.06	18.06	18.06	18.06	18.06	18.06	18.06	18.06	18.06	18.06	18.06	18.06	18.06	18.06	18.06	18.06	18.06	18.06	18.06	18.06	18.06	18.06	18.06	18.06	18.06	18.06
18.05	18.05	18.05	18.05	18.05	18.05	18.05	18.05	18.05	18.05	18.05	18.05	18.05	18.05	18.05	18.05	18.05	18.05	18.05	18.05	18.05	18.05	18.05	18.05	18.05	18.05	18.05	18.05	18.05	18.05	18.05	18.05	18.05	18.05	18.05	18.05	18.05	18.05	18.05	18.05	18.05	18.05	18.05	18.05	18.05	18.05	18.05	18.05	18.05	18.05
18.04	18.04	18.04	18.04	18.04	18.04	18.04	18.04	18.04	18.04	18.04	18.04	18.04	18.04	18.04	18.04	18.04	18.04	18.04	18.04	18.04	18.04	18.04	18.04	18.04	18.04	18.04	18.04	18.04	18.04	18.04	18.04	18.04	18.04	18.04	18.04	18.04	18.04	18.04	18.04	18.04	18.04	18.04	18.04	18.04	18.04	18.04	18.04	18.04	18.04
18.03	18.03	18.03	18.03	18.03	18.03	18.03	18.03	18.03	18.03	18.03	18.03	18.03	18.03	18.03	18.03	18.03	18.03	18.03	18.03	18.03	18.03	18.03	18.03	18.03	18.03	18.03	18.03	18.03	18.03	18.03	18.03	18.03	18.03	18.03	18.03	18.03	18.03	18.03	18.03	18.03	18.03	18.03	18.03	18.03	18.03	18.03	18.03	18.03	18.03
18.02	18.02	18.02	18.02	18.02	18.02	18.02	18.02	18.02	18.02	18.02	18.02	18.02	18.02	18.02	18.02	18.02	18.02	18.02	18.02	18.02	18.02	18.02	18.02	18.02	18.02	18.02	18.02	18.02	18.02	18.02	18.02	18.02	18.02	18.02	18.02	18.02	18.02	18.02	18.02	18.02	18.02	18.02	18.02	18.02	18.02	18.02	18.02	18.02	18.02
18.01	18.01	18.01	18.01	18.01	18.01	18.01	18.01	18.01	18.01	18.01	18.01	18.01	18.01	18.01	18.01	18.01	18.01	18.01	18.01	18.01	18.01	18.01	18.01	18.01	18.01	18.01	18.01	18.01	18.01	18.01	18.01	18.01	18.01	18.01	18.01	18.01	18.01	18.01	18.01	18.01	18.01	18.01	18.01	18.01	18.01	18.01	18.01	18.01	18.01
18	18	18	18	18	18	18	18	18	18	18	18	18	18	18	18	18	18	18	18	18	18	18	18	18	18	18	18	18	18	18	18	18	18	18	18	18	18	18	18	18	18	18	18	18	18	18	18	18	18
17.99	17.99	17.99	17.99	17.99	17.99	17.99	17.99	17.99	17.99	17.99	17.99	17.99	17.99	17.99	17.99	17.99	17.99	17.99	17.99	17.99	17.99	17.99	17.99	17.99	17.99	17.99	17.99	17.99	17.99	17.99	17.99	17.99	17.99	17.99	17.99	17.99	17.99	17.99	17.99	17.99	17.99	17.99	17.99	17.99	17.99	17.99	17.99	17.99	17.99
17.98	17.98	17.98	17.98	17.98	17.98	17.98	17.98	17.98	17.98	17.98	17.98	17.98	17.98	17.98	17.98	17.98	17.98	17.98	17.98	17.98	17.98	17.98	17.98	17.98	17.98	17.98	17.98	17.98	17.98	17.98	17.98	17.98	17.98	17.98	17.98	17.98	17.98	17.98	17.98	17.98	17.98	17.98	17.98	17.98	17.98	17.98	17.98	17.98	17.98
17.97	17.97	17.97	17.97	17.97	17.97	17.97	17.97	17.97	17.97	17.97	17.97	17.97	17.97	17.97	17.97	17.97	17.97	17.97	17.97	17.97	17.97	17.97	17.97	17.97	17.97	17.97	17.97	17.97	17.97	17.97	17.97	17.97	17.97	17.97	17.97	17.97	17.97	17.97	17.97	17.97	17.97	17.97	17.97	17.97	17.97	17.97	17.97	17.97	17.97
17.96	17.96	17.96	17.96	17.96	17.96	17.96	17.96	17.96	17.96	17.96	17.96	17.96	17.96	17.96	17.96	17.96	17.96	17.96	17.96	17.96	17.96	17.96	17.96	17.96	17.96	17.96	17.96	17.96	17.96	17.96	17.96	17.96	17.96	17.96	17.96	17.96	17.96	17.96	17.96	17.96	17.96	17.96	17.96	17.96	17.96	17.96	17.96	17.96	17.96
[truncated: 950 more columns]

## Sheet: Fig1a_Cloudtop_Lon
108.06	108.07	108.08	108.09	108.1	108.11	108.12	108.13	108.14	108.15	108.16	108.17	108.18	108.19	108.2	108.21	108.22	108.23	108.24	108.25	108.26	108.27	108.28	108.29	108.3	108.31	108.32	108.33	108.34	108.35	108.36	108.37	108.38	108.39	108.4	108.41	108.42	108.43	108.44	108.45	108.46	108.47	108.48	108.49	108.5	108.51	108.52	108.53	108.54	108.55
108.06	108.07	108.08	108.09	108.1	108.11	108.12	108.13	108.14	108.15	108.16	108.17	108.18	108.19	108.2	108.21	108.22	108.23	108.24	108.25	108.26	108.27	108.28	108.29	108.3	108.31	108.32	108.33	108.34	108.35	108.36	108.37	108.38	108.39	108.4	108.41	108.42	108.43	108.44	108.45	108.46	108.47	108.48	108.49	108.5	108.51	108.52	108.53	108.54	108.55
108.06	108.07	108.08	108.09	108.1	108.11	108.12	108.13	108.14	108.15	108.16	108.17	108.18	108.19	108.2	108.21	108.22	108.23	108.24	108.25	108.26	108.27	108.28	108.29	108.3	108.31	108.32	108.33	108.34	108.35	108.36	108.37	108.38	108.39	108.4	108.41	108.42	108.43	108.44	108.45	108.46	108.47	108.48	108.49	108.5	108.51	108.52	108.53	108.54	108.55
108.06	108.07	108.08	108.09	108.1	108.11	108.12	108.13	108.14	108.15	108.16	108.17	108.18	108.19	108.2	108.21	108.22	108.23	108.24	108.25	108.26	108.27	108.28	108.29	108.3	108.31	108.32	108.33	108.34	108.35	108.36	108.37	108.38	108.39	108.4	108.41	108.42	108.43	108.44	108.45	108.46	108.47	108.48	108.49	108.5	108.51	108.52	108.53	108.54	108.55
108.06	108.07	108.08	108.09	108.1	108.11	108.12	108.13	108.14	108.15	108.16	108.17	108.18	108.19	108.2	108.21	108.22	108.23	108.24	108.25	108.26	108.27	108.28	108.29	108.3	108.31	108.32	108.33	108.34	108.35	108.36	108.37	108.38	108.39	108.4	108.41	108.42	108.43	108.44	108.45	108.46	108.47	108.48	108.49	108.5	108.51	108.52	108.53	108.54	108.55
108.06	108.07	108.08	108.09	108.1	108.11	108.12	108.13	108.14	108.15	108.16	108.17	108.18	108.19	108.2	108.21	108.22	108.23	108.24	108.25	108.26	108.27	108.28	108.29	108.3	108.31	108.32	108.33	108.34	108.35	108.36	108.37	108.38	108.39	108.4	108.41	108.42	108.43	108.44	108.45	108.46	108.47	108.48	108.49	108.5	108.51	108.52	108.53	108.54	108.55
108.06	108.07	108.08	108.09	108.1	108.11	108.12	108.13	108.14	108.15	108.16	108.17	108.18	108.19	108.2	108.21	108.22	108.23	108.24	108.25	108.26	108.27	108.28	108.29	108.3	108.31	108.32	108.33	108.34	108.35	108.36	108.37	108.38	108.39	108.4	108.41	108.42	108.43	108.44	108.45	108.46	108.47	108.48	108.49	108.5	108.51	108.52	108.53	108.54	108.55
108.06	108.07	108.08	108.09	108.1	108.11	108.12	108.13	108.14	108.15	108.16	108.17	108.18	108.19	108.2	108.21	108.22	108.23	108.24	108.25	108.26	108.27	108.28	108.29	108.3	108.31	108.32	108.33	108.34	108.35	108.36	108.37	108.38	108.39	108.4	108.41	108.42	108.43	108.44	108.45	108.46	108.47	108.48	108.49	108.5	108.51	108.52	108.53	108.54	108.55
108.06	108.07	108.08	108.09	108.1	108.11	108.12	108.13	108.14	108.15	108.16	108.17	108.18	108.19	108.2	108.21	108.22	108.23	108.24	108.25	108.26	108.27	108.28	108.29	108.3	108.31	108.32	108.33	108.34	108.35	108.36	108.37	108.38	108.39	108.4	108.41	108.42	108.43	108.44	108.45	108.46	108.47	108.48	108.49	108.5	108.51	108.52	108.53	108.54	108.55
108.06	108.07	108.08	108.09	108.1	108.11	108.12	108.13	108.14	108.15	108.16	108.17	108.18	108.19	108.2	108.21	108.22	108.23	108.24	108.25	108.26	108.27	108.28	108.29	108.3	108.31	108.32	108.33	108.34	108.35	108.36	108.37	108.38	108.39	108.4	108.41	108.42	108.43	108.44	108.45	108.46	108.47	108.48	108.49	108.5	108.51	108.52	108.53	108.54	108.55
108.06	108.07	108.08	108.09	108.1	108.11	108.12	108.13	108.14	108.15	108.16	108.17	108.18	108.19	108.2	108.21	108.22	108.23	108.24	108.25	108.26	108.27	108.28	108.29	108.3	108.31	108.32	108.33	108.34	108.35	108.36	108.37	108.38	108.39	108.4	108.41	108.42	108.43	108.44	108.45	108.46	108.47	108.48	108.49	108.5	108.51	108.52	108.53	108.54	108.55
108.06	108.07	108.08	108.09	108.1	108.11	108.12	108.13	108.14	108.15	108.16	108.17	108.18	108.19	108.2	108.21	108.22	108.23	108.24	108.25	108.26	108.27	108.28	108.29	108.3	108.31	108.32	108.33	108.34	108.35	108.36	108.37	108.38	108.39	108.4	108.41	108.42	108.43	108.44	108.45	108.46	108.47	108.48	108.49	108.5	108.51	108.52	108.53	108.54	108.55
108.06	108.07	108.08	108.09	108.1	108.11	108.12	108.13	108.14	108.15	108.16	108.17	108.18	108.19	108.2	108.21	108.22	108.23	108.24	108.25	108.26	108.27	108.28	108.29	108.3	108.31	108.32	108.33	108.34	108.35	108.36	108.37	108.38	108.39	108.4	108.41	108.42	108.43	108.44	108.45	108.46	108.47	108.48	108.49	108.5	108.51	108.52	108.53	108.54	108.55
108.06	108.07	108.08	108.09	108.1	108.11	108.12	108.13	108.14	108.15	108.16	108.17	108.18	108.19	108.2	108.21	108.22	108.23	108.24	108.25	108.26	108.27	108.28	108.29	108.3	108.31	108.32	108.33	108.34	108.35	108.36	108.37	108.38	108.39	108.4	108.41	108.42	108.43	108.44	108.45	108.46	108.47	108.48	108.49	108.5	108.51	108.52	108.53	108.54	108.55
108.06	108.07	108.08	108.09	108.1	108.11	108.12	108.13	108.14	108.15	108.16	108.17	108.18	108.19	108.2	108.21	108.22	108.23	108.24	108.25	108.26	108.27	108.28	108.29	108.3	108.31	108.32	108.33	108.34	108.35	108.36	108.37	108.38	108.39	108.4	108.41	108.42	108.43	108.44	108.45	108.46	108.47	108.48	108.49	108.5	108.51	108.52	108.53	108.54	108.55
108.06	108.07	108.08	108.09	108.1	108.11	108.12	108.13	108.14	108.15	108.16	108.17	108.18	108.19	108.2	108.21	108.22	108.23	108.24	108.25	108.26	108.27	108.28	108.29	108.3	108.31	108.32	108.33	108.34	108.35	108.36	108.37	108.38	108.39	108.4	108.41	108.42	108.43	108.44	108.45	108.46	108.47	108.48	108.49	108.5	108.51	108.52	108.53	108.54	108.55
108.06	108.07	108.08	108.09	108.1	108.11	108.12	108.13	108.14	108.15	108.16	108.17	108.18	108.19	108.2	108.21	108.22	108.23	108.24	108.25	108.26	108.27	108.28	108.29	108.3	108.31	108.32	108.33	108.34	108.35	108.36	108.37	108.38	108.39	108.4	108.41	108.42	108.43	108.44	108.45	108.46	108.47	108.48	108.49	108.5	108.51	108.52	108.53	108.54	108.55
108.06	108.07	108.08	108.09	108.1	108.11	108.12	108.13	108.14	108.15	108.16	108.17	108.18	108.19	108.2	108.21	108.22	108.23	108.24	108.25	108.26	108.27	108.28	108.29	108.3	108.31	108.32	108.33	108.34	108.35	108.36	108.37	108.38	108.39	108.4	108.41	108.42	108.43	108.44	108.45	108.46	108.47	108.48	108.49	108.5	108.51	108.52	108.53	108.54	108.55
108.06	108.07	108.08	108.09	108.1	108.11	108.12	108.13	108.14	108.15	108.16	108.17	108.18	108.19	108.2	108.21	108.22	108.23	108.24	108.25	108.26	108.27	108.28	108.29	108.3	108.31	108.32	108.33	108.34	108.35	108.36	108.37	108.38	108.39	108.4	108.41	108.42	108.43	108.44	108.45	108.46	108.47	108.48	108.49	108.5	108.51	108.52	108.53	108.54	108.55
108.06	108.07	108.08	108.09	108.1	108.11	108.12	108.13	108.14	108.15	108.16	108.17	108.18	108.19	108.2	108.21	108.22	108.23	108.24	108.25	108.26	108.27	108.28	108.29	108.3	108.31	108.32	108.33	108.34	108.35	108.36	108.37	108.38	108.39	108.4	108.41	108.42	108.43	108.44	108.45	108.46	108.47	108.48	108.49	108.5	108.51	108.52	108.53	108.54	108.55
108.06	108.07	108.08	108.09	108.1	108.11	108.12	108.13	108.14	108.15	108.16	108.17	108.18	108.19	108.2	108.21	108.22	108.23	108.24	108.25	108.26	108.27	108.28	108.29	108.3	108.31	108.32	108.33	108.34	108.35	108.36	108.37	108.38	108.39	108.4	108.41	108.42	108.43	108.44	108.45	108.46	108.47	108.48	108.49	108.5	108.51	108.52	108.53	108.54	108.55
108.06	108.07	108.08	108.09	108.1	108.11	108.12	108.13	108.14	108.15	108.16	108.17	108.18	108.19	108.2	108.21	108.22	108.23	108.24	108.25	108.26	108.27	108.28	108.29	108.3	108.31	108.32	108.33	108.34	108.35	108.36	108.37	108.38	108.39	108.4	108.41	108.42	108.43	108.44	108.45	108.46	108.47	108.48	108.49	108.5	108.51	108.52	108.53	108.54	108.55
108.06	108.07	108.08	108.09	108.1	108.11	108.12	108.13	108.14	108.15	108.16	108.17	108.18	108.19	108.2	108.21	108.22	108.23	108.24	108.25	108.26	108.27	108.28	108.29	108.3	108.31	108.32	108.33	108.34	108.35	108.36	108.37	108.38	108.39	108.4	108.41	108.42	108.43	108.44	108.45	108.46	108.47	108.48	108.49	108.5	108.51	108.52	108.53	108.54	108.55
108.06	108.07	108.08	108.09	108.1	108.11	108.12	108.13	108.14	108.15	108.16	108.17	108.18	108.19	108.2	108.21	108.22	108.23	108.24	108.25	108.26	108.27	108.28	108.29	108.3	108.31	108.32	108.33	108.34	108.35	108.36	108.37	108.38	108.39	108.4	108.41	108.42	108.43	108.44	108.45	108.46	108.47	108.48	108.49	108.5	108.51	108.52	108.53	108.54	108.55
108.06	108.07	108.08	108.09	108.1	108.11	108.12	108.13	108.14	108.15	108.16	108.17	108.18	108.19	108.2	108.21	108.22	108.23	108.24	108.25	108.26	108.27	108.28	108.29	108.3	108.31	108.32	108.33	108.34	108.35	108.36	108.37	108.38	108.39	108.4	108.41	108.42	108.43	108.44	108.45	108.46	108.47	108.48	108.49	108.5	108.51	108.52	108.53	108.54	108.55
108.06	108.07	108.08	108.09	108.1	108.11	108.12	108.13	108.14	108.15	108.16	108.17	108.18	108.19	108.2	108.21	108.22	108.23	108.24	108.25	108.26	108.27	108.28	108.29	108.3	108.31	108.32	108.33	108.34	108.35	108.36	108.37	108.38	108.39	108.4	108.41	108.42	108.43	108.44	108.45	108.46	108.47	108.48	108.49	108.5	108.51	108.52	108.53	108.54	108.55
108.06	108.07	108.08	108.09	108.1	108.11	108.12	108.13	108.14	108.15	108.16	108.17	108.18	108.19	108.2	108.21	108.22	108.23	108.24	108.25	108.26	108.27	108.28	108.29	108.3	108.31	108.32	108.33	108.34	108.35	108.36	108.37	108.38	108.39	108.4	108.41	108.42	108.43	108.44	108.45	108.46	108.47	108.48	108.49	108.5	108.51	108.52	108.53	108.54	108.55
108.06	108.07	108.08	108.09	108.1	108.11	108.12	108.13	108.14	108.15	108.16	108.17	108.18	108.19	108.2	108.21	108.22	108.23	108.24	108.25	108.26	108.27	108.28	108.29	108.3	108.31	108.32	108.33	108.34	108.35	108.36	108.37	108.38	108.39	108.4	108.41	108.42	108.43	108.44	108.45	108.46	108.47	108.48	108.49	108.5	108.51	108.52	108.53	108.54	108.55
108.06	108.07	108.08	108.09	108.1	108.11	108.12	108.13	108.14	108.15	108.16	108.17	108.18	108.19	108.2	108.21	108.22	108.23	108.24	108.25	108.26	108.27	108.28	108.29	108.3	108.31	108.32	108.33	108.34	108.35	108.36	108.37	108.38	108.39	108.4	108.41	108.42	108.43	108.44	108.45	108.46	108.47	108.48	108.49	108.5	108.51	108.52	108.53	108.54	108.55
108.06	108.07	108.08	108.09	108.1	108.11	108.12	108.13	108.14	108.15	108.16	108.17	108.18	108.19	108.2	108.21	108.22	108.23	108.24	108.25	108.26	108.27	108.28	108.29	108.3	108.31	108.32	108.33	108.34	108.35	108.36	108.37	108.38	108.39	108.4	108.41	108.42	108.43	108.44	108.45	108.46	108.47	108.48	108.49	108.5	108.51	108.52	108.53	108.54	108.55
108.06	108.07	108.08	108.09	108.1	108.11	108.12	108.13	108.14	108.15	108.16	108.17	108.18	108.19	108.2	108.21	108.22	108.23	108.24	108.25	108.26	108.27	108.28	108.29	108.3	108.31	108.32	108.33	108.34	108.35	108.36	108.37	108.38	108.39	108.4	108.41	108.42	108.43	108.44	108.45	108.46	108.47	108.48	108.49	108.5	108.51	108.52	108.53	108.54	108.55
108.06	108.07	108.08	108.09	108.1	108.11	108.12	108.13	108.14	108.15	108.16	108.17	108.18	108.19	108.2	108.21	108.22	108.23	108.24	108.25	108.26	108.27	108.28	108.29	108.3	108.31	108.32	108.33	108.34	108.35	108.36	108.37	108.38	108.39	108.4	108.41	108.42	108.43	108.44	108.45	108.46	108.47	108.48	108.49	108.5	108.51	108.52	108.53	108.54	108.55
108.06	108.07	108.08	108.09	108.1	108.11	108.12	108.13	108.14	108.15	108.16	108.17	108.18	108.19	108.2	108.21	108.22	108.23	108.24	108.25	108.26	108.27	108.28	108.29	108.3	108.31	108.32	108.33	108.34	108.35	108.36	108.37	108.38	108.39	108.4	108.41	108.42	108.43	108.44	108.45	108.46	108.47	108.48	108.49	108.5	108.51	108.52	108.53	108.54	108.55
108.06	108.07	108.08	108.09	108.1	108.11	108.12	108.13	108.14	108.15	108.16	108.17	108.18	108.19	108.2	108.21	108.22	108.23	108.24	108.25	108.26	108.27	108.28	108.29	108.3	108.31	108.32	108.33	108.34	108.35	108.36	108.37	108.38	108.39	108.4	108.41	108.42	108.43	108.44	108.45	108.46	108.47	108.48	108.49	108.5	108.51	108.52	108.53	108.54	108.55
108.06	108.07	108.08	108.09	108.1	108.11	108.12	108.13	108.14	108.15	108.16	108.17	108.18	108.19	108.2	108.21	108.22	108.23	108.24	108.25	108.26	108.27	108.28	108.29	108.3	108.31	108.32	108.33	108.34	108.35	108.36	108.37	108.38	108.39	108.4	108.41	108.42	108.43	108.44	108.45	108.46	108.47	108.48	108.49	108.5	108.51	108.52	108.53	108.54	108.55
108.06	108.07	108.08	108.09	108.1	108.11	108.12	108.13	108.14	108.15	108.16	108.17	108.18	108.19	108.2	108.21	108.22	108.23	108.24	108.25	108.26	108.27	108.28	108.29	108.3	108.31	108.32	108.33	108.34	108.35	108.36	108.37	108.38	108.39	108.4	108.41	108.42	108.43	108.44	108.45	108.46	108.47	108.48	108.49	108.5	108.51	108.52	108.53	108.54	108.55
108.06	108.07	108.08	108.09	108.1	108.11	108.12	108.13	108.14	108.15	108.16	108.17	108.18	108.19	108.2	108.21	108.22	108.23	108.24	108.25	108.26	108.27	108.28	108.29	108.3	108.31	108.32	108.33	108.34	108.35	108.36	108.37	108.38	108.39	108.4	108.41	108.42	108.43	108.44	108.45	108.46	108.47	108.48	108.49	108.5	108.51	108.52	108.53	108.54	108.55
108.06	108.07	108.08	108.09	108.1	108.11	108.12	108.13	108.14	108.15	108.16	108.17	108.18	108.19	108.2	108.21	108.22	108.23	108.24	108.25	108.26	108.27	108.28	108.29	108.3	108.31	108.32	108.33	108.34	108.35	108.36	108.37	108.38	108.39	108.4	108.41	108.42	108.43	108.44	108.45	108.46	108.47	108.48	108.49	108.5	108.51	108.52	108.53	108.54	108.55
108.06	108.07	108.08	108.09	108.1	108.11	108.12	108.13	108.14	108.15	108.16	108.17	108.18	108.19	108.2	108.21	108.22	108.23	108.24	108.25	108.26	108.27	108.28	108.29	108.3	108.31	108.32	108.33	108.34	108.35	108.36	108.37	108.38	108.39	108.4	108.41	108.42	108.43	108.44	108.45	108.46	108.47	108.48	108.49	108.5	108.51	108.52	108.53	108.54	108.55
108.06	108.07	108.08	108.09	108.1	108.11	108.12	108.13	108.14	108.15	108.16	108.17	108.18	108.19	108.2	108.21	108.22	108.23	108.24	108.25	108.26	108.27	108.28	108.29	108.3	108.31	108.32	108.33	108.34	108.35	108.36	108.37	108.38	108.39	108.4	108.41	108.42	108.43	108.44	108.45	108.46	108.47	108.48	108.49	108.5	108.51	108.52	108.53	108.54	108.55
108.06	108.07	108.08	108.09	108.1	108.11	108.12	108.13	108.14	108.15	108.16	108.17	108.18	108.19	108.2	108.21	108.22	108.23	108.24	108.25	108.26	108.27	108.28	108.29	108.3	108.31	108.32	108.33	108.34	108.35	108.36	108.37	108.38	108.39	108.4	108.41	108.42	108.43	108.44	108.45	108.46	108.47	108.48	108.49	108.5	108.51	108.52	108.53	108.54	108.55
108.06	108.07	108.08	108.09	108.1	108.11	108.12	108.13	108.14	108.15	108.16	108.17	108.18	108.19	108.2	108.21	108.22	108.23	108.24	108.25	108.26	108.27	108.28	108.29	108.3	108.31	108.32	108.33	108.34	108.35	108.36	108.37	108.38	108.39	108.4	108.41	108.42	108.43	108.44	108.45	108.46	108.47	108.48	108.49	108.5	108.51	108.52	108.53	108.54	108.55
108.06	108.07	108.08	108.09	108.1	108.11	108.12	108.13	108.14	108.15	108.16	108.17	108.18	108.19	108.2	108.21	108.22	108.23	108.24	108.25	108.26	108.27	108.28	108.29	108.3	108.31	108.32	108.33	108.34	108.35	108.36	108.37	108.38	108.39	108.4	108.41	108.42	108.43	108.44	108.45	108.46	108.47	108.48	108.49	108.5	108.51	108.52	108.53	108.54	108.55
108.06	108.07	108.08	108.09	108.1	108.11	108.12	108.13	108.14	108.15	108.16	108.17	108.18	108.19	108.2	108.21	108.22	108.23	108.24	108.25	108.26	108.27	108.28	108.29	108.3	108.31	108.32	108.33	108.34	108.35	108.36	108.37	108.38	108.39	108.4	108.41	108.42	108.43	108.44	108.45	108.46	108.47	108.48	108.49	108.5	108.51	108.52	108.53	108.54	108.55
108.06	108.07	108.08	108.09	108.1	108.11	108.12	108.13	108.14	108.15	108.16	108.17	108.18	108.19	108.2	108.21	108.22	108.23	108.24	108.25	108.26	108.27	108.28	108.29	108.3	108.31	108.32	108.33	108.34	108.35	108.36	108.37	108.38	108.39	108.4	108.41	108.42	108.43	108.44	108.45	108.46	108.47	108.48	108.49	108.5	108.51	108.52	108.53	108.54	108.55
108.06	108.07	108.08	108.09	108.1	108.11	108.12	108.13	108.14	108.15	108.16	108.17	108.18	108.19	108.2	108.21	108.22	108.23	108.24	108.25	108.26	108.27	108.28	108.29	108.3	108.31	108.32	108.33	108.34	108.35	108.36	108.37	108.38	108.39	108.4	108.41	108.42	108.43	108.44	108.45	108.46	108.47	108.48	108.49	108.5	108.51	108.52	108.53	108.54	108.55
108.06	108.07	108.08	108.09	108.1	108.11	108.12	108.13	108.14	108.15	108.16	108.17	108.18	108.19	108.2	108.21	108.22	108.23	108.24	108.25	108.26	108.27	108.28	108.29	108.3	108.31	108.32	108.33	108.34	108.35	108.36	108.37	108.38	108.39	108.4	108.41	108.42	108.43	108.44	108.45	108.46	108.47	108.48	108.49	108.5	108.51	108.52	108.53	108.54	108.55
108.06	108.07	108.08	108.09	108.1	108.11	108.12	108.13	108.14	108.15	108.16	108.17	108.18	108.19	108.2	108.21	108.22	108.23	108.24	108.25	108.26	108.27	108.28	108.29	108.3	108.31	108.32	108.33	108.34	108.35	108.36	108.37	108.38	108.39	108.4	108.41	108.42	108.43	108.44	108.45	108.46	108.47	108.48	108.49	108.5	108.51	108.52	108.53	108.54	108.55
108.06	108.07	108.08	108.09	108.1	108.11	108.12	108.13	108.14	108.15	108.16	108.17	108.18	108.19	108.2	108.21	108.22	108.23	108.24	108.25	108.26	108.27	108.28	108.29	108.3	108.31	108.32	108.33	108.34	108.35	108.36	108.37	108.38	108.39	108.4	108.41	108.42	108.43	108.44	108.45	108.46	108.47	108.48	108.49	108.5	108.51	108.52	108.53	108.54	108.55
108.06	108.07	108.08	108.09	108.1	108.11	108.12	108.13	108.14	108.15	108.16	108.17	108.18	108.19	108.2	108.21	108.22	108.23	108.24	108.25	108.26	108.27	108.28	108.29	108.3	108.31	108.32	108.33	108.34	108.35	108.36	108.37	108.38	108.39	108.4	108.41	108.42	108.43	108.44	108.45	108.46	108.47	108.48	108.49	108.5	108.51	108.52	108.53	108.54	108.55
108.06	108.07	108.08	108.09	108.1	108.11	108.12	108.13	108.14	108.15	108.16	108.17	108.18	108.19	108.2	108.21	108.22	108.23	108.24	108.25	108.26	108.27	108.28	108.29	108.3	108.31	108.32	108.33	108.34	108.35	108.36	108.37	108.38	108.39	108.4	108.41	108.42	108.43	108.44	108.45	108.46	108.47	108.48	108.49	108.5	108.51	108.52	108.53	108.54	108.55
108.06	108.07	108.08	108.09	108.1	108.11	108.12	108.13	108.14	108.15	108.16	108.17	108.18	108.19	108.2	108.21	108.22	108.23	108.24	108.25	108.26	108.27	108.28	108.29	108.3	108.31	108.32	108.33	108.34	108.35	108.36	108.37	108.38	108.39	108.4	108.41	108.42	108.43	108.44	108.45	108.46	108.47	108.48	108.49	108.5	108.51	108.52	108.53	108.54	108.55
108.06	108.07	108.08	108.09	108.1	108.11	108.12	108.13	108.14	108.15	108.16	108.17	108.18	108.19	108.2	108.21	108.22	108.23	108.24	108.25	108.26	108.27	108.28	108.29	108.3	108.31	108.32	108.33	108.34	108.35	108.36	108.37	108.38	108.39	108.4	108.41	108.42	108.43	108.44	108.45	108.46	108.47	108.48	108.49	108.5	108.51	108.52	108.53	108.54	108.55
108.06	108.07	108.08	108.09	108.1	108.11	108.12	108.13	108.14	108.15	108.16	108.17	108.18	108.19	108.2	108.21	108.22	108.23	108.24	108.25	108.26	108.27	108.28	108.29	108.3	108.31	108.32	108.33	108.34	108.35	108.36	108.37	108.38	108.39	108.4	108.41	108.42	108.43	108.44	108.45	108.46	108.47	108.48	108.49	108.5	108.51	108.52	108.53	108.54	108.55
108.06	108.07	108.08	108.09	108.1	108.11	108.12	108.13	108.14	108.15	108.16	108.17	108.18	108.19	108.2	108.21	108.22	108.23	108.24	108.25	108.26	108.27	108.28	108.29	108.3	108.31	108.32	108.33	108.34	108.35	108.36	108.37	108.38	108.39	108.4	108.41	108.42	108.43	108.44	108.45	108.46	108.47	108.48	108.49	108.5	108.51	108.52	108.53	108.54	108.55
108.06	108.07	108.08	108.09	108.1	108.11	108.12	108.13	108.14	108.15	108.16	108.17	108.18	108.19	108.2	108.21	108.22	108.23	108.24	108.25	108.26	108.27	108.28	108.29	108.3	108.31	108.32	108.33	108.34	108.35	108.36	108.37	108.38	108.39	108.4	108.41	108.42	108.43	108.44	108.45	108.46	108.47	108.48	108.49	108.5	108.51	108.52	108.53	108.54	108.55
108.06	108.07	108.08	108.09	108.1	108.11	108.12	108.13	108.14	108.15	108.16	108.17	108.18	108.19	108.2	108.21	108.22	108.23	108.24	108.25	108.26	108.27	108.28	108.29	108.3	108.31	108.32	108.33	108.34	108.35	108.36	108.37	108.38	108.39	108.4	108.41	108.42	108.43	108.44	108.45	108.46	108.47	108.48	108.49	108.5	108.51	108.52	108.53	108.54	108.55
108.06	108.07	108.08	108.09	108.1	108.11	108.12	108.13	108.14	108.15	108.16	108.17	108.18	108.19	108.2	108.21	108.22	108.23	108.24	108.25	108.26	108.27	108.28	108.29	108.3	108.31	108.32	108.33	108.34	108.35	108.36	108.37	108.38	108.39	108.4	108.41	108.42	108.43	108.44	108.45	108.46	108.47	108.48	108.49	108.5	108.51	108.52	108.53	108.54	108.55
108.06	108.07	108.08	108.09	108.1	108.11	108.12	108.13	108.14	108.15	108.16	108.17	108.18	108.19	108.2	108.21	108.22	108.23	108.24	108.25	108.26	108.27	108.28	108.29	108.3	108.31	108.32	108.33	108.34	108.35	108.36	108.37	108.38	108.39	108.4	108.41	108.42	108.43	108.44	108.45	108.46	108.47	108.48	108.49	108.5	108.51	108.52	108.53	108.54	108.55
108.06	108.07	108.08	108.09	108.1	108.11	108.12	108.13	108.14	108.15	108.16	108.17	108.18	108.19	108.2	108.21	108.22	108.23	108.24	108.25	108.26	108.27	108.28	108.29	108.3	108.31	108.32	108.33	108.34	108.35	108.36	108.37	108.38	108.39	108.4	108.41	108.42	108.43	108.44	108.45	108.46	108.47	108.48	108.49	108.5	108.51	108.52	108.53	108.54	108.55
108.06	108.07	108.08	108.09	108.1	108.11	108.12	108.13	108.14	108.15	108.16	108.17	108.18	108.19	108.2	108.21	108.22	108.23	108.24	108.25	108.26	108.27	108.28	108.29	108.3	108.31	108.32	108.33	108.34	108.35	108.36	108.37	108.38	108.39	108.4	108.41	108.42	108.43	108.44	108.45	108.46	108.47	108.48	108.49	108.5	108.51	108.52	108.53	108.54	108.55
108.06	108.07	108.08	108.09	108.1	108.11	108.12	108.13	108.14	108.15	108.16	108.17	108.18	108.19	108.2	108.21	108.22	108.23	108.24	108.25	108.26	108.27	108.28	108.29	108.3	108.31	108.32	108.33	108.34	108.35	108.36	108.37	108.38	108.39	108.4	108.41	108.42	108.43	108.44	108.45	108.46	108.47	108.48	108.49	108.5	108.51	108.52	108.53	108.54	108.55
108.06	108.07	108.08	108.09	108.1	108.11	108.12	108.13	108.14	108.15	108.16	108.17	108.18	108.19	108.2	108.21	108.22	108.23	108.24	108.25	108.26	108.27	108.28	108.29	108.3	108.31	108.32	108.33	108.34	108.35	108.36	108.37	108.38	108.39	108.4	108.41	108.42	108.43	108.44	108.45	108.46	108.47	108.48	108.49	108.5	108.51	108.52	108.53	108.54	108.55
108.06	108.07	108.08	108.09	108.1	108.11	108.12	108.13	108.14	108.15	108.16	108.17	108.18	108.19	108.2	108.21	108.22	108.23	108.24	108.25	108.26	108.27	108.28	108.29	108.3	108.31	108.32	108.33	108.34	108.35	108.36	108.37	108.38	108.39	108.4	108.41	108.42	108.43	108.44	108.45	108.46	108.47	108.48	108.49	108.5	108.51	108.52	108.53	108.54	108.55
108.06	108.07	108.08	108.09	108.1	108.11	108.12	108.13	108.14	108.15	108.16	108.17	108.18	108.19	108.2	108.21	108.22	108.23	108.24	108.25	108.26	108.27	108.28	108.29	108.3	108.31	108.32	108.33	108.34	108.35	108.36	108.37	108.38	108.39	108.4	108.41	108.42	108.43	108.44	108.45	108.46	108.47	108.48	108.49	108.5	108.51	108.52	108.53	108.54	108.55
108.06	108.07	108.08	108.09	108.1	108.11	108.12	108.13	108.14	108.15	108.16	108.17	108.18	108.19	108.2	108.21	108.22	108.23	108.24	108.25	108.26	108.27	108.28	108.29	108.3	108.31	108.32	108.33	108.34	108.35	108.36	108.37	108.38	108.39	108.4	108.41	108.42	108.43	108.44	108.45	108.46	108.47	108.48	108.49	108.5	108.51	108.52	108.53	108.54	108.55
108.06	108.07	108.08	108.09	108.1	108.11	108.12	108.13	108.14	108.15	108.16	108.17	108.18	108.19	108.2	108.21	108.22	108.23	108.24	108.25	108.26	108.27	108.28	108.29	108.3	108.31	108.32	108.33	108.34	108.35	108.36	108.37	108.38	108.39	108.4	108.41	108.42	108.43	108.44	108.45	108.46	108.47	108.48	108.49	108.5	108.51	108.52	108.53	108.54	108.55
108.06	108.07	108.08	108.09	108.1	108.11	108.12	108.13	108.14	108.15	108.16	108.17	108.18	108.19	108.2	108.21	108.22	108.23	108.24	108.25	108.26	108.27	108.28	108.29	108.3	108.31	108.32	108.33	108.34	108.35	108.36	108.37	108.38	108.39	108.4	108.41	108.42	108.43	108.44	108.45	108.46	108.47	108.48	108.49	108.5	108.51	108.52	108.53	108.54	108.55
108.06	108.07	108.08	108.09	108.1	108.11	108.12	108.13	108.14	108.15	108.16	108.17	108.18	108.19	108.2	108.21	108.22	108.23	108.24	108.25	108.26	108.27	108.28	108.29	108.3	108.31	108.32	108.33	108.34	108.35	108.36	108.37	108.38	108.39	108.4	108.41	108.42	108.43	108.44	108.45	108.46	108.47	108.48	108.49	108.5	108.51	108.52	108.53	108.54	108.55
108.06	108.07	108.08	108.09	108.1	108.11	108.12	108.13	108.14	108.15	108.16	108.17	108.18	108.19	108.2	108.21	108.22	108.23	108.24	108.25	108.26	108.27	108.28	108.29	108.3	108.31	108.32	108.33	108.34	108.35	108.36	108.37	108.38	108.39	108.4	108.41	108.42	108.43	108.44	108.45	108.46	108.47	108.48	108.49	108.5	108.51	108.52	108.53	108.54	108.55
108.06	108.07	108.08	108.09	108.1	108.11	108.12	108.13	108.14	108.15	108.16	108.17	108.18	108.19	108.2	108.21	108.22	108.23	108.24	108.25	108.26	108.27	108.28	108.29	108.3	108.31	108.32	108.33	108.34	108.35	108.36	108.37	108.38	108.39	108.4	108.41	108.42	108.43	108.44	108.45	108.46	108.47	108.48	108.49	108.5	108.51	108.52	108.53	108.54	108.55
108.06	108.07	108.08	108.09	108.1	108.11	108.12	108.13	108.14	108.15	108.16	108.17	108.18	108.19	108.2	108.21	108.22	108.23	108.24	108.25	108.26	108.27	108.28	108.29	108.3	108.31	108.32	108.33	108.34	108.35	108.36	108.37	108.38	108.39	108.4	108.41	108.42	108.43	108.44	108.45	108.46	108.47	108.48	108.49	108.5	108.51	108.52	108.53	108.54	108.55
108.06	108.07	108.08	108.09	108.1	108.11	108.12	108.13	108.14	108.15	108.16	108.17	108.18	108.19	108.2	108.21	108.22	108.23	108.24	108.25	108.26	108.27	108.28	108.29	108.3	108.31	108.32	108.33	108.34	108.35	108.36	108.37	108.38	108.39	108.4	108.41	108.42	108.43	108.44	108.45	108.46	108.47	108.48	108.49	108.5	108.51	108.52	108.53	108.54	108.55
108.06	108.07	108.08	108.09	108.1	108.11	108.12	108.13	108.14	108.15	108.16	108.17	108.18	108.19	108.2	108.21	108.22	108.23	108.24	108.25	108.26	108.27	108.28	108.29	108.3	108.31	108.32	108.33	108.34	108.35	108.36	108.37	108.38	108.39	108.4	108.41	108.42	108.43	108.44	108.45	108.46	108.47	108.48	108.49	108.5	108.51	108.52	108.53	108.54	108.55
108.06	108.07	108.08	108.09	108.1	108.11	108.12	108.13	108.14	108.15	108.16	108.17	108.18	108.19	108.2	108.21	108.22	108.23	108.24	108.25	108.26	108.27	108.28	108.29	108.3	108.31	108.32	108.33	108.34	108.35	108.36	108.37	108.38	108.39	108.4	108.41	108.42	108.43	108.44	108.45	108.46	108.47	108.48	108.49	108.5	108.51	108.52	108.53	108.54	108.55
108.06	108.07	108.08	108.09	108.1	108.11	108.12	108.13	108.14	108.15	108.16	108.17	108.18	108.19	108.2	108.21	108.22	108.23	108.24	108.25	108.26	108.27	108.28	108.29	108.3	108.31	108.32	108.33	108.34	108.35	108.36	108.37	108.38	108.39	108.4	108.41	108.42	108.43	108.44	108.45	108.46	108.47	108.48	108.49	108.5	108.51	108.52	108.53	108.54	108.55
108.06	108.07	108.08	108.09	108.1	108.11	108.12	108.13	108.14	108.15	108.16	108.17	108.18	108.19	108.2	108.21	108.22	108.23	108.24	108.25	108.26	108.27	108.28	108.29	108.3	108.31	108.32	108.33	108.34	108.35	108.36	108.37	108.38	108.39	108.4	108.41	108.42	108.43	108.44	108.45	108.46	108.47	108.48	108.49	108.5	108.51	108.52	108.53	108.54	108.55
108.06	108.07	108.08	108.09	108.1	108.11	108.12	108.13	108.14	108.15	108.16	108.17	108.18	108.19	108.2	108.21	108.22	108.23	108.24	108.25	108.26	108.27	108.28	108.29	108.3	108.31	108.32	108.33	108.34	108.35	108.36	108.37	108.38	108.39	108.4	108.41	108.42	108.43	108.44	108.45	108.46	108.47	108.48	108.49	108.5	108.51	108.52	108.53	108.54	108.55
108.06	108.07	108.08	108.09	108.1	108.11	108.12	108.13	108.14	108.15	108.16	108.17	108.18	108.19	108.2	108.21	108.22	108.23	108.24	108.25	108.26	108.27	108.28	108.29	108.3	108.31	108.32	108.33	108.34	108.35	108.36	108.37	108.38	108.39	108.4	108.41	108.42	108.43	108.44	108.45	108.46	108.47	108.48	108.49	108.5	108.51	108.52	108.53	108.54	108.55
108.06	108.07	108.08	108.09	108.1	108.11	108.12	108.13	108.14	108.15	108.16	108.17	108.18	108.19	108.2	108.21	108.22	108.23	108.24	108.25	108.26	108.27	108.28	108.29	108.3	108.31	108.32	108.33	108.34	108.35	108.36	108.37	108.38	108.39	108.4	108.41	108.42	108.43	108.44	108.45	108.46	108.47	108.48	108.49	108.5	108.51	108.52	108.53	108.54	108.55
108.06	108.07	108.08	108.09	108.1	108.11	108.12	108.13	108.14	108.15	108.16	108.17	108.18	108.19	108.2	108.21	108.22	108.23	108.24	108.25	108.26	108.27	108.28	108.29	108.3	108.31	108.32	108.33	108.34	108.35	108.36	108.37	108.38	108.39	108.4	108.41	108.42	108.43	108.44	108.45	108.46	108.47	108.48	108.49	108.5	108.51	108.52	108.53	108.54	108.55
108.06	108.07	108.08	108.09	108.1	108.11	108.12	108.13	108.14	108.15	108.16	108.17	108.18	108.19	108.2	108.21	108.22	108.23	108.24	108.25	108.26	108.27	108.28	108.29	108.3	108.31	108.32	108.33	108.34	108.35	108.36	108.37	108.38	108.39	108.4	108.41	108.42	108.43	108.44	108.45	108.46	108.47	108.48	108.49	108.5	108.51	108.52	108.53	108.54	108.55
108.06	108.07	108.08	108.09	108.1	108.11	108.12	108.13	108.14	108.15	108.16	108.17	108.18	108.19	108.2	108.21	108.22	108.23	108.24	108.25	108.26	108.27	108.28	108.29	108.3	108.31	108.32	108.33	108.34	108.35	108.36	108.37	108.38	108.39	108.4	108.41	108.42	108.43	108.44	108.45	108.46	108.47	108.48	108.49	108.5	108.51	108.52	108.53	108.54	108.55
108.06	108.07	108.08	108.09	108.1	108.11	108.12	108.13	108.14	108.15	108.16	108.17	108.18	108.19	108.2	108.21	108.22	108.23	108.24	108.25	108.26	108.27	108.28	108.29	108.3	108.31	108.32	108.33	108.34	108.35	108.36	108.37	108.38	108.39	108.4	108.41	108.42	108.43	108.44	108.45	108.46	108.47	108.48	108.49	108.5	108.51	108.52	108.53	108.54	108.55
108.06	108.07	108.08	108.09	108.1	108.11	108.12	108.13	108.14	108.15	108.16	108.17	108.18	108.19	108.2	108.21	108.22	108.23	108.24	108.25	108.26	108.27	108.28	108.29	108.3	108.31	108.32	108.33	108.34	108.35	108.36	108.37	108.38	108.39	108.4	108.41	108.42	108.43	108.44	108.45	108.46	108.47	108.48	108.49	108.5	108.51	108.52	108.53	108.54	108.55
108.06	108.07	108.08	108.09	108.1	108.11	108.12	108.13	108.14	108.15	108.16	108.17	108.18	108.19	108.2	108.21	108.22	108.23	108.24	108.25	108.26	108.27	108.28	108.29	108.3	108.31	108.32	108.33	108.34	108.35	108.36	108.37	108.38	108.39	108.4	108.41	108.42	108.43	108.44	108.45	108.46	108.47	108.48	108.49	108.5	108.51	108.52	108.53	108.54	108.55
108.06	108.07	108.08	108.09	108.1	108.11	108.12	108.13	108.14	108.15	108.16	108.17	108.18	108.19	108.2	108.21	108.22	108.23	108.24	108.25	108.26	108.27	108.28	108.29	108.3	108.31	108.32	108.33	108.34	108.35	108.36	108.37	108.38	108.39	108.4	108.41	108.42	108.43	108.44	108.45	108.46	108.47	108.48	108.49	108.5	108.51	108.52	108.53	108.54	108.55
108.06	108.07	108.08	108.09	108.1	108.11	108.12	108.13	108.14	108.15	108.16	108.17	108.18	108.19	108.2	108.21	108.22	108.23	108.24	108.25	108.26	108.27	108.28	108.29	108.3	108.31	108.32	108.33	108.34	108.35	108.36	108.37	108.38	108.39	108.4	108.41	108.42	108.43	108.44	108.45	108.46	108.47	108.48	108.49	108.5	108.51	108.52	108.53	108.54	108.55
108.06	108.07	108.08	108.09	108.1	108.11	108.12	108.13	108.14	108.15	108.16	108.17	108.18	108.19	108.2	108.21	108.22	108.23	108.24	108.25	108.26	108.27	108.28	108.29	108.3	108.31	108.32	108.33	108.34	108.35	108.36	108.37	108.38	108.39	108.4	108.41	108.42	108.43	108.44	108.45	108.46	108.47	108.48	108.49	108.5	108.51	108.52	108.53	108.54	108.55
108.06	108.07	108.08	108.09	108.1	108.11	108.12	108.13	108.14	108.15	108.16	108.17	108.18	108.19	108.2	108.21	108.22	108.23	108.24	108.25	108.26	108.27	108.28	108.29	108.3	108.31	108.32	108.33	108.34	108.35	108.36	108.37	108.38	108.39	108.4	108.41	108.42	108.43	108.44	108.45	108.46	108.47	108.48	108.49	108.5	108.51	108.52	108.53	108.54	108.55
108.06	108.07	108.08	108.09	108.1	108.11	108.12	108.13	108.14	108.15	108.16	108.17	108.18	108.19	108.2	108.21	108.22	108.23	108.24	108.25	108.26	108.27	108.28	108.29	108.3	108.31	108.32	108.33	108.34	108.35	108.36	108.37	108.38	108.39	108.4	108.41	108.42	108.43	108.44	108.45	108.46	108.47	108.48	108.49	108.5	108.51	108.52	108.53	108.54	108.55
108.06	108.07	108.08	108.09	108.1	108.11	108.12	108.13	108.14	108.15	108.16	108.17	108.18	108.19	108.2	108.21	108.22	108.23	108.24	108.25	108.26	108.27	108.28	108.29	108.3	108.31	108.32	108.33	108.34	108.35	108.36	108.37	108.38	108.39	108.4	108.41	108.42	108.43	108.44	108.45	108.46	108.47	108.48	108.49	108.5	108.51	108.52	108.53	108.54	108.55
108.06	108.07	108.08	108.09	108.1	108.11	108.12	108.13	108.14	108.15	108.16	108.17	108.18	108.19	108.2	108.21	108.22	108.23	108.24	108.25	108.26	108.27	108.28	108.29	108.3	108.31	108.32	108.33	108.34	108.35	108.36	108.37	108.38	108.39	108.4	108.41	108.42	108.43	108.44	108.45	108.46	108.47	108.48	108.49	108.5	108.51	108.52	108.53	108.54	108.55
108.06	108.07	108.08	108.09	108.1	108.11	108.12	108.13	108.14	108.15	108.16	108.17	108.18	108.19	108.2	108.21	108.22	108.23	108.24	108.25	108.26	108.27	108.28	108.29	108.3	108.31	108.32	108.33	108.34	108.35	108.36	108.37	108.38	108.39	108.4	108.41	108.42	108.43	108.44	108.45	108.46	108.47	108.48	108.49	108.5	108.51	108.52	108.53	108.54	108.55
108.06	108.07	108.08	108.09	108.1	108.11	108.12	108.13	108.14	108.15	108.16	108.17	108.18	108.19	108.2	108.21	108.22	108.23	108.24	108.25	108.26	108.27	108.28	108.29	108.3	108.31	108.32	108.33	108.34	108.35	108.36	108.37	108.38	108.39	108.4	108.41	108.42	108.43	108.44	108.45	108.46	108.47	108.48	108.49	108.5	108.51	108.52	108.53	108.54	108.55
108.06	108.07	108.08	108.09	108.1	108.11	108.12	108.13	108.14	108.15	108.16	108.17	108.18	108.19	108.2	108.21	108.22	108.23	108.24	108.25	108.26	108.27	108.28	108.29	108.3	108.31	108.32	108.33	108.34	108.35	108.36	108.37	108.38	108.39	108.4	108.41	108.42	108.43	108.44	108.45	108.46	108.47	108.48	108.49	108.5	108.51	108.52	108.53	108.54	108.55
108.06	108.07	108.08	108.09	108.1	108.11	108.12	108.13	108.14	108.15	108.16	108.17	108.18	108.19	108.2	108.21	108.22	108.23	108.24	108.25	108.26	108.27	108.28	108.29	108.3	108.31	108.32	108.33	108.34	108.35	108.36	108.37	108.38	108.39	108.4	108.41	108.42	108.43	108.44	108.45	108.46	108.47	108.48	108.49	108.5	108.51	108.52	108.53	108.54	108.55
108.06	108.07	108.08	108.09	108.1	108.11	108.12	108.13	108.14	108.15	108.16	108.17	108.18	108.19	108.2	108.21	108.22	108.23	108.24	108.25	108.26	108.27	108.28	108.29	108.3	108.31	108.32	108.33	108.34	108.35	108.36	108.37	108.38	108.39	108.4	108.41	108.42	108.43	108.44	108.45	108.46	108.47	108.48	108.49	108.5	108.51	108.52	108.53	108.54	108.55
108.06	108.07	108.08	108.09	108.1	108.11	108.12	108.13	108.14	108.15	108.16	108.17	108.18	108.19	108.2	108.21	108.22	108.23	108.24	108.25	108.26	108.27	108.28	108.29	108.3	108.31	108.32	108.33	108.34	108.35	108.36	108.37	108.38	108.39	108.4	108.41	108.42	108.43	108.44	108.45	108.46	108.47	108.48	108.49	108.5	108.51	108.52	108.53	108.54	108.55
108.06	108.07	108.08	108.09	108.1	108.11	108.12	108.13	108.14	108.15	108.16	108.17	108.18	108.19	108.2	108.21	108.22	108.23	108.24	108.25	108.26	108.27	108.28	108.29	108.3	108.31	108.32	108.33	108.34	108.35	108.36	108.37	108.38	108.39	108.4	108.41	108.42	108.43	108.44	108.45	108.46	108.47	108.48	108.49	108.5	108.51	108.52	108.53	108.54	108.55
108.06	108.07	108.08	108.09	108.1	108.11	108.12	108.13	108.14	108.15	108.16	108.17	108.18	108.19	108.2	108.21	108.22	108.23	108.24	108.25	108.26	108.27	108.28	108.29	108.3	108.31	108.32	108.33	108.34	108.35	108.36	108.37	108.38	108.39	108.4	108.41	108.42	108.43	108.44	108.45	108.46	108.47	108.48	108.49	108.5	108.51	108.52	108.53	108.54	108.55
108.06	108.07	108.08	108.09	108.1	108.11	108.12	108.13	108.14	108.15	108.16	108.17	108.18	108.19	108.2	108.21	108.22	108.23	108.24	108.25	108.26	108.27	108.28	108.29	108.3	108.31	108.32	108.33	108.34	108.35	108.36	108.37	108.38	108.39	108.4	108.41	108.42	108.43	108.44	108.45	108.46	108.47	108.48	108.49	108.5	108.51	108.52	108.53	108.54	108.55
108.06	108.07	108.08	108.09	108.1	108.11	108.12	108.13	108.14	108.15	108.16	108.17	108.18	108.19	108.2	108.21	108.22	108.23	108.24	108.25	108.26	108.27	108.28	108.29	108.3	108.31	108.32	108.33	108.34	108.35	108.36	108.37	108.38	108.39	108.4	108.41	108.42	108.43	108.44	108.45	108.46	108.47	108.48	108.49	108.5	108.51	108.52	108.53	108.54	108.55
108.06	108.07	108.08	108.09	108.1	108.11	108.12	108.13	108.14	108.15	108.16	108.17	108.18	108.19	108.2	108.21	108.22	108.23	108.24	108.25	108.26	108.27	108.28	108.29	108.3	108.31	108.32	108.33	108.34	108.35	108.36	108.37	108.38	108.39	108.4	108.41	108.42	108.43	108.44	108.45	108.46	108.47	108.48	108.49	108.5	108.51	108.52	108.53	108.54	108.55
108.06	108.07	108.08	108.09	108.1	108.11	108.12	108.13	108.14	108.15	108.16	108.17	108.18	108.19	108.2	108.21	108.22	108.23	108.24	108.25	108.26	108.27	108.28	108.29	108.3	108.31	108.32	108.33	108.34	108.35	108.36	108.37	108.38	108.39	108.4	108.41	108.42	108.43	108.44	108.45	108.46	108.47	108.48	108.49	108.5	108.51	108.52	108.53	108.54	108.55
108.06	108.07	108.08	108.09	108.1	108.11	108.12	108.13	108.14	108.15	108.16	108.17	108.18	108.19	108.2	108.21	108.22	108.23	108.24	108.25	108.26	108.27	108.28	108.29	108.3	108.31	108.32	108.33	108.34	108.35	108.36	108.37	108.38	108.39	108.4	108.41	108.42	108.43	108.44	108.45	108.46	108.47	108.48	108.49	108.5	108.51	108.52	108.53	108.54	108.55
108.06	108.07	108.08	108.09	108.1	108.11	108.12	108.13	108.14	108.15	108.16	108.17	108.18	108.19	108.2	108.21	108.22	108.23	108.24	108.25	108.26	108.27	108.28	108.29	108.3	108.31	108.32	108.33	108.34	108.35	108.36	108.37	108.38	108.39	108.4	108.41	108.42	108.43	108.44	108.45	108.46	108.47	108.48	108.49	108.5	108.51	108.52	108.53	108.54	108.55
108.06	108.07	108.08	108.09	108.1	108.11	108.12	108.13	108.14	108.15	108.16	108.17	108.18	108.19	108.2	108.21	108.22	108.23	108.24	108.25	108.26	108.27	108.28	108.29	108.3	108.31	108.32	108.33	108.34	108.35	108.36	108.37	108.38	108.39	108.4	108.41	108.42	108.43	108.44	108.45	108.46	108.47	108.48	108.49	108.5	108.51	108.52	108.53	108.54	108.55
108.06	108.07	108.08	108.09	108.1	108.11	108.12	108.13	108.14	108.15	108.16	108.17	108.18	108.19	108.2	108.21	108.22	108.23	108.24	108.25	108.26	108.27	108.28	108.29	108.3	108.31	108.32	108.33	108.34	108.35	108.36	108.37	108.38	108.39	108.4	108.41	108.42	108.43	108.44	108.45	108.46	108.47	108.48	108.49	108.5	108.51	108.52	108.53	108.54	108.55
108.06	108.07	108.08	108.09	108.1	108.11	108.12	108.13	108.14	108.15	108.16	108.17	108.18	108.19	108.2	108.21	108.22	108.23	108.24	108.25	108.26	108.27	108.28	108.29	108.3	108.31	108.32	108.33	108.34	108.35	108.36	108.37	108.38	108.39	108.4	108.41	108.42	108.43	108.44	108.45	108.46	108.47	108.48	108.49	108.5	108.51	108.52	108.53	108.54	108.55
108.06	108.07	108.08	108.09	108.1	108.11	108.12	108.13	108.14	108.15	108.16	108.17	108.18	108.19	108.2	108.21	108.22	108.23	108.24	108.25	108.26	108.27	108.28	108.29	108.3	108.31	108.32	108.33	108.34	108.35	108.36	108.37	108.38	108.39	108.4	108.41	108.42	108.43	108.44	108.45	108.46	108.47	108.48	108.49	108.5	108.51	108.52	108.53	108.54	108.55
108.06	108.07	108.08	108.09	108.1	108.11	108.12	108.13	108.14	108.15	108.16	108.17	108.18	108.19	108.2	108.21	108.22	108.23	108.24	108.25	108.26	108.27	108.28	108.29	108.3	108.31	108.32	108.33	108.34	108.35	108.36	108.37	108.38	108.39	108.4	108.41	108.42	108.43	108.44	108.45	108.46	108.47	108.48	108.49	108.5	108.51	108.52	108.53	108.54	108.55
108.06	108.07	108.08	108.09	108.1	108.11	108.12	108.13	108.14	108.15	108.16	108.17	108.18	108.19	108.2	108.21	108.22	108.23	108.24	108.25	108.26	108.27	108.28	108.29	108.3	108.31	108.32	108.33	108.34	108.35	108.36	108.37	108.38	108.39	108.4	108.41	108.42	108.43	108.44	108.45	108.46	108.47	108.48	108.49	108.5	108.51	108.52	108.53	108.54	108.55
108.06	108.07	108.08	108.09	108.1	108.11	108.12	108.13	108.14	108.15	108.16	108.17	108.18	108.19	108.2	108.21	108.22	108.23	108.24	108.25	108.26	108.27	108.28	108.29	108.3	108.31	108.32	108.33	108.34	108.35	108.36	108.37	108.38	108.39	108.4	108.41	108.42	108.43	108.44	108.45	108.46	108.47	108.48	108.49	108.5	108.51	108.52	108.53	108.54	108.55
108.06	108.07	108.08	108.09	108.1	108.11	108.12	108.13	108.14	108.15	108.16	108.17	108.18	108.19	108.2	108.21	108.22	108.23	108.24	108.25	108.26	108.27	108.28	108.29	108.3	108.31	108.32	108.33	108.34	108.35	108.36	108.37	108.38	108.39	108.4	108.41	108.42	108.43	108.44	108.45	108.46	108.47	108.48	108.49	108.5	108.51	108.52	108.53	108.54	108.55
108.06	108.07	108.08	108.09	108.1	108.11	108.12	108.13	108.14	108.15	108.16	108.17	108.18	108.19	108.2	108.21	108.22	108.23	108.24	108.25	108.26	108.27	108.28	108.29	108.3	108.31	108.32	108.33	108.34	108.35	108.36	108.37	108.38	108.39	108.4	108.41	108.42	108.43	108.44	108.45	108.46	108.47	108.48	108.49	108.5	108.51	108.52	108.53	108.54	108.55
108.06	108.07	108.08	108.09	108.1	108.11	108.12	108.13	108.14	108.15	108.16	108.17	108.18	108.19	108.2	108.21	108.22	108.23	108.24	108.25	108.26	108.27	108.28	108.29	108.3	108.31	108.32	108.33	108.34	108.35	108.36	108.37	108.38	108.39	108.4	108.41	108.42	108.43	108.44	108.45	108.46	108.47	108.48	108.49	108.5	108.51	108.52	108.53	108.54	108.55
108.06	108.07	108.08	108.09	108.1	108.11	108.12	108.13	108.14	108.15	108.16	108.17	108.18	108.19	108.2	108.21	108.22	108.23	108.24	108.25	108.26	108.27	108.28	108.29	108.3	108.31	108.32	108.33	108.34	108.35	108.36	108.37	108.38	108.39	108.4	108.41	108.42	108.43	108.44	108.45	108.46	108.47	108.48	108.49	108.5	108.51	108.52	108.53	108.54	108.55
108.06	108.07	108.08	108.09	108.1	108.11	108.12	108.13	108.14	108.15	108.16	108.17	108.18	108.19	108.2	108.21	108.22	108.23	108.24	108.25	108.26	108.27	108.28	108.29	108.3	108.31	108.32	108.33	108.34	108.35	108.36	108.37	108.38	108.39	108.4	108.41	108.42	108.43	108.44	108.45	108.46	108.47	108.48	108.49	108.5	108.51	108.52	108.53	108.54	108.55
108.06	108.07	108.08	108.09	108.1	108.11	108.12	108.13	108.14	108.15	108.16	108.17	108.18	108.19	108.2	108.21	108.22	108.23	108.24	108.25	108.26	108.27	108.28	108.29	108.3	108.31	108.32	108.33	108.34	108.35	108.36	108.37	108.38	108.39	108.4	108.41	108.42	108.43	108.44	108.45	108.46	108.47	108.48	108.49	108.5	108.51	108.52	108.53	108.54	108.55
108.06	108.07	108.08	108.09	108.1	108.11	108.12	108.13	108.14	108.15	108.16	108.17	108.18	108.19	108.2	108.21	108.22	108.23	108.24	108.25	108.26	108.27	108.28	108.29	108.3	108.31	108.32	108.33	108.34	108.35	108.36	108.37	108.38	108.39	108.4	108.41	108.42	108.43	108.44	108.45	108.46	108.47	108.48	108.49	108.5	108.51	108.52	108.53	108.54	108.55
108.06	108.07	108.08	108.09	108.1	108.11	108.12	108.13	108.14	108.15	108.16	108.17	108.18	108.19	108.2	108.21	108.22	108.23	108.24	108.25	108.26	108.27	108.28	108.29	108.3	108.31	108.32	108.33	108.34	108.35	108.36	108.37	108.38	108.39	108.4	108.41	108.42	108.43	108.44	108.45	108.46	108.47	108.48	108.49	108.5	108.51	108.52	108.53	108.54	108.55
108.06	108.07	108.08	108.09	108.1	108.11	108.12	108.13	108.14	108.15	108.16	108.17	108.18	108.19	108.2	108.21	108.22	108.23	108.24	108.25	108.26	108.27	108.28	108.29	108.3	108.31	108.32	108.33	108.34	108.35	108.36	108.37	108.38	108.39	108.4	108.41	108.42	108.43	108.44	108.45	108.46	108.47	108.48	108.49	108.5	108.51	108.52	108.53	108.54	108.55
108.06	108.07	108.08	108.09	108.1	108.11	108.12	108.13	108.14	108.15	108.16	108.17	108.18	108.19	108.2	108.21	108.22	108.23	108.24	108.25	108.26	108.27	108.28	108.29	108.3	108.31	108.32	108.33	108.34	108.35	108.36	108.37	108.38	108.39	108.4	108.41	108.42	108.43	108.44	108.45	108.46	108.47	108.48	108.49	108.5	108.51	108.52	108.53	108.54	108.55
108.06	108.07	108.08	108.09	108.1	108.11	108.12	108.13	108.14	108.15	108.16	108.17	108.18	108.19	108.2	108.21	108.22	108.23	108.24	108.25	108.26	108.27	108.28	108.29	108.3	108.31	108.32	108.33	108.34	108.35	108.36	108.37	108.38	108.39	108.4	108.41	108.42	108.43	108.44	108.45	108.46	108.47	108.48	108.49	108.5	108.51	108.52	108.53	108.54	108.55
108.06	108.07	108.08	108.09	108.1	108.11	108.12	108.13	108.14	108.15	108.16	108.17	108.18	108.19	108.2	108.21	108.22	108.23	108.24	108.25	108.26	108.27	108.28	108.29	108.3	108.31	108.32	108.33	108.34	108.35	108.36	108.37	108.38	108.39	108.4	108.41	108.42	108.43	108.44	108.45	108.46	108.47	108.48	108.49	108.5	108.51	108.52	108.53	108.54	108.55
108.06	108.07	108.08	108.09	108.1	108.11	108.12	108.13	108.14	108.15	108.16	108.17	108.18	108.19	108.2	108.21	108.22	108.23	108.24	108.25	108.26	108.27	108.28	108.29	108.3	108.31	108.32	108.33	108.34	108.35	108.36	108.37	108.38	108.39	108.4	108.41	108.42	108.43	108.44	108.45	108.46	108.47	108.48	108.49	108.5	108.51	108.52	108.53	108.54	108.55
108.06	108.07	108.08	108.09	108.1	108.11	108.12	108.13	108.14	108.15	108.16	108.17	108.18	108.19	108.2	108.21	108.22	108.23	108.24	108.25	108.26	108.27	108.28	108.29	108.3	108.31	108.32	108.33	108.34	108.35	108.36	108.37	108.38	108.39	108.4	108.41	108.42	108.43	108.44	108.45	108.46	108.47	108.48	108.49	108.5	108.51	108.52	108.53	108.54	108.55
108.06	108.07	108.08	108.09	108.1	108.11	108.12	108.13	108.14	108.15	108.16	108.17	108.18	108.19	108.2	108.21	108.22	108.23	108.24	108.25	108.26	108.27	108.28	108.29	108.3	108.31	108.32	108.33	108.34	108.35	108.36	108.37	108.38	108.39	108.4	108.41	108.42	108.43	108.44	108.45	108.46	108.47	108.48	108.49	108.5	108.51	108.52	108.53	108.54	108.55
108.06	108.07	108.08	108.09	108.1	108.11	108.12	108.13	108.14	108.15	108.16	108.17	108.18	108.19	108.2	108.21	108.22	108.23	108.24	108.25	108.26	108.27	108.28	108.29	108.3	108.31	108.32	108.33	108.34	108.35	108.36	108.37	108.38	108.39	108.4	108.41	108.42	108.43	108.44	108.45	108.46	108.47	108.48	108.49	108.5	108.51	108.52	108.53	108.54	108.55
108.06	108.07	108.08	108.09	108.1	108.11	108.12	108.13	108.14	108.15	108.16	108.17	108.18	108.19	108.2	108.21	108.22	108.23	108.24	108.25	108.26	108.27	108.28	108.29	108.3	108.31	108.32	108.33	108.34	108.35	108.36	108.37	108.38	108.39	108.4	108.41	108.42	108.43	108.44	108.45	108.46	108.47	108.48	108.49	108.5	108.51	108.52	108.53	108.54	108.55
108.06	108.07	108.08	108.09	108.1	108.11	108.12	108.13	108.14	108.15	108.16	108.17	108.18	108.19	108.2	108.21	108.22	108.23	108.24	108.25	108.26	108.27	108.28	108.29	108.3	108.31	108.32	108.33	108.34	108.35	108.36	108.37	108.38	108.39	108.4	108.41	108.42	108.43	108.44	108.45	108.46	108.47	108.48	108.49	108.5	108.51	108.52	108.53	108.54	108.55
108.06	108.07	108.08	108.09	108.1	108.11	108.12	108.13	108.14	108.15	108.16	108.17	108.18	108.19	108.2	108.21	108.22	108.23	108.24	108.25	108.26	108.27	108.28	108.29	108.3	108.31	108.32	108.33	108.34	108.35	108.36	108.37	108.38	108.39	108.4	108.41	108.42	108.43	108.44	108.45	108.46	108.47	108.48	108.49	108.5	108.51	108.52	108.53	108.54	108.55
108.06	108.07	108.08	108.09	108.1	108.11	108.12	108.13	108.14	108.15	108.16	108.17	108.18	108.19	108.2	108.21	108.22	108.23	108.24	108.25	108.26	108.27	108.28	108.29	108.3	108.31	108.32	108.33	108.34	108.35	108.36	108.37	108.38	108.39	108.4	108.41	108.42	108.43	108.44	108.45	108.46	108.47	108.48	108.49	108.5	108.51	108.52	108.53	108.54	108.55
108.06	108.07	108.08	108.09	108.1	108.11	108.12	108.13	108.14	108.15	108.16	108.17	108.18	108.19	108.2	108.21	108.22	108.23	108.24	108.25	108.26	108.27	108.28	108.29	108.3	108.31	108.32	108.33	108.34	108.35	108.36	108.37	108.38	108.39	108.4	108.41	108.42	108.43	108.44	108.45	108.46	108.47	108.48	108.49	108.5	108.51	108.52	108.53	108.54	108.55
108.06	108.07	108.08	108.09	108.1	108.11	108.12	108.13	108.14	108.15	108.16	108.17	108.18	108.19	108.2	108.21	108.22	108.23	108.24	108.25	108.26	108.27	108.28	108.29	108.3	108.31	108.32	108.33	108.34	108.35	108.36	108.37	108.38	108.39	108.4	108.41	108.42	108.43	108.44	108.45	108.46	108.47	108.48	108.49	108.5	108.51	108.52	108.53	108.54	108.55
108.06	108.07	108.08	108.09	108.1	108.11	108.12	108.13	108.14	108.15	108.16	108.17	108.18	108.19	108.2	108.21	108.22	108.23	108.24	108.25	108.26	108.27	108.28	108.29	108.3	108.31	108.32	108.33	108.34	108.35	108.36	108.37	108.38	108.39	108.4	108.41	108.42	108.43	108.44	108.45	108.46	108.47	108.48	108.49	108.5	108.51	108.52	108.53	108.54	108.55
108.06	108.07	108.08	108.09	108.1	108.11	108.12	108.13	108.14	108.15	108.16	108.17	108.18	108.19	108.2	108.21	108.22	108.23	108.24	108.25	108.26	108.27	108.28	108.29	108.3	108.31	108.32	108.33	108.34	108.35	108.36	108.37	108.38	108.39	108.4	108.41	108.42	108.43	108.44	108.45	108.46	108.47	108.48	108.49	108.5	108.51	108.52	108.53	108.54	108.55
108.06	108.07	108.08	108.09	108.1	108.11	108.12	108.13	108.14	108.15	108.16	108.17	108.18	108.19	108.2	108.21	108.22	108.23	108.24	108.25	108.26	108.27	108.28	108.29	108.3	108.31	108.32	108.33	108.34	108.35	108.36	108.37	108.38	108.39	108.4	108.41	108.42	108.43	108.44	108.45	108.46	108.47	108.48	108.49	108.5	108.51	108.52	108.53	108.54	108.55
108.06	108.07	108.08	108.09	108.1	108.11	108.12	108.13	108.14	108.15	108.16	108.17	108.18	108.19	108.2	108.21	108.22	108.23	108.24	108.25	108.26	108.27	108.28	108.29	108.3	108.31	108.32	108.33	108.34	108.35	108.36	108.37	108.38	108.39	108.4	108.41	108.42	108.43	108.44	108.45	108.46	108.47	108.48	108.49	108.5	108.51	108.52	108.53	108.54	108.55
108.06	108.07	108.08	108.09	108.1	108.11	108.12	108.13	108.14	108.15	108.16	108.17	108.18	108.19	108.2	108.21	108.22	108.23	108.24	108.25	108.26	108.27	108.28	108.29	108.3	108.31	108.32	108.33	108.34	108.35	108.36	108.37	108.38	108.39	108.4	108.41	108.42	108.43	108.44	108.45	108.46	108.47	108.48	108.49	108.5	108.51	108.52	108.53	108.54	108.55
108.06	108.07	108.08	108.09	108.1	108.11	108.12	108.13	108.14	108.15	108.16	108.17	108.18	108.19	108.2	108.21	108.22	108.23	108.24	108.25	108.26	108.27	108.28	108.29	108.3	108.31	108.32	108.33	108.34	108.35	108.36	108.37	108.38	108.39	108.4	108.41	108.42	108.43	108.44	108.45	108.46	108.47	108.48	108.49	108.5	108.51	108.52	108.53	108.54	108.55
108.06	108.07	108.08	108.09	108.1	108.11	108.12	108.13	108.14	108.15	108.16	108.17	108.18	108.19	108.2	108.21	108.22	108.23	108.24	108.25	108.26	108.27	108.28	108.29	108.3	108.31	108.32	108.33	108.34	108.35	108.36	108.37	108.38	108.39	108.4	108.41	108.42	108.43	108.44	108.45	108.46	108.47	108.48	108.49	108.5	108.51	108.52	108.53	108.54	108.55
108.06	108.07	108.08	108.09	108.1	108.11	108.12	108.13	108.14	108.15	108.16	108.17	108.18	108.19	108.2	108.21	108.22	108.23	108.24	108.25	108.26	108.27	108.28	108.29	108.3	108.31	108.32	108.33	108.34	108.35	108.36	108.37	108.38	108.39	108.4	108.41	108.42	108.43	108.44	108.45	108.46	108.47	108.48	108.49	108.5	108.51	108.52	108.53	108.54	108.55
108.06	108.07	108.08	108.09	108.1	108.11	108.12	108.13	108.14	108.15	108.16	108.17	108.18	108.19	108.2	108.21	108.22	108.23	108.24	108.25	108.26	108.27	108.28	108.29	108.3	108.31	108.32	108.33	108.34	108.35	108.36	108.37	108.38	108.39	108.4	108.41	108.42	108.43	108.44	108.45	108.46	108.47	108.48	108.49	108.5	108.51	108.52	108.53	108.54	108.55
108.06	108.07	108.08	108.09	108.1	108.11	108.12	108.13	108.14	108.15	108.16	108.17	108.18	108.19	108.2	108.21	108.22	108.23	108.24	108.25	108.26	108.27	108.28	108.29	108.3	108.31	108.32	108.33	108.34	108.35	108.36	108.37	108.38	108.39	108.4	108.41	108.42	108.43	108.44	108.45	108.46	108.47	108.48	108.49	108.5	108.51	108.52	108.53	108.54	108.55
108.06	108.07	108.08	108.09	108.1	108.11	108.12	108.13	108.14	108.15	108.16	108.17	108.18	108.19	108.2	108.21	108.22	108.23	108.24	108.25	108.26	108.27	108.28	108.29	108.3	108.31	108.32	108.33	108.34	108.35	108.36	108.37	108.38	108.39	108.4	108.41	108.42	108.43	108.44	108.45	108.46	108.47	108.48	108.49	108.5	108.51	108.52	108.53	108.54	108.55
108.06	108.07	108.08	108.09	108.1	108.11	108.12	108.13	108.14	108.15	108.16	108.17	108.18	108.19	108.2	108.21	108.22	108.23	108.24	108.25	108.26	108.27	108.28	108.29	108.3	108.31	108.32	108.33	108.34	108.35	108.36	108.37	108.38	108.39	108.4	108.41	108.42	108.43	108.44	108.45	108.46	108.47	108.48	108.49	108.5	108.51	108.52	108.53	108.54	108.55
108.06	108.07	108.08	108.09	108.1	108.11	108.12	108.13	108.14	108.15	108.16	108.17	108.18	108.19	108.2	108.21	108.22	108.23	108.24	108.25	108.26	108.27	108.28	108.29	108.3	108.31	108.32	108.33	108.34	108.35	108.36	108.37	108.38	108.39	108.4	108.41	108.42	108.43	108.44	108.45	108.46	108.47	108.48	108.49	108.5	108.51	108.52	108.53	108.54	108.55
108.06	108.07	108.08	108.09	108.1	108.11	108.12	108.13	108.14	108.15	108.16	108.17	108.18	108.19	108.2	108.21	108.22	108.23	108.24	108.25	108.26	108.27	108.28	108.29	108.3	108.31	108.32	108.33	108.34	108.35	108.36	108.37	108.38	108.39	108.4	108.41	108.42	108.43	108.44	108.45	108.46	108.47	108.48	108.49	108.5	108.51	108.52	108.53	108.54	108.55
108.06	108.07	108.08	108.09	108.1	108.11	108.12	108.13	108.14	108.15	108.16	108.17	108.18	108.19	108.2	108.21	108.22	108.23	108.24	108.25	108.26	108.27	108.28	108.29	108.3	108.31	108.32	108.33	108.34	108.35	108.36	108.37	108.38	108.39	108.4	108.41	108.42	108.43	108.44	108.45	108.46	108.47	108.48	108.49	108.5	108.51	108.52	108.53	108.54	108.55
108.06	108.07	108.08	108.09	108.1	108.11	108.12	108.13	108.14	108.15	108.16	108.17	108.18	108.19	108.2	108.21	108.22	108.23	108.24	108.25	108.26	108.27	108.28	108.29	108.3	108.31	108.32	108.33	108.34	108.35	108.36	108.37	108.38	108.39	108.4	108.41	108.42	108.43	108.44	108.45	108.46	108.47	108.48	108.49	108.5	108.51	108.52	108.53	108.54	108.55
108.06	108.07	108.08	108.09	108.1	108.11	108.12	108.13	108.14	108.15	108.16	108.17	108.18	108.19	108.2	108.21	108.22	108.23	108.24	108.25	108.26	108.27	108.28	108.29	108.3	108.31	108.32	108.33	108.34	108.35	108.36	108.37	108.38	108.39	108.4	108.41	108.42	108.43	108.44	108.45	108.46	108.47	108.48	108.49	108.5	108.51	108.52	108.53	108.54	108.55
108.06	108.07	108.08	108.09	108.1	108.11	108.12	108.13	108.14	108.15	108.16	108.17	108.18	108.19	108.2	108.21	108.22	108.23	108.24	108.25	108.26	108.27	108.28	108.29	108.3	108.31	108.32	108.33	108.34	108.35	108.36	108.37	108.38	108.39	108.4	108.41	108.42	108.43	108.44	108.45	108.46	108.47	108.48	108.49	108.5	108.51	108.52	108.53	108.54	108.55
108.06	108.07	108.08	108.09	108.1	108.11	108.12	108.13	108.14	108.15	108.16	108.17	108.18	108.19	108.2	108.21	108.22	108.23	108.24	108.25	108.26	108.27	108.28	108.29	108.3	108.31	108.32	108.33	108.34	108.35	108.36	108.37	108.38	108.39	108.4	108.41	108.42	108.43	108.44	108.45	108.46	108.47	108.48	108.49	108.5	108.51	108.52	108.53	108.54	108.55
108.06	108.07	108.08	108.09	108.1	108.11	108.12	108.13	108.14	108.15	108.16	108.17	108.18	108.19	108.2	108.21	108.22	108.23	108.24	108.25	108.26	108.27	108.28	108.29	108.3	108.31	108.32	108.33	108.34	108.35	108.36	108.37	108.38	108.39	108.4	108.41	108.42	108.43	108.44	108.45	108.46	108.47	108.48	108.49	108.5	108.51	108.52	108.53	108.54	108.55
108.06	108.07	108.08	108.09	108.1	108.11	108.12	108.13	108.14	108.15	108.16	108.17	108.18	108.19	108.2	108.21	108.22	108.23	108.24	108.25	108.26	108.27	108.28	108.29	108.3	108.31	108.32	108.33	108.34	108.35	108.36	108.37	108.38	108.39	108.4	108.41	108.42	108.43	108.44	108.45	108.46	108.47	108.48	108.49	108.5	108.51	108.52	108.53	108.54	108.55
108.06	108.07	108.08	108.09	108.1	108.11	108.12	108.13	108.14	108.15	108.16	108.17	108.18	108.19	108.2	108.21	108.22	108.23	108.24	108.25	108.26	108.27	108.28	108.29	108.3	108.31	108.32	108.33	108.34	108.35	108.36	108.37	108.38	108.39	108.4	108.41	108.42	108.43	108.44	108.45	108.46	108.47	108.48	108.49	108.5	108.51	108.52	108.53	108.54	108.55
108.06	108.07	108.08	108.09	108.1	108.11	108.12	108.13	108.14	108.15	108.16	108.17	108.18	108.19	108.2	108.21	108.22	108.23	108.24	108.25	108.26	108.27	108.28	108.29	108.3	108.31	108.32	108.33	108.34	108.35	108.36	108.37	108.38	108.39	108.4	108.41	108.42	108.43	108.44	108.45	108.46	108.47	108.48	108.49	108.5	108.51	108.52	108.53	108.54	108.55
108.06	108.07	108.08	108.09	108.1	108.11	108.12	108.13	108.14	108.15	108.16	108.17	108.18	108.19	108.2	108.21	108.22	108.23	108.24	108.25	108.26	108.27	108.28	108.29	108.3	108.31	108.32	108.33	108.34	108.35	108.36	108.37	108.38	108.39	108.4	108.41	108.42	108.43	108.44	108.45	108.46	108.47	108.48	108.49	108.5	108.51	108.52	108.53	108.54	108.55
108.06	108.07	108.08	108.09	108.1	108.11	108.12	108.13	108.14	108.15	108.16	108.17	108.18	108.19	108.2	108.21	108.22	108.23	108.24	108.25	108.26	108.27	108.28	108.29	108.3	108.31	108.32	108.33	108.34	108.35	108.36	108.37	108.38	108.39	108.4	108.41	108.42	108.43	108.44	108.45	108.46	108.47	108.48	108.49	108.5	108.51	108.52	108.53	108.54	108.55
108.06	108.07	108.08	108.09	108.1	108.11	108.12	108.13	108.14	108.15	108.16	108.17	108.18	108.19	108.2	108.21	108.22	108.23	108.24	108.25	108.26	108.27	108.28	108.29	108.3	108.31	108.32	108.33	108.34	108.35	108.36	108.37	108.38	108.39	108.4	108.41	108.42	108.43	108.44	108.45	108.46	108.47	108.48	108.49	108.5	108.51	108.52	108.53	108.54	108.55
108.06	108.07	108.08	108.09	108.1	108.11	108.12	108.13	108.14	108.15	108.16	108.17	108.18	108.19	108.2	108.21	108.22	108.23	108.24	108.25	108.26	108.27	108.28	108.29	108.3	108.31	108.32	108.33	108.34	108.35	108.36	108.37	108.38	108.39	108.4	108.41	108.42	108.43	108.44	108.45	108.46	108.47	108.48	108.49	108.5	108.51	108.52	108.53	108.54	108.55
108.06	108.07	108.08	108.09	108.1	108.11	108.12	108.13	108.14	108.15	108.16	108.17	108.18	108.19	108.2	108.21	108.22	108.23	108.24	108.25	108.26	108.27	108.28	108.29	108.3	108.31	108.32	108.33	108.34	108.35	108.36	108.37	108.38	108.39	108.4	108.41	108.42	108.43	108.44	108.45	108.46	108.47	108.48	108.49	108.5	108.51	108.52	108.53	108.54	108.55
108.06	108.07	108.08	108.09	108.1	108.11	108.12	108.13	108.14	108.15	108.16	108.17	108.18	108.19	108.2	108.21	108.22	108.23	108.24	108.25	108.26	108.27	108.28	108.29	108.3	108.31	108.32	108.33	108.34	108.35	108.36	108.37	108.38	108.39	108.4	108.41	108.42	108.43	108.44	108.45	108.46	108.47	108.48	108.49	108.5	108.51	108.52	108.53	108.54	108.55
108.06	108.07	108.08	108.09	108.1	108.11	108.12	108.13	108.14	108.15	108.16	108.17	108.18	108.19	108.2	108.21	108.22	108.23	108.24	108.25	108.26	108.27	108.28	108.29	108.3	108.31	108.32	108.33	108.34	108.35	108.36	108.37	108.38	108.39	108.4	108.41	108.42	108.43	108.44	108.45	108.46	108.47	108.48	108.49	108.5	108.51	108.52	108.53	108.54	108.55
108.06	108.07	108.08	108.09	108.1	108.11	108.12	108.13	108.14	108.15	108.16	108.17	108.18	108.19	108.2	108.21	108.22	108.23	108.24	108.25	108.26	108.27	108.28	108.29	108.3	108.31	108.32	108.33	108.34	108.35	108.36	108.37	108.38	108.39	108.4	108.41	108.42	108.43	108.44	108.45	108.46	108.47	108.48	108.49	108.5	108.51	108.52	108.53	108.54	108.55
108.06	108.07	108.08	108.09	108.1	108.11	108.12	108.13	108.14	108.15	108.16	108.17	108.18	108.19	108.2	108.21	108.22	108.23	108.24	108.25	108.26	108.27	108.28	108.29	108.3	108.31	108.32	108.33	108.34	108.35	108.36	108.37	108.38	108.39	108.4	108.41	108.42	108.43	108.44	108.45	108.46	108.47	108.48	108.49	108.5	108.51	108.52	108.53	108.54	108.55
108.06	108.07	108.08	108.09	108.1	108.11	108.12	108.13	108.14	108.15	108.16	108.17	108.18	108.19	108.2	108.21	108.22	108.23	108.24	108.25	108.26	108.27	108.28	108.29	108.3	108.31	108.32	108.33	108.34	108.35	108.36	108.37	108.38	108.39	108.4	108.41	108.42	108.43	108.44	108.45	108.46	108.47	108.48	108.49	108.5	108.51	108.52	108.53	108.54	108.55
108.06	108.07	108.08	108.09	108.1	108.11	108.12	108.13	108.14	108.15	108.16	108.17	108.18	108.19	108.2	108.21	108.22	108.23	108.24	108.25	108.26	108.27	108.28	108.29	108.3	108.31	108.32	108.33	108.34	108.35	108.36	108.37	108.38	108.39	108.4	108.41	108.42	108.43	108.44	108.45	108.46	108.47	108.48	108.49	108.5	108.51	108.52	108.53	108.54	108.55
108.06	108.07	108.08	108.09	108.1	108.11	108.12	108.13	108.14	108.15	108.16	108.17	108.18	108.19	108.2	108.21	108.22	108.23	108.24	108.25	108.26	108.27	108.28	108.29	108.3	108.31	108.32	108.33	108.34	108.35	108.36	108.37	108.38	108.39	108.4	108.41	108.42	108.43	108.44	108.45	108.46	108.47	108.48	108.49	108.5	108.51	108.52	108.53	108.54	108.55
108.06	108.07	108.08	108.09	108.1	108.11	108.12	108.13	108.14	108.15	108.16	108.17	108.18	108.19	108.2	108.21	108.22	108.23	108.24	108.25	108.26	108.27	108.28	108.29	108.3	108.31	108.32	108.33	108.34	108.35	108.36	108.37	108.38	108.39	108.4	108.41	108.42	108.43	108.44	108.45	108.46	108.47	108.48	108.49	108.5	108.51	108.52	108.53	108.54	108.55
108.06	108.07	108.08	108.09	108.1	108.11	108.12	108.13	108.14	108.15	108.16	108.17	108.18	108.19	108.2	108.21	108.22	108.23	108.24	108.25	108.26	108.27	108.28	108.29	108.3	108.31	108.32	108.33	108.34	108.35	108.36	108.37	108.38	108.39	108.4	108.41	108.42	108.43	108.44	108.45	108.46	108.47	108.48	108.49	108.5	108.51	108.52	108.53	108.54	108.55
108.06	108.07	108.08	108.09	108.1	108.11	108.12	108.13	108.14	108.15	108.16	108.17	108.18	108.19	108.2	108.21	108.22	108.23	108.24	108.25	108.26	108.27	108.28	108.29	108.3	108.31	108.32	108.33	108.34	108.35	108.36	108.37	108.38	108.39	108.4	108.41	108.42	108.43	108.44	108.45	108.46	108.47	108.48	108.49	108.5	108.51	108.52	108.53	108.54	108.55
108.06	108.07	108.08	108.09	108.1	108.11	108.12	108.13	108.14	108.15	108.16	108.17	108.18	108.19	108.2	108.21	108.22	108.23	108.24	108.25	108.26	108.27	108.28	108.29	108.3	108.31	108.32	108.33	108.34	108.35	108.36	108.37	108.38	108.39	108.4	108.41	108.42	108.43	108.44	108.45	108.46	108.47	108.48	108.49	108.5	108.51	108.52	108.53	108.54	108.55
108.06	108.07	108.08	108.09	108.1	108.11	108.12	108.13	108.14	108.15	108.16	108.17	108.18	108.19	108.2	108.21	108.22	108.23	108.24	108.25	108.26	108.27	108.28	108.29	108.3	108.31	108.32	108.33	108.34	108.35	108.36	108.37	108.38	108.39	108.4	108.41	108.42	108.43	108.44	108.45	108.46	108.47	108.48	108.49	108.5	108.51	108.52	108.53	108.54	108.55
108.06	108.07	108.08	108.09	108.1	108.11	108.12	108.13	108.14	108.15	108.16	108.17	108.18	108.19	108.2	108.21	108.22	108.23	108.24	108.25	108.26	108.27	108.28	108.29	108.3	108.31	108.32	108.33	108.34	108.35	108.36	108.37	108.38	108.39	108.4	108.41	108.42	108.43	108.44	108.45	108.46	108.47	108.48	108.49	108.5	108.51	108.52	108.53	108.54	108.55
108.06	108.07	108.08	108.09	108.1	108.11	108.12	108.13	108.14	108.15	108.16	108.17	108.18	108.19	108.2	108.21	108.22	108.23	108.24	108.25	108.26	108.27	108.28	108.29	108.3	108.31	108.32	108.33	108.34	108.35	108.36	108.37	108.38	108.39	108.4	108.41	108.42	108.43	108.44	108.45	108.46	108.47	108.48	108.49	108.5	108.51	108.52	108.53	108.54	108.55
108.06	108.07	108.08	108.09	108.1	108.11	108.12	108.13	108.14	108.15	108.16	108.17	108.18	108.19	108.2	108.21	108.22	108.23	108.24	108.25	108.26	108.27	108.28	108.29	108.3	108.31	108.32	108.33	108.34	108.35	108.36	108.37	108.38	108.39	108.4	108.41	108.42	108.43	108.44	108.45	108.46	108.47	108.48	108.49	108.5	108.51	108.52	108.53	108.54	108.55
108.06	108.07	108.08	108.09	108.1	108.11	108.12	108.13	108.14	108.15	108.16	108.17	108.18	108.19	108.2	108.21	108.22	108.23	108.24	108.25	108.26	108.27	108.28	108.29	108.3	108.31	108.32	108.33	108.34	108.35	108.36	108.37	108.38	108.39	108.4	108.41	108.42	108.43	108.44	108.45	108.46	108.47	108.48	108.49	108.5	108.51	108.52	108.53	108.54	108.55
108.06	108.07	108.08	108.09	108.1	108.11	108.12	108.13	108.14	108.15	108.16	108.17	108.18	108.19	108.2	108.21	108.22	108.23	108.24	108.25	108.26	108.27	108.28	108.29	108.3	108.31	108.32	108.33	108.34	108.35	108.36	108.37	108.38	108.39	108.4	108.41	108.42	108.43	108.44	108.45	108.46	108.47	108.48	108.49	108.5	108.51	108.52	108.53	108.54	108.55
108.06	108.07	108.08	108.09	108.1	108.11	108.12	108.13	108.14	108.15	108.16	108.17	108.18	108.19	108.2	108.21	108.22	108.23	108.24	108.25	108.26	108.27	108.28	108.29	108.3	108.31	108.32	108.33	108.34	108.35	108.36	108.37	108.38	108.39	108.4	108.41	108.42	108.43	108.44	108.45	108.46	108.47	108.48	108.49	108.5	108.51	108.52	108.53	108.54	108.55
108.06	108.07	108.08	108.09	108.1	108.11	108.12	108.13	108.14	108.15	108.16	108.17	108.18	108.19	108.2	108.21	108.22	108.23	108.24	108.25	108.26	108.27	108.28	108.29	108.3	108.31	108.32	108.33	108.34	108.35	108.36	108.37	108.38	108.39	108.4	108.41	108.42	108.43	108.44	108.45	108.46	108.47	108.48	108.49	108.5	108.51	108.52	108.53	108.54	108.55
108.06	108.07	108.08	108.09	108.1	108.11	108.12	108.13	108.14	108.15	108.16	108.17	108.18	108.19	108.2	108.21	108.22	108.23	108.24	108.25	108.26	108.27	108.28	108.29	108.3	108.31	108.32	108.33	108.34	108.35	108.36	108.37	108.38	108.39	108.4	108.41	108.42	108.43	108.44	108.45	108.46	108.47	108.48	108.49	108.5	108.51	108.52	108.53	108.54	108.55
108.06	108.07	108.08	108.09	108.1	108.11	108.12	108.13	108.14	108.15	108.16	108.17	108.18	108.19	108.2	108.21	108.22	108.23	108.24	108.25	108.26	108.27	108.28	108.29	108.3	108.31	108.32	108.33	108.34	108.35	108.36	108.37	108.38	108.39	108.4	108.41	108.42	108.43	108.44	108.45	108.46	108.47	108.48	108.49	108.5	108.51	108.52	108.53	108.54	108.55
108.06	108.07	108.08	108.09	108.1	108.11	108.12	108.13	108.14	108.15	108.16	108.17	108.18	108.19	108.2	108.21	108.22	108.23	108.24	108.25	108.26	108.27	108.28	108.29	108.3	108.31	108.32	108.33	108.34	108.35	108.36	108.37	108.38	108.39	108.4	108.41	108.42	108.43	108.44	108.45	108.46	108.47	108.48	108.49	108.5	108.51	108.52	108.53	108.54	108.55
108.06	108.07	108.08	108.09	108.1	108.11	108.12	108.13	108.14	108.15	108.16	108.17	108.18	108.19	108.2	108.21	108.22	108.23	108.24	108.25	108.26	108.27	108.28	108.29	108.3	108.31	108.32	108.33	108.34	108.35	108.36	108.37	108.38	108.39	108.4	108.41	108.42	108.43	108.44	108.45	108.46	108.47	108.48	108.49	108.5	108.51	108.52	108.53	108.54	108.55
108.06	108.07	108.08	108.09	108.1	108.11	108.12	108.13	108.14	108.15	108.16	108.17	108.18	108.19	108.2	108.21	108.22	108.23	108.24	108.25	108.26	108.27	108.28	108.29	108.3	108.31	108.32	108.33	108.34	108.35	108.36	108.37	108.38	108.39	108.4	108.41	108.42	108.43	108.44	108.45	108.46	108.47	108.48	108.49	108.5	108.51	108.52	108.53	108.54	108.55
108.06	108.07	108.08	108.09	108.1	108.11	108.12	108.13	108.14	108.15	108.16	108.17	108.18	108.19	108.2	108.21	108.22	108.23	108.24	108.25	108.26	108.27	108.28	108.29	108.3	108.31	108.32	108.33	108.34	108.35	108.36	108.37	108.38	108.39	108.4	108.41	108.42	108.43	108.44	108.45	108.46	108.47	108.48	108.49	108.5	108.51	108.52	108.53	108.54	108.55
108.06	108.07	108.08	108.09	108.1	108.11	108.12	108.13	108.14	108.15	108.16	108.17	108.18	108.19	108.2	108.21	108.22	108.23	108.24	108.25	108.26	108.27	108.28	108.29	108.3	108.31	108.32	108.33	108.34	108.35	108.36	108.37	108.38	108.39	108.4	108.41	108.42	108.43	108.44	108.45	108.46	108.47	108.48	108.49	108.5	108.51	108.52	108.53	108.54	108.55
108.06	108.07	108.08	108.09	108.1	108.11	108.12	108.13	108.14	108.15	108.16	108.17	108.18	108.19	108.2	108.21	108.22	108.23	108.24	108.25	108.26	108.27	108.28	108.29	108.3	108.31	108.32	108.33	108.34	108.35	108.36	108.37	108.38	108.39	108.4	108.41	108.42	108.43	108.44	108.45	108.46	108.47	108.48	108.49	108.5	108.51	108.52	108.53	108.54	108.55
108.06	108.07	108.08	108.09	108.1	108.11	108.12	108.13	108.14	108.15	108.16	108.17	108.18	108.19	108.2	108.21	108.22	108.23	108.24	108.25	108.26	108.27	108.28	108.29	108.3	108.31	108.32	108.33	108.34	108.35	108.36	108.37	108.38	108.39	108.4	108.41	108.42	108.43	108.44	108.45	108.46	108.47	108.48	108.49	108.5	108.51	108.52	108.53	108.54	108.55
108.06	108.07	108.08	108.09	108.1	108.11	108.12	108.13	108.14	108.15	108.16	108.17	108.18	108.19	108.2	108.21	108.22	108.23	108.24	108.25	108.26	108.27	108.28	108.29	108.3	108.31	108.32	108.33	108.34	108.35	108.36	108.37	108.38	108.39	108.4	108.41	108.42	108.43	108.44	108.45	108.46	108.47	108.48	108.49	108.5	108.51	108.52	108.53	108.54	108.55
108.06	108.07	108.08	108.09	108.1	108.11	108.12	108.13	108.14	108.15	108.16	108.17	108.18	108.19	108.2	108.21	108.22	108.23	108.24	108.25	108.26	108.27	108.28	108.29	108.3	108.31	108.32	108.33	108.34	108.35	108.36	108.37	108.38	108.39	108.4	108.41	108.42	108.43	108.44	108.45	108.46	108.47	108.48	108.49	108.5	108.51	108.52	108.53	108.54	108.55
108.06	108.07	108.08	108.09	108.1	108.11	108.12	108.13	108.14	108.15	108.16	108.17	108.18	108.19	108.2	108.21	108.22	108.23	108.24	108.25	108.26	108.27	108.28	108.29	108.3	108.31	108.32	108.33	108.34	108.35	108.36	108.37	108.38	108.39	108.4	108.41	108.42	108.43	108.44	108.45	108.46	108.47	108.48	108.49	108.5	108.51	108.52	108.53	108.54	108.55
108.06	108.07	108.08	108.09	108.1	108.11	108.12	108.13	108.14	108.15	108.16	108.17	108.18	108.19	108.2	108.21	108.22	108.23	108.24	108.25	108.26	108.27	108.28	108.29	108.3	108.31	108.32	108.33	108.34	108.35	108.36	108.37	108.38	108.39	108.4	108.41	108.42	108.43	108.44	108.45	108.46	108.47	108.48	108.49	108.5	108.51	108.52	108.53	108.54	108.55
108.06	108.07	108.08	108.09	108.1	108.11	108.12	108.13	108.14	108.15	108.16	108.17	108.18	108.19	108.2	108.21	108.22	108.23	108.24	108.25	108.26	108.27	108.28	108.29	108.3	108.31	108.32	108.33	108.34	108.35	108.36	108.37	108.38	108.39	108.4	108.41	108.42	108.43	108.44	108.45	108.46	108.47	108.48	108.49	108.5	108.51	108.52	108.53	108.54	108.55
108.06	108.07	108.08	108.09	108.1	108.11	108.12	108.13	108.14	108.15	108.16	108.17	108.18	108.19	108.2	108.21	108.22	108.23	108.24	108.25	108.26	108.27	108.28	108.29	108.3	108.31	108.32	108.33	108.34	108.35	108.36	108.37	108.38	108.39	108.4	108.41	108.42	108.43	108.44	108.45	108.46	108.47	108.48	108.49	108.5	108.51	108.52	108.53	108.54	108.55
108.06	108.07	108.08	108.09	108.1	108.11	108.12	108.13	108.14	108.15	108.16	108.17	108.18	108.19	108.2	108.21	108.22	108.23	108.24	108.25	108.26	108.27	108.28	108.29	108.3	108.31	108.32	108.33	108.34	108.35	108.36	108.37	108.38	108.39	108.4	108.41	108.42	108.43	108.44	108.45	108.46	108.47	108.48	108.49	108.5	108.51	108.52	108.53	108.54	108.55
108.06	108.07	108.08	108.09	108.1	108.11	108.12	108.13	108.14	108.15	108.16	108.17	108.18	108.19	108.2	108.21	108.22	108.23	108.24	108.25	108.26	108.27	108.28	108.29	108.3	108.31	108.32	108.33	108.34	108.35	108.36	108.37	108.38	108.39	108.4	108.41	108.42	108.43	108.44	108.45	108.46	108.47	108.48	108.49	108.5	108.51	108.52	108.53	108.54	108.55
108.06	108.07	108.08	108.09	108.1	108.11	108.12	108.13	108.14	108.15	108.16	108.17	108.18	108.19	108.2	108.21	108.22	108.23	108.24	108.25	108.26	108.27	108.28	108.29	108.3	108.31	108.32	108.33	108.34	108.35	108.36	108.37	108.38	108.39	108.4	108.41	108.42	108.43	108.44	108.45	108.46	108.47	108.48	108.49	108.5	108.51	108.52	108.53	108.54	108.55
108.06	108.07	108.08	108.09	108.1	108.11	108.12	108.13	108.14	108.15	108.16	108.17	108.18	108.19	108.2	108.21	108.22	108.23	108.24	108.25	108.26	108.27	108.28	108.29	108.3	108.31	108.32	108.33	108.34	108.35	108.36	108.37	108.38	108.39	108.4	108.41	108.42	108.43	108.44	108.45	108.46	108.47	108.48	108.49	108.5	108.51	108.52	108.53	108.54	108.55
108.06	108.07	108.08	108.09	108.1	108.11	108.12	108.13	108.14	108.15	108.16	108.17	108.18	108.19	108.2	108.21	108.22	108.23	108.24	108.25	108.26	108.27	108.28	108.29	108.3	108.31	108.32	108.33	108.34	108.35	108.36	108.37	108.38	108.39	108.4	108.41	108.42	108.43	108.44	108.45	108.46	108.47	108.48	108.49	108.5	108.51	108.52	108.53	108.54	108.55
108.06	108.07	108.08	108.09	108.1	108.11	108.12	108.13	108.14	108.15	108.16	108.17	108.18	108.19	108.2	108.21	108.22	108.23	108.24	108.25	108.26	108.27	108.28	108.29	108.3	108.31	108.32	108.33	108.34	108.35	108.36	108.37	108.38	108.39	108.4	108.41	108.42	108.43	108.44	108.45	108.46	108.47	108.48	108.49	108.5	108.51	108.52	108.53	108.54	108.55
108.06	108.07	108.08	108.09	108.1	108.11	108.12	108.13	108.14	108.15	108.16	108.17	108.18	108.19	108.2	108.21	108.22	108.23	108.24	108.25	108.26	108.27	108.28	108.29	108.3	108.31	108.32	108.33	108.34	108.35	108.36	108.37	108.38	108.39	108.4	108.41	108.42	108.43	108.44	108.45	108.46	108.47	108.48	108.49	108.5	108.51	108.52	108.53	108.54	108.55
108.06	108.07	108.08	108.09	108.1	108.11	108.12	108.13	108.14	108.15	108.16	108.17	108.18	108.19	108.2	108.21	108.22	108.23	108.24	108.25	108.26	108.27	108.28	108.29	108.3	108.31	108.32	108.33	108.34	108.35	108.36	108.37	108.38	108.39	108.4	108.41	108.42	108.43	108.44	108.45	108.46	108.47	108.48	108.49	108.5	108.51	108.52	108.53	108.54	108.55
108.06	108.07	108.08	108.09	108.1	108.11	108.12	108.13	108.14	108.15	108.16	108.17	108.18	108.19	108.2	108.21	108.22	108.23	108.24	108.25	108.26	108.27	108.28	108.29	108.3	108.31	108.32	108.33	108.34	108.35	108.36	108.37	108.38	108.39	108.4	108.41	108.42	108.43	108.44	108.45	108.46	108.47	108.48	108.49	108.5	108.51	108.52	108.53	108.54	108.55
108.06	108.07	108.08	108.09	108.1	108.11	108.12	108.13	108.14	108.15	108.16	108.17	108.18	108.19	108.2	108.21	108.22	108.23	108.24	108.25	108.26	108.27	108.28	108.29	108.3	108.31	108.32	108.33	108.34	108.35	108.36	108.37	108.38	108.39	108.4	108.41	108.42	108.43	108.44	108.45	108.46	108.47	108.48	108.49	108.5	108.51	108.52	108.53	108.54	108.55
108.06	108.07	108.08	108.09	108.1	108.11	108.12	108.13	108.14	108.15	108.16	108.17	108.18	108.19	108.2	108.21	108.22	108.23	108.24	108.25	108.26	108.27	108.28	108.29	108.3	108.31	108.32	108.33	108.34	108.35	108.36	108.37	108.38	108.39	108.4	108.41	108.42	108.43	108.44	108.45	108.46	108.47	108.48	108.49	108.5	108.51	108.52	108.53	108.54	108.55
108.06	108.07	108.08	108.09	108.1	108.11	108.12	108.13	108.14	108.15	108.16	108.17	108.18	108.19	108.2	108.21	108.22	108.23	108.24	108.25	108.26	108.27	108.28	108.29	108.3	108.31	108.32	108.33	108.34	108.35	108.36	108.37	108.38	108.39	108.4	108.41	108.42	108.43	108.44	108.45	108.46	108.47	108.48	108.49	108.5	108.51	108.52	108.53	108.54	108.55
108.06	108.07	108.08	108.09	108.1	108.11	108.12	108.13	108.14	108.15	108.16	108.17	108.18	108.19	108.2	108.21	108.22	108.23	108.24	108.25	108.26	108.27	108.28	108.29	108.3	108.31	108.32	108.33	108.34	108.35	108.36	108.37	108.38	108.39	108.4	108.41	108.42	108.43	108.44	108.45	108.46	108.47	108.48	108.49	108.5	108.51	108.52	108.53	108.54	108.55
108.06	108.07	108.08	108.09	108.1	108.11	108.12	108.13	108.14	108.15	108.16	108.17	108.18	108.19	108.2	108.21	108.22	108.23	108.24	108.25	108.26	108.27	108.28	108.29	108.3	108.31	108.32	108.33	108.34	108.35	108.36	108.37	108.38	108.39	108.4	108.41	108.42	108.43	108.44	108.45	108.46	108.47	108.48	108.49	108.5	108.51	108.52	108.53	108.54	108.55
108.06	108.07	108.08	108.09	108.1	108.11	108.12	108.13	108.14	108.15	108.16	108.17	108.18	108.19	108.2	108.21	108.22	108.23	108.24	108.25	108.26	108.27	108.28	108.29	108.3	108.31	108.32	108.33	108.34	108.35	108.36	108.37	108.38	108.39	108.4	108.41	108.42	108.43	108.44	108.45	108.46	108.47	108.48	108.49	108.5	108.51	108.52	108.53	108.54	108.55
108.06	108.07	108.08	108.09	108.1	108.11	108.12	108.13	108.14	108.15	108.16	108.17	108.18	108.19	108.2	108.21	108.22	108.23	108.24	108.25	108.26	108.27	108.28	108.29	108.3	108.31	108.32	108.33	108.34	108.35	108.36	108.37	108.38	108.39	108.4	108.41	108.42	108.43	108.44	108.45	108.46	108.47	108.48	108.49	108.5	108.51	108.52	108.53	108.54	108.55
108.06	108.07	108.08	108.09	108.1	108.11	108.12	108.13	108.14	108.15	108.16	108.17	108.18	108.19	108.2	108.21	108.22	108.23	108.24	108.25	108.26	108.27	108.28	108.29	108.3	108.31	108.32	108.33	108.34	108.35	108.36	108.37	108.38	108.39	108.4	108.41	108.42	108.43	108.44	108.45	108.46	108.47	108.48	108.49	108.5	108.51	108.52	108.53	108.54	108.55
108.06	108.07	108.08	108.09	108.1	108.11	108.12	108.13	108.14	108.15	108.16	108.17	108.18	108.19	108.2	108.21	108.22	108.23	108.24	108.25	108.26	108.27	108.28	108.29	108.3	108.31	108.32	108.33	108.34	108.35	108.36	108.37	108.38	108.39	108.4	108.41	108.42	108.43	108.44	108.45	108.46	108.47	108.48	108.49	108.5	108.51	108.52	108.53	108.54	108.55
108.06	108.07	108.08	108.09	108.1	108.11	108.12	108.13	108.14	108.15	108.16	108.17	108.18	108.19	108.2	108.21	108.22	108.23	108.24	108.25	108.26	108.27	108.28	108.29	108.3	108.31	108.32	108.33	108.34	108.35	108.36	108.37	108.38	108.39	108.4	108.41	108.42	108.43	108.44	108.45	108.46	108.47	108.48	108.49	108.5	108.51	108.52	108.53	108.54	108.55
108.06	108.07	108.08	108.09	108.1	108.11	108.12	108.13	108.14	108.15	108.16	108.17	108.18	108.19	108.2	108.21	108.22	108.23	108.24	108.25	108.26	108.27	108.28	108.29	108.3	108.31	108.32	108.33	108.34	108.35	108.36	108.37	108.38	108.39	108.4	108.41	108.42	108.43	108.44	108.45	108.46	108.47	108.48	108.49	108.5	108.51	108.52	108.53	108.54	108.55
108.06	108.07	108.08	108.09	108.1	108.11	108.12	108.13	108.14	108.15	108.16	108.17	108.18	108.19	108.2	108.21	108.22	108.23	108.24	108.25	108.26	108.27	108.28	108.29	108.3	108.31	108.32	108.33	108.34	108.35	108.36	108.37	108.38	108.39	108.4	108.41	108.42	108.43	108.44	108.45	108.46	108.47	108.48	108.49	108.5	108.51	108.52	108.53	108.54	108.55
108.06	108.07	108.08	108.09	108.1	108.11	108.12	108.13	108.14	108.15	108.16	108.17	108.18	108.19	108.2	108.21	108.22	108.23	108.24	108.25	108.26	108.27	108.28	108.29	108.3	108.31	108.32	108.33	108.34	108.35	108.36	108.37	108.38	108.39	108.4	108.41	108.42	108.43	108.44	108.45	108.46	108.47	108.48	108.49	108.5	108.51	108.52	108.53	108.54	108.55
108.06	108.07	108.08	108.09	108.1	108.11	108.12	108.13	108.14	108.15	108.16	108.17	108.18	108.19	108.2	108.21	108.22	108.23	108.24	108.25	108.26	108.27	108.28	108.29	108.3	108.31	108.32	108.33	108.34	108.35	108.36	108.37	108.38	108.39	108.4	108.41	108.42	108.43	108.44	108.45	108.46	108.47	108.48	108.49	108.5	108.51	108.52	108.53	108.54	108.55
108.06	108.07	108.08	108.09	108.1	108.11	108.12	108.13	108.14	108.15	108.16	108.17	108.18	108.19	108.2	108.21	108.22	108.23	108.24	108.25	108.26	108.27	108.28	108.29	108.3	108.31	108.32	108.33	108.34	108.35	108.36	108.37	108.38	108.39	108.4	108.41	108.42	108.43	108.44	108.45	108.46	108.47	108.48	108.49	108.5	108.51	108.52	108.53	108.54	108.55
108.06	108.07	108.08	108.09	108.1	108.11	108.12	108.13	108.14	108.15	108.16	108.17	108.18	108.19	108.2	108.21	108.22	108.23	108.24	108.25	108.26	108.27	108.28	108.29	108.3	108.31	108.32	108.33	108.34	108.35	108.36	108.37	108.38	108.39	108.4	108.41	108.42	108.43	108.44	108.45	108.46	108.47	108.48	108.49	108.5	108.51	108.52	108.53	108.54	108.55
108.06	108.07	108.08	108.09	108.1	108.11	108.12	108.13	108.14	108.15	108.16	108.17	108.18	108.19	108.2	108.21	108.22	108.23	108.24	108.25	108.26	108.27	108.28	108.29	108.3	108.31	108.32	108.33	108.34	108.35	108.36	108.37	108.38	108.39	108.4	108.41	108.42	108.43	108.44	108.45	108.46	108.47	108.48	108.49	108.5	108.51	108.52	108.53	108.54	108.55
108.06	108.07	108.08	108.09	108.1	108.11	108.12	108.13	108.14	108.15	108.16	108.17	108.18	108.19	108.2	108.21	108.22	108.23	108.24	108.25	108.26	108.27	108.28	108.29	108.3	108.31	108.32	108.33	108.34	108.35	108.36	108.37	108.38	108.39	108.4	108.41	108.42	108.43	108.44	108.45	108.46	108.47	108.48	108.49	108.5	108.51	108.52	108.53	108.54	108.55
108.06	108.07	108.08	108.09	108.1	108.11	108.12	108.13	108.14	108.15	108.16	108.17	108.18	108.19	108.2	108.21	108.22	108.23	108.24	108.25	108.26	108.27	108.28	108.29	108.3	108.31	108.32	108.33	108.34	108.35	108.36	108.37	108.38	108.39	108.4	108.41	108.42	108.43	108.44	108.45	108.46	108.47	108.48	108.49	108.5	108.51	108.52	108.53	108.54	108.55
108.06	108.07	108.08	108.09	108.1	108.11	108.12	108.13	108.14	108.15	108.16	108.17	108.18	108.19	108.2	108.21	108.22	108.23	108.24	108.25	108.26	108.27	108.28	108.29	108.3	108.31	108.32	108.33	108.34	108.35	108.36	108.37	108.38	108.39	108.4	108.41	108.42	108.43	108.44	108.45	108.46	108.47	108.48	108.49	108.5	108.51	108.52	108.53	108.54	108.55
108.06	108.07	108.08	108.09	108.1	108.11	108.12	108.13	108.14	108.15	108.16	108.17	108.18	108.19	108.2	108.21	108.22	108.23	108.24	108.25	108.26	108.27	108.28	108.29	108.3	108.31	108.32	108.33	108.34	108.35	108.36	108.37	108.38	108.39	108.4	108.41	108.42	108.43	108.44	108.45	108.46	108.47	108.48	108.49	108.5	108.51	108.52	108.53	108.54	108.55
108.06	108.07	108.08	108.09	108.1	108.11	108.12	108.13	108.14	108.15	108.16	108.17	108.18	108.19	108.2	108.21	108.22	108.23	108.24	108.25	108.26	108.27	108.28	108.29	108.3	108.31	108.32	108.33	108.34	108.35	108.36	108.37	108.38	108.39	108.4	108.41	108.42	108.43	108.44	108.45	108.46	108.47	108.48	108.49	108.5	108.51	108.52	108.53	108.54	108.55
108.06	108.07	108.08	108.09	108.1	108.11	108.12	108.13	108.14	108.15	108.16	108.17	108.18	108.19	108.2	108.21	108.22	108.23	108.24	108.25	108.26	108.27	108.28	108.29	108.3	108.31	108.32	108.33	108.34	108.35	108.36	108.37	108.38	108.39	108.4	108.41	108.42	108.43	108.44	108.45	108.46	108.47	108.48	108.49	108.5	108.51	108.52	108.53	108.54	108.55
108.06	108.07	108.08	108.09	108.1	108.11	108.12	108.13	108.14	108.15	108.16	108.17	108.18	108.19	108.2	108.21	108.22	108.23	108.24	108.25	108.26	108.27	108.28	108.29	108.3	108.31	108.32	108.33	108.34	108.35	108.36	108.37	108.38	108.39	108.4	108.41	108.42	108.43	108.44	108.45	108.46	108.47	108.48	108.49	108.5	108.51	108.52	108.53	108.54	108.55
108.06	108.07	108.08	108.09	108.1	108.11	108.12	108.13	108.14	108.15	108.16	108.17	108.18	108.19	108.2	108.21	108.22	108.23	108.24	108.25	108.26	108.27	108.28	108.29	108.3	108.31	108.32	108.33	108.34	108.35	108.36	108.37	108.38	108.39	108.4	108.41	108.42	108.43	108.44	108.45	108.46	108.47	108.48	108.49	108.5	108.51	108.52	108.53	108.54	108.55
108.06	108.07	108.08	108.09	108.1	108.11	108.12	108.13	108.14	108.15	108.16	108.17	108.18	108.19	108.2	108.21	108.22	108.23	108.24	108.25	108.26	108.27	108.28	108.29	108.3	108.31	108.32	108.33	108.34	108.35	108.36	108.37	108.38	108.39	108.4	108.41	108.42	108.43	108.44	108.45	108.46	108.47	108.48	108.49	108.5	108.51	108.52	108.53	108.54	108.55
108.06	108.07	108.08	108.09	108.1	108.11	108.12	108.13	108.14	108.15	108.16	108.17	108.18	108.19	108.2	108.21	108.22	108.23	108.24	108.25	108.26	108.27	108.28	108.29	108.3	108.31	108.32	108.33	108.34	108.35	108.36	108.37	108.38	108.39	108.4	108.41	108.42	108.43	108.44	108.45	108.46	108.47	108.48	108.49	108.5	108.51	108.52	108.53	108.54	108.55
108.06	108.07	108.08	108.09	108.1	108.11	108.12	108.13	108.14	108.15	108.16	108.17	108.18	108.19	108.2	108.21	108.22	108.23	108.24	108.25	108.26	108.27	108.28	108.29	108.3	108.31	108.32	108.33	108.34	108.35	108.36	108.37	108.38	108.39	108.4	108.41	108.42	108.43	108.44	108.45	108.46	108.47	108.48	108.49	108.5	108.51	108.52	108.53	108.54	108.55
108.06	108.07	108.08	108.09	108.1	108.11	108.12	108.13	108.14	108.15	108.16	108.17	108.18	108.19	108.2	108.21	108.22	108.23	108.24	108.25	108.26	108.27	108.28	108.29	108.3	108.31	108.32	108.33	108.34	108.35	108.36	108.37	108.38	108.39	108.4	108.41	108.42	108.43	108.44	108.45	108.46	108.47	108.48	108.49	108.5	108.51	108.52	108.53	108.54	108.55
108.06	108.07	108.08	108.09	108.1	108.11	108.12	108.13	108.14	108.15	108.16	108.17	108.18	108.19	108.2	108.21	108.22	108.23	108.24	108.25	108.26	108.27	108.28	108.29	108.3	108.31	108.32	108.33	108.34	108.35	108.36	108.37	108.38	108.39	108.4	108.41	108.42	108.43	108.44	108.45	108.46	108.47	108.48	108.49	108.5	108.51	108.52	108.53	108.54	108.55
108.06	108.07	108.08	108.09	108.1	108.11	108.12	108.13	108.14	108.15	108.16	108.17	108.18	108.19	108.2	108.21	108.22	108.23	108.24	108.25	108.26	108.27	108.28	108.29	108.3	108.31	108.32	108.33	108.34	108.35	108.36	108.37	108.38	108.39	108.4	108.41	108.42	108.43	108.44	108.45	108.46	108.47	108.48	108.49	108.5	108.51	108.52	108.53	108.54	108.55
108.06	108.07	108.08	108.09	108.1	108.11	108.12	108.13	108.14	108.15	108.16	108.17	108.18	108.19	108.2	108.21	108.22	108.23	108.24	108.25	108.26	108.27	108.28	108.29	108.3	108.31	108.32	108.33	108.34	108.35	108.36	108.37	108.38	108.39	108.4	108.41	108.42	108.43	108.44	108.45	108.46	108.47	108.48	108.49	108.5	108.51	108.52	108.53	108.54	108.55
108.06	108.07	108.08	108.09	108.1	108.11	108.12	108.13	108.14	108.15	108.16	108.17	108.18	108.19	108.2	108.21	108.22	108.23	108.24	108.25	108.26	108.27	108.28	108.29	108.3	108.31	108.32	108.33	108.34	108.35	108.36	108.37	108.38	108.39	108.4	108.41	108.42	108.43	108.44	108.45	108.46	108.47	108.48	108.49	108.5	108.51	108.52	108.53	108.54	108.55
108.06	108.07	108.08	108.09	108.1	108.11	108.12	108.13	108.14	108.15	108.16	108.17	108.18	108.19	108.2	108.21	108.22	108.23	108.24	108.25	108.26	108.27	108.28	108.29	108.3	108.31	108.32	108.33	108.34	108.35	108.36	108.37	108.38	108.39	108.4	108.41	108.42	108.43	108.44	108.45	108.46	108.47	108.48	108.49	108.5	108.51	108.52	108.53	108.54	108.55
108.06	108.07	108.08	108.09	108.1	108.11	108.12	108.13	108.14	108.15	108.16	108.17	108.18	108.19	108.2	108.21	108.22	108.23	108.24	108.25	108.26	108.27	108.28	108.29	108.3	108.31	108.32	108.33	108.34	108.35	108.36	108.37	108.38	108.39	108.4	108.41	108.42	108.43	108.44	108.45	108.46	108.47	108.48	108.49	108.5	108.51	108.52	108.53	108.54	108.55
108.06	108.07	108.08	108.09	108.1	108.11	108.12	108.13	108.14	108.15	108.16	108.17	108.18	108.19	108.2	108.21	108.22	108.23	108.24	108.25	108.26	108.27	108.28	108.29	108.3	108.31	108.32	108.33	108.34	108.35	108.36	108.37	108.38	108.39	108.4	108.41	108.42	108.43	108.44	108.45	108.46	108.47	108.48	108.49	108.5	108.51	108.52	108.53	108.54	108.55
108.06	108.07	108.08	108.09	108.1	108.11	108.12	108.13	108.14	108.15	108.16	108.17	108.18	108.19	108.2	108.21	108.22	108.23	108.24	108.25	108.26	108.27	108.28	108.29	108.3	108.31	108.32	108.33	108.34	108.35	108.36	108.37	108.38	108.39	108.4	108.41	108.42	108.43	108.44	108.45	108.46	108.47	108.48	108.49	108.5	108.51	108.52	108.53	108.54	108.55
108.06	108.07	108.08	108.09	108.1	108.11	108.12	108.13	108.14	108.15	108.16	108.17	108.18	108.19	108.2	108.21	108.22	108.23	108.24	108.25	108.26	108.27	108.28	108.29	108.3	108.31	108.32	108.33	108.34	108.35	108.36	108.37	108.38	108.39	108.4	108.41	108.42	108.43	108.44	108.45	108.46	108.47	108.48	108.49	108.5	108.51	108.52	108.53	108.54	108.55
108.06	108.07	108.08	108.09	108.1	108.11	108.12	108.13	108.14	108.15	108.16	108.17	108.18	108.19	108.2	108.21	108.22	108.23	108.24	108.25	108.26	108.27	108.28	108.29	108.3	108.31	108.32	108.33	108.34	108.35	108.36	108.37	108.38	108.39	108.4	108.41	108.42	108.43	108.44	108.45	108.46	108.47	108.48	108.49	108.5	108.51	108.52	108.53	108.54	108.55
108.06	108.07	108.08	108.09	108.1	108.11	108.12	108.13	108.14	108.15	108.16	108.17	108.18	108.19	108.2	108.21	108.22	108.23	108.24	108.25	108.26	108.27	108.28	108.29	108.3	108.31	108.32	108.33	108.34	108.35	108.36	108.37	108.38	108.39	108.4	108.41	108.42	108.43	108.44	108.45	108.46	108.47	108.48	108.49	108.5	108.51	108.52	108.53	108.54	108.55
108.06	108.07	108.08	108.09	108.1	108.11	108.12	108.13	108.14	108.15	108.16	108.17	108.18	108.19	108.2	108.21	108.22	108.23	108.24	108.25	108.26	108.27	108.28	108.29	108.3	108.31	108.32	108.33	108.34	108.35	108.36	108.37	108.38	108.39	108.4	108.41	108.42	108.43	108.44	108.45	108.46	108.47	108.48	108.49	108.5	108.51	108.52	108.53	108.54	108.55
108.06	108.07	108.08	108.09	108.1	108.11	108.12	108.13	108.14	108.15	108.16	108.17	108.18	108.19	108.2	108.21	108.22	108.23	108.24	108.25	108.26	108.27	108.28	108.29	108.3	108.31	108.32	108.33	108.34	108.35	108.36	108.37	108.38	108.39	108.4	108.41	108.42	108.43	108.44	108.45	108.46	108.47	108.48	108.49	108.5	108.51	108.52	108.53	108.54	108.55
108.06	108.07	108.08	108.09	108.1	108.11	108.12	108.13	108.14	108.15	108.16	108.17	108.18	108.19	108.2	108.21	108.22	108.23	108.24	108.25	108.26	108.27	108.28	108.29	108.3	108.31	108.32	108.33	108.34	108.35	108.36	108.37	108.38	108.39	108.4	108.41	108.42	108.43	108.44	108.45	108.46	108.47	108.48	108.49	108.5	108.51	108.52	108.53	108.54	108.55
108.06	108.07	108.08	108.09	108.1	108.11	108.12	108.13	108.14	108.15	108.16	108.17	108.18	108.19	108.2	108.21	108.22	108.23	108.24	108.25	108.26	108.27	108.28	108.29	108.3	108.31	108.32	108.33	108.34	108.35	108.36	108.37	108.38	108.39	108.4	108.41	108.42	108.43	108.44	108.45	108.46	108.47	108.48	108.49	108.5	108.51	108.52	108.53	108.54	108.55
108.06	108.07	108.08	108.09	108.1	108.11	108.12	108.13	108.14	108.15	108.16	108.17	108.18	108.19	108.2	108.21	108.22	108.23	108.24	108.25	108.26	108.27	108.28	108.29	108.3	108.31	108.32	108.33	108.34	108.35	108.36	108.37	108.38	108.39	108.4	108.41	108.42	108.43	108.44	108.45	108.46	108.47	108.48	108.49	108.5	108.51	108.52	108.53	108.54	108.55
108.06	108.07	108.08	108.09	108.1	108.11	108.12	108.13	108.14	108.15	108.16	108.17	108.18	108.19	108.2	108.21	108.22	108.23	108.24	108.25	108.26	108.27	108.28	108.29	108.3	108.31	108.32	108.33	108.34	108.35	108.36	108.37	108.38	108.39	108.4	108.41	108.42	108.43	108.44	108.45	108.46	108.47	108.48	108.49	108.5	108.51	108.52	108.53	108.54	108.55
108.06	108.07	108.08	108.09	108.1	108.11	108.12	108.13	108.14	108.15	108.16	108.17	108.18	108.19	108.2	108.21	108.22	108.23	108.24	108.25	108.26	108.27	108.28	108.29	108.3	108.31	108.32	108.33	108.34	108.35	108.36	108.37	108.38	108.39	108.4	108.41	108.42	108.43	108.44	108.45	108.46	108.47	108.48	108.49	108.5	108.51	108.52	108.53	108.54	108.55
108.06	108.07	108.08	108.09	108.1	108.11	108.12	108.13	108.14	108.15	108.16	108.17	108.18	108.19	108.2	108.21	108.22	108.23	108.24	108.25	108.26	108.27	108.28	108.29	108.3	108.31	108.32	108.33	108.34	108.35	108.36	108.37	108.38	108.39	108.4	108.41	108.42	108.43	108.44	108.45	108.46	108.47	108.48	108.49	108.5	108.51	108.52	108.53	108.54	108.55
108.06	108.07	108.08	108.09	108.1	108.11	108.12	108.13	108.14	108.15	108.16	108.17	108.18	108.19	108.2	108.21	108.22	108.23	108.24	108.25	108.26	108.27	108.28	108.29	108.3	108.31	108.32	108.33	108.34	108.35	108.36	108.37	108.38	108.39	108.4	108.41	108.42	108.43	108.44	108.45	108.46	108.47	108.48	108.49	108.5	108.51	108.52	108.53	108.54	108.55
108.06	108.07	108.08	108.09	108.1	108.11	108.12	108.13	108.14	108.15	108.16	108.17	108.18	108.19	108.2	108.21	108.22	108.23	108.24	108.25	108.26	108.27	108.28	108.29	108.3	108.31	108.32	108.33	108.34	108.35	108.36	108.37	108.38	108.39	108.4	108.41	108.42	108.43	108.44	108.45	108.46	108.47	108.48	108.49	108.5	108.51	108.52	108.53	108.54	108.55
108.06	108.07	108.08	108.09	108.1	108.11	108.12	108.13	108.14	108.15	108.16	108.17	108.18	108.19	108.2	108.21	108.22	108.23	108.24	108.25	108.26	108.27	108.28	108.29	108.3	108.31	108.32	108.33	108.34	108.35	108.36	108.37	108.38	108.39	108.4	108.41	108.42	108.43	108.44	108.45	108.46	108.47	108.48	108.49	108.5	108.51	108.52	108.53	108.54	108.55
108.06	108.07	108.08	108.09	108.1	108.11	108.12	108.13	108.14	108.15	108.16	108.17	108.18	108.19	108.2	108.21	108.22	108.23	108.24	108.25	108.26	108.27	108.28	108.29	108.3	108.31	108.32	108.33	108.34	108.35	108.36	108.37	108.38	108.39	108.4	108.41	108.42	108.43	108.44	108.45	108.46	108.47	108.48	108.49	108.5	108.51	108.52	108.53	108.54	108.55
108.06	108.07	108.08	108.09	108.1	108.11	108.12	108.13	108.14	108.15	108.16	108.17	108.18	108.19	108.2	108.21	108.22	108.23	108.24	108.25	108.26	108.27	108.28	108.29	108.3	108.31	108.32	108.33	108.34	108.35	108.36	108.37	108.38	108.39	108.4	108.41	108.42	108.43	108.44	108.45	108.46	108.47	108.48	108.49	108.5	108.51	108.52	108.53	108.54	108.55
108.06	108.07	108.08	108.09	108.1	108.11	108.12	108.13	108.14	108.15	108.16	108.17	108.18	108.19	108.2	108.21	108.22	108.23	108.24	108.25	108.26	108.27	108.28	108.29	108.3	108.31	108.32	108.33	108.34	108.35	108.36	108.37	108.38	108.39	108.4	108.41	108.42	108.43	108.44	108.45	108.46	108.47	108.48	108.49	108.5	108.51	108.52	108.53	108.54	108.55
108.06	108.07	108.08	108.09	108.1	108.11	108.12	108.13	108.14	108.15	108.16	108.17	108.18	108.19	108.2	108.21	108.22	108.23	108.24	108.25	108.26	108.27	108.28	108.29	108.3	108.31	108.32	108.33	108.34	108.35	108.36	108.37	108.38	108.39	108.4	108.41	108.42	108.43	108.44	108.45	108.46	108.47	108.48	108.49	108.5	108.51	108.52	108.53	108.54	108.55
108.06	108.07	108.08	108.09	108.1	108.11	108.12	108.13	108.14	108.15	108.16	108.17	108.18	108.19	108.2	108.21	108.22	108.23	108.24	108.25	108.26	108.27	108.28	108.29	108.3	108.31	108.32	108.33	108.34	108.35	108.36	108.37	108.38	108.39	108.4	108.41	108.42	108.43	108.44	108.45	108.46	108.47	108.48	108.49	108.5	108.51	108.52	108.53	108.54	108.55
108.06	108.07	108.08	108.09	108.1	108.11	108.12	108.13	108.14	108.15	108.16	108.17	108.18	108.19	108.2	108.21	108.22	108.23	108.24	108.25	108.26	108.27	108.28	108.29	108.3	108.31	108.32	108.33	108.34	108.35	108.36	108.37	108.38	108.39	108.4	108.41	108.42	108.43	108.44	108.45	108.46	108.47	108.48	108.49	108.5	108.51	108.52	108.53	108.54	108.55
108.06	108.07	108.08	108.09	108.1	108.11	108.12	108.13	108.14	108.15	108.16	108.17	108.18	108.19	108.2	108.21	108.22	108.23	108.24	108.25	108.26	108.27	108.28	108.29	108.3	108.31	108.32	108.33	108.34	108.35	108.36	108.37	108.38	108.39	108.4	108.41	108.42	108.43	108.44	108.45	108.46	108.47	108.48	108.49	108.5	108.51	108.52	108.53	108.54	108.55
108.06	108.07	108.08	108.09	108.1	108.11	108.12	108.13	108.14	108.15	108.16	108.17	108.18	108.19	108.2	108.21	108.22	108.23	108.24	108.25	108.26	108.27	108.28	108.29	108.3	108.31	108.32	108.33	108.34	108.35	108.36	108.37	108.38	108.39	108.4	108.41	108.42	108.43	108.44	108.45	108.46	108.47	108.48	108.49	108.5	108.51	108.52	108.53	108.54	108.55
108.06	108.07	108.08	108.09	108.1	108.11	108.12	108.13	108.14	108.15	108.16	108.17	108.18	108.19	108.2	108.21	108.22	108.23	108.24	108.25	108.26	108.27	108.28	108.29	108.3	108.31	108.32	108.33	108.34	108.35	108.36	108.37	108.38	108.39	108.4	108.41	108.42	108.43	108.44	108.45	108.46	108.47	108.48	108.49	108.5	108.51	108.52	108.53	108.54	108.55
108.06	108.07	108.08	108.09	108.1	108.11	108.12	108.13	108.14	108.15	108.16	108.17	108.18	108.19	108.2	108.21	108.22	108.23	108.24	108.25	108.26	108.27	108.28	108.29	108.3	108.31	108.32	108.33	108.34	108.35	108.36	108.37	108.38	108.39	108.4	108.41	108.42	108.43	108.44	108.45	108.46	108.47	108.48	108.49	108.5	108.51	108.52	108.53	108.54	108.55
108.06	108.07	108.08	108.09	108.1	108.11	108.12	108.13	108.14	108.15	108.16	108.17	108.18	108.19	108.2	108.21	108.22	108.23	108.24	108.25	108.26	108.27	108.28	108.29	108.3	108.31	108.32	108.33	108.34	108.35	108.36	108.37	108.38	108.39	108.4	108.41	108.42	108.43	108.44	108.45	108.46	108.47	108.48	108.49	108.5	108.51	108.52	108.53	108.54	108.55
108.06	108.07	108.08	108.09	108.1	108.11	108.12	108.13	108.14	108.15	108.16	108.17	108.18	108.19	108.2	108.21	108.22	108.23	108.24	108.25	108.26	108.27	108.28	108.29	108.3	108.31	108.32	108.33	108.34	108.35	108.36	108.37	108.38	108.39	108.4	108.41	108.42	108.43	108.44	108.45	108.46	108.47	108.48	108.49	108.5	108.51	108.52	108.53	108.54	108.55
108.06	108.07	108.08	108.09	108.1	108.11	108.12	108.13	108.14	108.15	108.16	108.17	108.18	108.19	108.2	108.21	108.22	108.23	108.24	108.25	108.26	108.27	108.28	108.29	108.3	108.31	108.32	108.33	108.34	108.35	108.36	108.37	108.38	108.39	108.4	108.41	108.42	108.43	108.44	108.45	108.46	108.47	108.48	108.49	108.5	108.51	108.52	108.53	108.54	108.55
108.06	108.07	108.08	108.09	108.1	108.11	108.12	108.13	108.14	108.15	108.16	108.17	108.18	108.19	108.2	108.21	108.22	108.23	108.24	108.25	108.26	108.27	108.28	108.29	108.3	108.31	108.32	108.33	108.34	108.35	108.36	108.37	108.38	108.39	108.4	108.41	108.42	108.43	108.44	108.45	108.46	108.47	108.48	108.49	108.5	108.51	108.52	108.53	108.54	108.55
108.06	108.07	108.08	108.09	108.1	108.11	108.12	108.13	108.14	108.15	108.16	108.17	108.18	108.19	108.2	108.21	108.22	108.23	108.24	108.25	108.26	108.27	108.28	108.29	108.3	108.31	108.32	108.33	108.34	108.35	108.36	108.37	108.38	108.39	108.4	108.41	108.42	108.43	108.44	108.45	108.46	108.47	108.48	108.49	108.5	108.51	108.52	108.53	108.54	108.55
108.06	108.07	108.08	108.09	108.1	108.11	108.12	108.13	108.14	108.15	108.16	108.17	108.18	108.19	108.2	108.21	108.22	108.23	108.24	108.25	108.26	108.27	108.28	108.29	108.3	108.31	108.32	108.33	108.34	108.35	108.36	108.37	108.38	108.39	108.4	108.41	108.42	108.43	108.44	108.45	108.46	108.47	108.48	108.49	108.5	108.51	108.52	108.53	108.54	108.55
108.06	108.07	108.08	108.09	108.1	108.11	108.12	108.13	108.14	108.15	108.16	108.17	108.18	108.19	108.2	108.21	108.22	108.23	108.24	108.25	108.26	108.27	108.28	108.29	108.3	108.31	108.32	108.33	108.34	108.35	108.36	108.37	108.38	108.39	108.4	108.41	108.42	108.43	108.44	108.45	108.46	108.47	108.48	108.49	108.5	108.51	108.52	108.53	108.54	108.55
108.06	108.07	108.08	108.09	108.1	108.11	108.12	108.13	108.14	108.15	108.16	108.17	108.18	108.19	108.2	108.21	108.22	108.23	108.24	108.25	108.26	108.27	108.28	108.29	108.3	108.31	108.32	108.33	108.34	108.35	108.36	108.37	108.38	108.39	108.4	108.41	108.42	108.43	108.44	108.45	108.46	108.47	108.48	108.49	108.5	108.51	108.52	108.53	108.54	108.55
108.06	108.07	108.08	108.09	108.1	108.11	108.12	108.13	108.14	108.15	108.16	108.17	108.18	108.19	108.2	108.21	108.22	108.23	108.24	108.25	108.26	108.27	108.28	108.29	108.3	108.31	108.32	108.33	108.34	108.35	108.36	108.37	108.38	108.39	108.4	108.41	108.42	108.43	108.44	108.45	108.46	108.47	108.48	108.49	108.5	108.51	108.52	108.53	108.54	108.55
108.06	108.07	108.08	108.09	108.1	108.11	108.12	108.13	108.14	108.15	108.16	108.17	108.18	108.19	108.2	108.21	108.22	108.23	108.24	108.25	108.26	108.27	108.28	108.29	108.3	108.31	108.32	108.33	108.34	108.35	108.36	108.37	108.38	108.39	108.4	108.41	108.42	108.43	108.44	108.45	108.46	108.47	108.48	108.49	108.5	108.51	108.52	108.53	108.54	108.55
108.06	108.07	108.08	108.09	108.1	108.11	108.12	108.13	108.14	108.15	108.16	108.17	108.18	108.19	108.2	108.21	108.22	108.23	108.24	108.25	108.26	108.27	108.28	108.29	108.3	108.31	108.32	108.33	108.34	108.35	108.36	108.37	108.38	108.39	108.4	108.41	108.42	108.43	108.44	108.45	108.46	108.47	108.48	108.49	108.5	108.51	108.52	108.53	108.54	108.55
108.06	108.07	108.08	108.09	108.1	108.11	108.12	108.13	108.14	108.15	108.16	108.17	108.18	108.19	108.2	108.21	108.22	108.23	108.24	108.25	108.26	108.27	108.28	108.29	108.3	108.31	108.32	108.33	108.34	108.35	108.36	108.37	108.38	108.39	108.4	108.41	108.42	108.43	108.44	108.45	108.46	108.47	108.48	108.49	108.5	108.51	108.52	108.53	108.54	108.55
108.06	108.07	108.08	108.09	108.1	108.11	108.12	108.13	108.14	108.15	108.16	108.17	108.18	108.19	108.2	108.21	108.22	108.23	108.24	108.25	108.26	108.27	108.28	108.29	108.3	108.31	108.32	108.33	108.34	108.35	108.36	108.37	108.38	108.39	108.4	108.41	108.42	108.43	108.44	108.45	108.46	108.47	108.48	108.49	108.5	108.51	108.52	108.53	108.54	108.55
108.06	108.07	108.08	108.09	108.1	108.11	108.12	108.13	108.14	108.15	108.16	108.17	108.18	108.19	108.2	108.21	108.22	108.23	108.24	108.25	108.26	108.27	108.28	108.29	108.3	108.31	108.32	108.33	108.34	108.35	108.36	108.37	108.38	108.39	108.4	108.41	108.42	108.43	108.44	108.45	108.46	108.47	108.48	108.49	108.5	108.51	108.52	108.53	108.54	108.55
108.06	108.07	108.08	108.09	108.1	108.11	108.12	108.13	108.14	108.15	108.16	108.17	108.18	108.19	108.2	108.21	108.22	108.23	108.24	108.25	108.26	108.27	108.28	108.29	108.3	108.31	108.32	108.33	108.34	108.35	108.36	108.37	108.38	108.39	108.4	108.41	108.42	108.43	108.44	108.45	108.46	108.47	108.48	108.49	108.5	108.51	108.52	108.53	108.54	108.55
108.06	108.07	108.08	108.09	108.1	108.11	108.12	108.13	108.14	108.15	108.16	108.17	108.18	108.19	108.2	108.21	108.22	108.23	108.24	108.25	108.26	108.27	108.28	108.29	108.3	108.31	108.32	108.33	108.34	108.35	108.36	108.37	108.38	108.39	108.4	108.41	108.42	108.43	108.44	108.45	108.46	108.47	108.48	108.49	108.5	108.51	108.52	108.53	108.54	108.55
108.06	108.07	108.08	108.09	108.1	108.11	108.12	108.13	108.14	108.15	108.16	108.17	108.18	108.19	108.2	108.21	108.22	108.23	108.24	108.25	108.26	108.27	108.28	108.29	108.3	108.31	108.32	108.33	108.34	108.35	108.36	108.37	108.38	108.39	108.4	108.41	108.42	108.43	108.44	108.45	108.46	108.47	108.48	108.49	108.5	108.51	108.52	108.53	108.54	108.55
108.06	108.07	108.08	108.09	108.1	108.11	108.12	108.13	108.14	108.15	108.16	108.17	108.18	108.19	108.2	108.21	108.22	108.23	108.24	108.25	108.26	108.27	108.28	108.29	108.3	108.31	108.32	108.33	108.34	108.35	108.36	108.37	108.38	108.39	108.4	108.41	108.42	108.43	108.44	108.45	108.46	108.47	108.48	108.49	108.5	108.51	108.52	108.53	108.54	108.55
108.06	108.07	108.08	108.09	108.1	108.11	108.12	108.13	108.14	108.15	108.16	108.17	108.18	108.19	108.2	108.21	108.22	108.23	108.24	108.25	108.26	108.27	108.28	108.29	108.3	108.31	108.32	108.33	108.34	108.35	108.36	108.37	108.38	108.39	108.4	108.41	108.42	108.43	108.44	108.45	108.46	108.47	108.48	108.49	108.5	108.51	108.52	108.53	108.54	108.55
108.06	108.07	108.08	108.09	108.1	108.11	108.12	108.13	108.14	108.15	108.16	108.17	108.18	108.19	108.2	108.21	108.22	108.23	108.24	108.25	108.26	108.27	108.28	108.29	108.3	108.31	108.32	108.33	108.34	108.35	108.36	108.37	108.38	108.39	108.4	108.41	108.42	108.43	108.44	108.45	108.46	108.47	108.48	108.49	108.5	108.51	108.52	108.53	108.54	108.55
108.06	108.07	108.08	108.09	108.1	108.11	108.12	108.13	108.14	108.15	108.16	108.17	108.18	108.19	108.2	108.21	108.22	108.23	108.24	108.25	108.26	108.27	108.28	108.29	108.3	108.31	108.32	108.33	108.34	108.35	108.36	108.37	108.38	108.39	108.4	108.41	108.42	108.43	108.44	108.45	108.46	108.47	108.48	108.49	108.5	108.51	108.52	108.53	108.54	108.55
108.06	108.07	108.08	108.09	108.1	108.11	108.12	108.13	108.14	108.15	108.16	108.17	108.18	108.19	108.2	108.21	108.22	108.23	108.24	108.25	108.26	108.27	108.28	108.29	108.3	108.31	108.32	108.33	108.34	108.35	108.36	108.37	108.38	108.39	108.4	108.41	108.42	108.43	108.44	108.45	108.46	108.47	108.48	108.49	108.5	108.51	108.52	108.53	108.54	108.55
108.06	108.07	108.08	108.09	108.1	108.11	108.12	108.13	108.14	108.15	108.16	108.17	108.18	108.19	108.2	108.21	108.22	108.23	108.24	108.25	108.26	108.27	108.28	108.29	108.3	108.31	108.32	108.33	108.34	108.35	108.36	108.37	108.38	108.39	108.4	108.41	108.42	108.43	108.44	108.45	108.46	108.47	108.48	108.49	108.5	108.51	108.52	108.53	108.54	108.55
108.06	108.07	108.08	108.09	108.1	108.11	108.12	108.13	108.14	108.15	108.16	108.17	108.18	108.19	108.2	108.21	108.22	108.23	108.24	108.25	108.26	108.27	108.28	108.29	108.3	108.31	108.32	108.33	108.34	108.35	108.36	108.37	108.38	108.39	108.4	108.41	108.42	108.43	108.44	108.45	108.46	108.47	108.48	108.49	108.5	108.51	108.52	108.53	108.54	108.55
108.06	108.07	108.08	108.09	108.1	108.11	108.12	108.13	108.14	108.15	108.16	108.17	108.18	108.19	108.2	108.21	108.22	108.23	108.24	108.25	108.26	108.27	108.28	108.29	108.3	108.31	108.32	108.33	108.34	108.35	108.36	108.37	108.38	108.39	108.4	108.41	108.42	108.43	108.44	108.45	108.46	108.47	108.48	108.49	108.5	108.51	108.52	108.53	108.54	108.55
108.06	108.07	108.08	108.09	108.1	108.11	108.12	108.13	108.14	108.15	108.16	108.17	108.18	108.19	108.2	108.21	108.22	108.23	108.24	108.25	108.26	108.27	108.28	108.29	108.3	108.31	108.32	108.33	108.34	108.35	108.36	108.37	108.38	108.39	108.4	108.41	108.42	108.43	108.44	108.45	108.46	108.47	108.48	108.49	108.5	108.51	108.52	108.53	108.54	108.55
108.06	108.07	108.08	108.09	108.1	108.11	108.12	108.13	108.14	108.15	108.16	108.17	108.18	108.19	108.2	108.21	108.22	108.23	108.24	108.25	108.26	108.27	108.28	108.29	108.3	108.31	108.32	108.33	108.34	108.35	108.36	108.37	108.38	108.39	108.4	108.41	108.42	108.43	108.44	108.45	108.46	108.47	108.48	108.49	108.5	108.51	108.52	108.53	108.54	108.55
108.06	108.07	108.08	108.09	108.1	108.11	108.12	108.13	108.14	108.15	108.16	108.17	108.18	108.19	108.2	108.21	108.22	108.23	108.24	108.25	108.26	108.27	108.28	108.29	108.3	108.31	108.32	108.33	108.34	108.35	108.36	108.37	108.38	108.39	108.4	108.41	108.42	108.43	108.44	108.45	108.46	108.47	108.48	108.49	108.5	108.51	108.52	108.53	108.54	108.55
108.06	108.07	108.08	108.09	108.1	108.11	108.12	108.13	108.14	108.15	108.16	108.17	108.18	108.19	108.2	108.21	108.22	108.23	108.24	108.25	108.26	108.27	108.28	108.29	108.3	108.31	108.32	108.33	108.34	108.35	108.36	108.37	108.38	108.39	108.4	108.41	108.42	108.43	108.44	108.45	108.46	108.47	108.48	108.49	108.5	108.51	108.52	108.53	108.54	108.55
108.06	108.07	108.08	108.09	108.1	108.11	108.12	108.13	108.14	108.15	108.16	108.17	108.18	108.19	108.2	108.21	108.22	108.23	108.24	108.25	108.26	108.27	108.28	108.29	108.3	108.31	108.32	108.33	108.34	108.35	108.36	108.37	108.38	108.39	108.4	108.41	108.42	108.43	108.44	108.45	108.46	108.47	108.48	108.49	108.5	108.51	108.52	108.53	108.54	108.55
108.06	108.07	108.08	108.09	108.1	108.11	108.12	108.13	108.14	108.15	108.16	108.17	108.18	108.19	108.2	108.21	108.22	108.23	108.24	108.25	108.26	108.27	108.28	108.29	108.3	108.31	108.32	108.33	108.34	108.35	108.36	108.37	108.38	108.39	108.4	108.41	108.42	108.43	108.44	108.45	108.46	108.47	108.48	108.49	108.5	108.51	108.52	108.53	108.54	108.55
108.06	108.07	108.08	108.09	108.1	108.11	108.12	108.13	108.14	108.15	108.16	108.17	108.18	108.19	108.2	108.21	108.22	108.23	108.24	108.25	108.26	108.27	108.28	108.29	108.3	108.31	108.32	108.33	108.34	108.35	108.36	108.37	108.38	108.39	108.4	108.41	108.42	108.43	108.44	108.45	108.46	108.47	108.48	108.49	108.5	108.51	108.52	108.53	108.54	108.55
108.06	108.07	108.08	108.09	108.1	108.11	108.12	108.13	108.14	108.15	108.16	108.17	108.18	108.19	108.2	108.21	108.22	108.23	108.24	108.25	108.26	108.27	108.28	108.29	108.3	108.31	108.32	108.33	108.34	108.35	108.36	108.37	108.38	108.39	108.4	108.41	108.42	108.43	108.44	108.45	108.46	108.47	108.48	108.49	108.5	108.51	108.52	108.53	108.54	108.55
108.06	108.07	108.08	108.09	108.1	108.11	108.12	108.13	108.14	108.15	108.16	108.17	108.18	108.19	108.2	108.21	108.22	108.23	108.24	108.25	108.26	108.27	108.28	108.29	108.3	108.31	108.32	108.33	108.34	108.35	108.36	108.37	108.38	108.39	108.4	108.41	108.42	108.43	108.44	108.45	108.46	108.47	108.48	108.49	108.5	108.51	108.52	108.53	108.54	108.55
108.06	108.07	108.08	108.09	108.1	108.11	108.12	108.13	108.14	108.15	108.16	108.17	108.18	108.19	108.2	108.21	108.22	108.23	108.24	108.25	108.26	108.27	108.28	108.29	108.3	108.31	108.32	108.33	108.34	108.35	108.36	108.37	108.38	108.39	108.4	108.41	108.42	108.43	108.44	108.45	108.46	108.47	108.48	108.49	108.5	108.51	108.52	108.53	108.54	108.55
108.06	108.07	108.08	108.09	108.1	108.11	108.12	108.13	108.14	108.15	108.16	108.17	108.18	108.19	108.2	108.21	108.22	108.23	108.24	108.25	108.26	108.27	108.28	108.29	108.3	108.31	108.32	108.33	108.34	108.35	108.36	108.37	108.38	108.39	108.4	108.41	108.42	108.43	108.44	108.45	108.46	108.47	108.48	108.49	108.5	108.51	108.52	108.53	108.54	108.55
108.06	108.07	108.08	108.09	108.1	108.11	108.12	108.13	108.14	108.15	108.16	108.17	108.18	108.19	108.2	108.21	108.22	108.23	108.24	108.25	108.26	108.27	108.28	108.29	108.3	108.31	108.32	108.33	108.34	108.35	108.36	108.37	108.38	108.39	108.4	108.41	108.42	108.43	108.44	108.45	108.46	108.47	108.48	108.49	108.5	108.51	108.52	108.53	108.54	108.55
108.06	108.07	108.08	108.09	108.1	108.11	108.12	108.13	108.14	108.15	108.16	108.17	108.18	108.19	108.2	108.21	108.22	108.23	108.24	108.25	108.26	108.27	108.28	108.29	108.3	108.31	108.32	108.33	108.34	108.35	108.36	108.37	108.38	108.39	108.4	108.41	108.42	108.43	108.44	108.45	108.46	108.47	108.48	108.49	108.5	108.51	108.52	108.53	108.54	108.55
108.06	108.07	108.08	108.09	108.1	108.11	108.12	108.13	108.14	108.15	108.16	108.17	108.18	108.19	108.2	108.21	108.22	108.23	108.24	108.25	108.26	108.27	108.28	108.29	108.3	108.31	108.32	108.33	108.34	108.35	108.36	108.37	108.38	108.39	108.4	108.41	108.42	108.43	108.44	108.45	108.46	108.47	108.48	108.49	108.5	108.51	108.52	108.53	108.54	108.55
108.06	108.07	108.08	108.09	108.1	108.11	108.12	108.13	108.14	108.15	108.16	108.17	108.18	108.19	108.2	108.21	108.22	108.23	108.24	108.25	108.26	108.27	108.28	108.29	108.3	108.31	108.32	108.33	108.34	108.35	108.36	108.37	108.38	108.39	108.4	108.41	108.42	108.43	108.44	108.45	108.46	108.47	108.48	108.49	108.5	108.51	108.52	108.53	108.54	108.55
108.06	108.07	108.08	108.09	108.1	108.11	108.12	108.13	108.14	108.15	108.16	108.17	108.18	108.19	108.2	108.21	108.22	108.23	108.24	108.25	108.26	108.27	108.28	108.29	108.3	108.31	108.32	108.33	108.34	108.35	108.36	108.37	108.38	108.39	108.4	108.41	108.42	108.43	108.44	108.45	108.46	108.47	108.48	108.49	108.5	108.51	108.52	108.53	108.54	108.55
108.06	108.07	108.08	108.09	108.1	108.11	108.12	108.13	108.14	108.15	108.16	108.17	108.18	108.19	108.2	108.21	108.22	108.23	108.24	108.25	108.26	108.27	108.28	108.29	108.3	108.31	108.32	108.33	108.34	108.35	108.36	108.37	108.38	108.39	108.4	108.41	108.42	108.43	108.44	108.45	108.46	108.47	108.48	108.49	108.5	108.51	108.52	108.53	108.54	108.55
108.06	108.07	108.08	108.09	108.1	108.11	108.12	108.13	108.14	108.15	108.16	108.17	108.18	108.19	108.2	108.21	108.22	108.23	108.24	108.25	108.26	108.27	108.28	108.29	108.3	108.31	108.32	108.33	108.34	108.35	108.36	108.37	108.38	108.39	108.4	108.41	108.42	108.43	108.44	108.45	108.46	108.47	108.48	108.49	108.5	108.51	108.52	108.53	108.54	108.55
108.06	108.07	108.08	108.09	108.1	108.11	108.12	108.13	108.14	108.15	108.16	108.17	108.18	108.19	108.2	108.21	108.22	108.23	108.24	108.25	108.26	108.27	108.28	108.29	108.3	108.31	108.32	108.33	108.34	108.35	108.36	108.37	108.38	108.39	108.4	108.41	108.42	108.43	108.44	108.45	108.46	108.47	108.48	108.49	108.5	108.51	108.52	108.53	108.54	108.55
108.06	108.07	108.08	108.09	108.1	108.11	108.12	108.13	108.14	108.15	108.16	108.17	108.18	108.19	108.2	108.21	108.22	108.23	108.24	108.25	108.26	108.27	108.28	108.29	108.3	108.31	108.32	108.33	108.34	108.35	108.36	108.37	108.38	108.39	108.4	108.41	108.42	108.43	108.44	108.45	108.46	108.47	108.48	108.49	108.5	108.51	108.52	108.53	108.54	108.55
108.06	108.07	108.08	108.09	108.1	108.11	108.12	108.13	108.14	108.15	108.16	108.17	108.18	108.19	108.2	108.21	108.22	108.23	108.24	108.25	108.26	108.27	108.28	108.29	108.3	108.31	108.32	108.33	108.34	108.35	108.36	108.37	108.38	108.39	108.4	108.41	108.42	108.43	108.44	108.45	108.46	108.47	108.48	108.49	108.5	108.51	108.52	108.53	108.54	108.55
108.06	108.07	108.08	108.09	108.1	108.11	108.12	108.13	108.14	108.15	108.16	108.17	108.18	108.19	108.2	108.21	108.22	108.23	108.24	108.25	108.26	108.27	108.28	108.29	108.3	108.31	108.32	108.33	108.34	108.35	108.36	108.37	108.38	108.39	108.4	108.41	108.42	108.43	108.44	108.45	108.46	108.47	108.48	108.49	108.5	108.51	108.52	108.53	108.54	108.55
108.06	108.07	108.08	108.09	108.1	108.11	108.12	108.13	108.14	108.15	108.16	108.17	108.18	108.19	108.2	108.21	108.22	108.23	108.24	108.25	108.26	108.27	108.28	108.29	108.3	108.31	108.32	108.33	108.34	108.35	108.36	108.37	108.38	108.39	108.4	108.41	108.42	108.43	108.44	108.45	108.46	108.47	108.48	108.49	108.5	108.51	108.52	108.53	108.54	108.55
108.06	108.07	108.08	108.09	108.1	108.11	108.12	108.13	108.14	108.15	108.16	108.17	108.18	108.19	108.2	108.21	108.22	108.23	108.24	108.25	108.26	108.27	108.28	108.29	108.3	108.31	108.32	108.33	108.34	108.35	108.36	108.37	108.38	108.39	108.4	108.41	108.42	108.43	108.44	108.45	108.46	108.47	108.48	108.49	108.5	108.51	108.52	108.53	108.54	108.55
108.06	108.07	108.08	108.09	108.1	108.11	108.12	108.13	108.14	108.15	108.16	108.17	108.18	108.19	108.2	108.21	108.22	108.23	108.24	108.25	108.26	108.27	108.28	108.29	108.3	108.31	108.32	108.33	108.34	108.35	108.36	108.37	108.38	108.39	108.4	108.41	108.42	108.43	108.44	108.45	108.46	108.47	108.48	108.49	108.5	108.51	108.52	108.53	108.54	108.55
108.06	108.07	108.08	108.09	108.1	108.11	108.12	108.13	108.14	108.15	108.16	108.17	108.18	108.19	108.2	108.21	108.22	108.23	108.24	108.25	108.26	108.27	108.28	108.29	108.3	108.31	108.32	108.33	108.34	108.35	108.36	108.37	108.38	108.39	108.4	108.41	108.42	108.43	108.44	108.45	108.46	108.47	108.48	108.49	108.5	108.51	108.52	108.53	108.54	108.55
108.06	108.07	108.08	108.09	108.1	108.11	108.12	108.13	108.14	108.15	108.16	108.17	108.18	108.19	108.2	108.21	108.22	108.23	108.24	108.25	108.26	108.27	108.28	108.29	108.3	108.31	108.32	108.33	108.34	108.35	108.36	108.37	108.38	108.39	108.4	108.41	108.42	108.43	108.44	108.45	108.46	108.47	108.48	108.49	108.5	108.51	108.52	108.53	108.54	108.55
108.06	108.07	108.08	108.09	108.1	108.11	108.12	108.13	108.14	108.15	108.16	108.17	108.18	108.19	108.2	108.21	108.22	108.23	108.24	108.25	108.26	108.27	108.28	108.29	108.3	108.31	108.32	108.33	108.34	108.35	108.36	108.37	108.38	108.39	108.4	108.41	108.42	108.43	108.44	108.45	108.46	108.47	108.48	108.49	108.5	108.51	108.52	108.53	108.54	108.55
108.06	108.07	108.08	108.09	108.1	108.11	108.12	108.13	108.14	108.15	108.16	108.17	108.18	108.19	108.2	108.21	108.22	108.23	108.24	108.25	108.26	108.27	108.28	108.29	108.3	108.31	108.32	108.33	108.34	108.35	108.36	108.37	108.38	108.39	108.4	108.41	108.42	108.43	108.44	108.45	108.46	108.47	108.48	108.49	108.5	108.51	108.52	108.53	108.54	108.55
108.06	108.07	108.08	108.09	108.1	108.11	108.12	108.13	108.14	108.15	108.16	108.17	108.18	108.19	108.2	108.21	108.22	108.23	108.24	108.25	108.26	108.27	108.28	108.29	108.3	108.31	108.32	108.33	108.34	108.35	108.36	108.37	108.38	108.39	108.4	108.41	108.42	108.43	108.44	108.45	108.46	108.47	108.48	108.49	108.5	108.51	108.52	108.53	108.54	108.55
108.06	108.07	108.08	108.09	108.1	108.11	108.12	108.13	108.14	108.15	108.16	108.17	108.18	108.19	108.2	108.21	108.22	108.23	108.24	108.25	108.26	108.27	108.28	108.29	108.3	108.31	108.32	108.33	108.34	108.35	108.36	108.37	108.38	108.39	108.4	108.41	108.42	108.43	108.44	108.45	108.46	108.47	108.48	108.49	108.5	108.51	108.52	108.53	108.54	108.55
108.06	108.07	108.08	108.09	108.1	108.11	108.12	108.13	108.14	108.15	108.16	108.17	108.18	108.19	108.2	108.21	108.22	108.23	108.24	108.25	108.26	108.27	108.28	108.29	108.3	108.31	108.32	108.33	108.34	108.35	108.36	108.37	108.38	108.39	108.4	108.41	108.42	108.43	108.44	108.45	108.46	108.47	108.48	108.49	108.5	108.51	108.52	108.53	108.54	108.55
108.06	108.07	108.08	108.09	108.1	108.11	108.12	108.13	108.14	108.15	108.16	108.17	108.18	108.19	108.2	108.21	108.22	108.23	108.24	108.25	108.26	108.27	108.28	108.29	108.3	108.31	108.32	108.33	108.34	108.35	108.36	108.37	108.38	108.39	108.4	108.41	108.42	108.43	108.44	108.45	108.46	108.47	108.48	108.49	108.5	108.51	108.52	108.53	108.54	108.55
108.06	108.07	108.08	108.09	108.1	108.11	108.12	108.13	108.14	108.15	108.16	108.17	108.18	108.19	108.2	108.21	108.22	108.23	108.24	108.25	108.26	108.27	108.28	108.29	108.3	108.31	108.32	108.33	108.34	108.35	108.36	108.37	108.38	108.39	108.4	108.41	108.42	108.43	108.44	108.45	108.46	108.47	108.48	108.49	108.5	108.51	108.52	108.53	108.54	108.55
108.06	108.07	108.08	108.09	108.1	108.11	108.12	108.13	108.14	108.15	108.16	108.17	108.18	108.19	108.2	108.21	108.22	108.23	108.24	108.25	108.26	108.27	108.28	108.29	108.3	108.31	108.32	108.33	108.34	108.35	108.36	108.37	108.38	108.39	108.4	108.41	108.42	108.43	108.44	108.45	108.46	108.47	108.48	108.49	108.5	108.51	108.52	108.53	108.54	108.55
108.06	108.07	108.08	108.09	108.1	108.11	108.12	108.13	108.14	108.15	108.16	108.17	108.18	108.19	108.2	108.21	108.22	108.23	108.24	108.25	108.26	108.27	108.28	108.29	108.3	108.31	108.32	108.33	108.34	108.35	108.36	108.37	108.38	108.39	108.4	108.41	108.42	108.43	108.44	108.45	108.46	108.47	108.48	108.49	108.5	108.51	108.52	108.53	108.54	108.55
108.06	108.07	108.08	108.09	108.1	108.11	108.12	108.13	108.14	108.15	108.16	108.17	108.18	108.19	108.2	108.21	108.22	108.23	108.24	108.25	108.26	108.27	108.28	108.29	108.3	108.31	108.32	108.33	108.34	108.35	108.36	108.37	108.38	108.39	108.4	108.41	108.42	108.43	108.44	108.45	108.46	108.47	108.48	108.49	108.5	108.51	108.52	108.53	108.54	108.55
108.06	108.07	108.08	108.09	108.1	108.11	108.12	108.13	108.14	108.15	108.16	108.17	108.18	108.19	108.2	108.21	108.22	108.23	108.24	108.25	108.26	108.27	108.28	108.29	108.3	108.31	108.32	108.33	108.34	108.35	108.36	108.37	108.38	108.39	108.4	108.41	108.42	108.43	108.44	108.45	108.46	108.47	108.48	108.49	108.5	108.51	108.52	108.53	108.54	108.55
108.06	108.07	108.08	108.09	108.1	108.11	108.12	108.13	108.14	108.15	108.16	108.17	108.18	108.19	108.2	108.21	108.22	108.23	108.24	108.25	108.26	108.27	108.28	108.29	108.3	108.31	108.32	108.33	108.34	108.35	108.36	108.37	108.38	108.39	108.4	108.41	108.42	108.43	108.44	108.45	108.46	108.47	108.48	108.49	108.5	108.51	108.52	108.53	108.54	108.55
108.06	108.07	108.08	108.09	108.1	108.11	108.12	108.13	108.14	108.15	108.16	108.17	108.18	108.19	108.2	108.21	108.22	108.23	108.24	108.25	108.26	108.27	108.28	108.29	108.3	108.31	108.32	108.33	108.34	108.35	108.36	108.37	108.38	108.39	108.4	108.41	108.42	108.43	108.44	108.45	108.46	108.47	108.48	108.49	108.5	108.51	108.52	108.53	108.54	108.55
108.06	108.07	108.08	108.09	108.1	108.11	108.12	108.13	108.14	108.15	108.16	108.17	108.18	108.19	108.2	108.21	108.22	108.23	108.24	108.25	108.26	108.27	108.28	108.29	108.3	108.31	108.32	108.33	108.34	108.35	108.36	108.37	108.38	108.39	108.4	108.41	108.42	108.43	108.44	108.45	108.46	108.47	108.48	108.49	108.5	108.51	108.52	108.53	108.54	108.55
108.06	108.07	108.08	108.09	108.1	108.11	108.12	108.13	108.14	108.15	108.16	108.17	108.18	108.19	108.2	108.21	108.22	108.23	108.24	108.25	108.26	108.27	108.28	108.29	108.3	108.31	108.32	108.33	108.34	108.35	108.36	108.37	108.38	108.39	108.4	108.41	108.42	108.43	108.44	108.45	108.46	108.47	108.48	108.49	108.5	108.51	108.52	108.53	108.54	108.55
108.06	108.07	108.08	108.09	108.1	108.11	108.12	108.13	108.14	108.15	108.16	108.17	108.18	108.19	108.2	108.21	108.22	108.23	108.24	108.25	108.26	108.27	108.28	108.29	108.3	108.31	108.32	108.33	108.34	108.35	108.36	108.37	108.38	108.39	108.4	108.41	108.42	108.43	108.44	108.45	108.46	108.47	108.48	108.49	108.5	108.51	108.52	108.53	108.54	108.55
108.06	108.07	108.08	108.09	108.1	108.11	108.12	108.13	108.14	108.15	108.16	108.17	108.18	108.19	108.2	108.21	108.22	108.23	108.24	108.25	108.26	108.27	108.28	108.29	108.3	108.31	108.32	108.33	108.34	108.35	108.36	108.37	108.38	108.39	108.4	108.41	108.42	108.43	108.44	108.45	108.46	108.47	108.48	108.49	108.5	108.51	108.52	108.53	108.54	108.55
108.06	108.07	108.08	108.09	108.1	108.11	108.12	108.13	108.14	108.15	108.16	108.17	108.18	108.19	108.2	108.21	108.22	108.23	108.24	108.25	108.26	108.27	108.28	108.29	108.3	108.31	108.32	108.33	108.34	108.35	108.36	108.37	108.38	108.39	108.4	108.41	108.42	108.43	108.44	108.45	108.46	108.47	108.48	108.49	108.5	108.51	108.52	108.53	108.54	108.55
108.06	108.07	108.08	108.09	108.1	108.11	108.12	108.13	108.14	108.15	108.16	108.17	108.18	108.19	108.2	108.21	108.22	108.23	108.24	108.25	108.26	108.27	108.28	108.29	108.3	108.31	108.32	108.33	108.34	108.35	108.36	108.37	108.38	108.39	108.4	108.41	108.42	108.43	108.44	108.45	108.46	108.47	108.48	108.49	108.5	108.51	108.52	108.53	108.54	108.55
108.06	108.07	108.08	108.09	108.1	108.11	108.12	108.13	108.14	108.15	108.16	108.17	108.18	108.19	108.2	108.21	108.22	108.23	108.24	108.25	108.26	108.27	108.28	108.29	108.3	108.31	108.32	108.33	108.34	108.35	108.36	108.37	108.38	108.39	108.4	108.41	108.42	108.43	108.44	108.45	108.46	108.47	108.48	108.49	108.5	108.51	108.52	108.53	108.54	108.55
108.06	108.07	108.08	108.09	108.1	108.11	108.12	108.13	108.14	108.15	108.16	108.17	108.18	108.19	108.2	108.21	108.22	108.23	108.24	108.25	108.26	108.27	108.28	108.29	108.3	108.31	108.32	108.33	108.34	108.35	108.36	108.37	108.38	108.39	108.4	108.41	108.42	108.43	108.44	108.45	108.46	108.47	108.48	108.49	108.5	108.51	108.52	108.53	108.54	108.55
108.06	108.07	108.08	108.09	108.1	108.11	108.12	108.13	108.14	108.15	108.16	108.17	108.18	108.19	108.2	108.21	108.22	108.23	108.24	108.25	108.26	108.27	108.28	108.29	108.3	108.31	108.32	108.33	108.34	108.35	108.36	108.37	108.38	108.39	108.4	108.41	108.42	108.43	108.44	108.45	108.46	108.47	108.48	108.49	108.5	108.51	108.52	108.53	108.54	108.55
108.06	108.07	108.08	108.09	108.1	108.11	108.12	108.13	108.14	108.15	108.16	108.17	108.18	108.19	108.2	108.21	108.22	108.23	108.24	108.25	108.26	108.27	108.28	108.29	108.3	108.31	108.32	108.33	108.34	108.35	108.36	108.37	108.38	108.39	108.4	108.41	108.42	108.43	108.44	108.45	108.46	108.47	108.48	108.49	108.5	108.51	108.52	108.53	108.54	108.55
108.06	108.07	108.08	108.09	108.1	108.11	108.12	108.13	108.14	108.15	108.16	108.17	108.18	108.19	108.2	108.21	108.22	108.23	108.24	108.25	108.26	108.27	108.28	108.29	108.3	108.31	108.32	108.33	108.34	108.35	108.36	108.37	108.38	108.39	108.4	108.41	108.42	108.43	108.44	108.45	108.46	108.47	108.48	108.49	108.5	108.51	108.52	108.53	108.54	108.55
108.06	108.07	108.08	108.09	108.1	108.11	108.12	108.13	108.14	108.15	108.16	108.17	108.18	108.19	108.2	108.21	108.22	108.23	108.24	108.25	108.26	108.27	108.28	108.29	108.3	108.31	108.32	108.33	108.34	108.35	108.36	108.37	108.38	108.39	108.4	108.41	108.42	108.43	108.44	108.45	108.46	108.47	108.48	108.49	108.5	108.51	108.52	108.53	108.54	108.55
108.06	108.07	108.08	108.09	108.1	108.11	108.12	108.13	108.14	108.15	108.16	108.17	108.18	108.19	108.2	108.21	108.22	108.23	108.24	108.25	108.26	108.27	108.28	108.29	108.3	108.31	108.32	108.33	108.34	108.35	108.36	108.37	108.38	108.39	108.4	108.41	108.42	108.43	108.44	108.45	108.46	108.47	108.48	108.49	108.5	108.51	108.52	108.53	108.54	108.55
108.06	108.07	108.08	108.09	108.1	108.11	108.12	108.13	108.14	108.15	108.16	108.17	108.18	108.19	108.2	108.21	108.22	108.23	108.24	108.25	108.26	108.27	108.28	108.29	108.3	108.31	108.32	108.33	108.34	108.35	108.36	108.37	108.38	108.39	108.4	108.41	108.42	108.43	108.44	108.45	108.46	108.47	108.48	108.49	108.5	108.51	108.52	108.53	108.54	108.55
108.06	108.07	108.08	108.09	108.1	108.11	108.12	108.13	108.14	108.15	108.16	108.17	108.18	108.19	108.2	108.21	108.22	108.23	108.24	108.25	108.26	108.27	108.28	108.29	108.3	108.31	108.32	108.33	108.34	108.35	108.36	108.37	108.38	108.39	108.4	108.41	108.42	108.43	108.44	108.45	108.46	108.47	108.48	108.49	108.5	108.51	108.52	108.53	108.54	108.55
108.06	108.07	108.08	108.09	108.1	108.11	108.12	108.13	108.14	108.15	108.16	108.17	108.18	108.19	108.2	108.21	108.22	108.23	108.24	108.25	108.26	108.27	108.28	108.29	108.3	108.31	108.32	108.33	108.34	108.35	108.36	108.37	108.38	108.39	108.4	108.41	108.42	108.43	108.44	108.45	108.46	108.47	108.48	108.49	108.5	108.51	108.52	108.53	108.54	108.55
108.06	108.07	108.08	108.09	108.1	108.11	108.12	108.13	108.14	108.15	108.16	108.17	108.18	108.19	108.2	108.21	108.22	108.23	108.24	108.25	108.26	108.27	108.28	108.29	108.3	108.31	108.32	108.33	108.34	108.35	108.36	108.37	108.38	108.39	108.4	108.41	108.42	108.43	108.44	108.45	108.46	108.47	108.48	108.49	108.5	108.51	108.52	108.53	108.54	108.55
108.06	108.07	108.08	108.09	108.1	108.11	108.12	108.13	108.14	108.15	108.16	108.17	108.18	108.19	108.2	108.21	108.22	108.23	108.24	108.25	108.26	108.27	108.28	108.29	108.3	108.31	108.32	108.33	108.34	108.35	108.36	108.37	108.38	108.39	108.4	108.41	108.42	108.43	108.44	108.45	108.46	108.47	108.48	108.49	108.5	108.51	108.52	108.53	108.54	108.55
108.06	108.07	108.08	108.09	108.1	108.11	108.12	108.13	108.14	108.15	108.16	108.17	108.18	108.19	108.2	108.21	108.22	108.23	108.24	108.25	108.26	108.27	108.28	108.29	108.3	108.31	108.32	108.33	108.34	108.35	108.36	108.37	108.38	108.39	108.4	108.41	108.42	108.43	108.44	108.45	108.46	108.47	108.48	108.49	108.5	108.51	108.52	108.53	108.54	108.55
108.06	108.07	108.08	108.09	108.1	108.11	108.12	108.13	108.14	108.15	108.16	108.17	108.18	108.19	108.2	108.21	108.22	108.23	108.24	108.25	108.26	108.27	108.28	108.29	108.3	108.31	108.32	108.33	108.34	108.35	108.36	108.37	108.38	108.39	108.4	108.41	108.42	108.43	108.44	108.45	108.46	108.47	108.48	108.49	108.5	108.51	108.52	108.53	108.54	108.55
108.06	108.07	108.08	108.09	108.1	108.11	108.12	108.13	108.14	108.15	108.16	108.17	108.18	108.19	108.2	108.21	108.22	108.23	108.24	108.25	108.26	108.27	108.28	108.29	108.3	108.31	108.32	108.33	108.34	108.35	108.36	108.37	108.38	108.39	108.4	108.41	108.42	108.43	108.44	108.45	108.46	108.47	108.48	108.49	108.5	108.51	108.52	108.53	108.54	108.55
108.06	108.07	108.08	108.09	108.1	108.11	108.12	108.13	108.14	108.15	108.16	108.17	108.18	108.19	108.2	108.21	108.22	108.23	108.24	108.25	108.26	108.27	108.28	108.29	108.3	108.31	108.32	108.33	108.34	108.35	108.36	108.37	108.38	108.39	108.4	108.41	108.42	108.43	108.44	108.45	108.46	108.47	108.48	108.49	108.5	108.51	108.52	108.53	108.54	108.55
108.06	108.07	108.08	108.09	108.1	108.11	108.12	108.13	108.14	108.15	108.16	108.17	108.18	108.19	108.2	108.21	108.22	108.23	108.24	108.25	108.26	108.27	108.28	108.29	108.3	108.31	108.32	108.33	108.34	108.35	108.36	108.37	108.38	108.39	108.4	108.41	108.42	108.43	108.44	108.45	108.46	108.47	108.48	108.49	108.5	108.51	108.52	108.53	108.54	108.55
108.06	108.07	108.08	108.09	108.1	108.11	108.12	108.13	108.14	108.15	108.16	108.17	108.18	108.19	108.2	108.21	108.22	108.23	108.24	108.25	108.26	108.27	108.28	108.29	108.3	108.31	108.32	108.33	108.34	108.35	108.36	108.37	108.38	108.39	108.4	108.41	108.42	108.43	108.44	108.45	108.46	108.47	108.48	108.49	108.5	108.51	108.52	108.53	108.54	108.55
108.06	108.07	108.08	108.09	108.1	108.11	108.12	108.13	108.14	108.15	108.16	108.17	108.18	108.19	108.2	108.21	108.22	108.23	108.24	108.25	108.26	108.27	108.28	108.29	108.3	108.31	108.32	108.33	108.34	108.35	108.36	108.37	108.38	108.39	108.4	108.41	108.42	108.43	108.44	108.45	108.46	108.47	108.48	108.49	108.5	108.51	108.52	108.53	108.54	108.55
108.06	108.07	108.08	108.09	108.1	108.11	108.12	108.13	108.14	108.15	108.16	108.17	108.18	108.19	108.2	108.21	108.22	108.23	108.24	108.25	108.26	108.27	108.28	108.29	108.3	108.31	108.32	108.33	108.34	108.35	108.36	108.37	108.38	108.39	108.4	108.41	108.42	108.43	108.44	108.45	108.46	108.47	108.48	108.49	108.5	108.51	108.52	108.53	108.54	108.55
108.06	108.07	108.08	108.09	108.1	108.11	108.12	108.13	108.14	108.15	108.16	108.17	108.18	108.19	108.2	108.21	108.22	108.23	108.24	108.25	108.26	108.27	108.28	108.29	108.3	108.31	108.32	108.33	108.34	108.35	108.36	108.37	108.38	108.39	108.4	108.41	108.42	108.43	108.44	108.45	108.46	108.47	108.48	108.49	108.5	108.51	108.52	108.53	108.54	108.55
108.06	108.07	108.08	108.09	108.1	108.11	108.12	108.13	108.14	108.15	108.16	108.17	108.18	108.19	108.2	108.21	108.22	108.23	108.24	108.25	108.26	108.27	108.28	108.29	108.3	108.31	108.32	108.33	108.34	108.35	108.36	108.37	108.38	108.39	108.4	108.41	108.42	108.43	108.44	108.45	108.46	108.47	108.48	108.49	108.5	108.51	108.52	108.53	108.54	108.55
108.06	108.07	108.08	108.09	108.1	108.11	108.12	108.13	108.14	108.15	108.16	108.17	108.18	108.19	108.2	108.21	108.22	108.23	108.24	108.25	108.26	108.27	108.28	108.29	108.3	108.31	108.32	108.33	108.34	108.35	108.36	108.37	108.38	108.39	108.4	108.41	108.42	108.43	108.44	108.45	108.46	108.47	108.48	108.49	108.5	108.51	108.52	108.53	108.54	108.55
108.06	108.07	108.08	108.09	108.1	108.11	108.12	108.13	108.14	108.15	108.16	108.17	108.18	108.19	108.2	108.21	108.22	108.23	108.24	108.25	108.26	108.27	108.28	108.29	108.3	108.31	108.32	108.33	108.34	108.35	108.36	108.37	108.38	108.39	108.4	108.41	108.42	108.43	108.44	108.45	108.46	108.47	108.48	108.49	108.5	108.51	108.52	108.53	108.54	108.55
108.06	108.07	108.08	108.09	108.1	108.11	108.12	108.13	108.14	108.15	108.16	108.17	108.18	108.19	108.2	108.21	108.22	108.23	108.24	108.25	108.26	108.27	108.28	108.29	108.3	108.31	108.32	108.33	108.34	108.35	108.36	108.37	108.38	108.39	108.4	108.41	108.42	108.43	108.44	108.45	108.46	108.47	108.48	108.49	108.5	108.51	108.52	108.53	108.54	108.55
108.06	108.07	108.08	108.09	108.1	108.11	108.12	108.13	108.14	108.15	108.16	108.17	108.18	108.19	108.2	108.21	108.22	108.23	108.24	108.25	108.26	108.27	108.28	108.29	108.3	108.31	108.32	108.33	108.34	108.35	108.36	108.37	108.38	108.39	108.4	108.41	108.42	108.43	108.44	108.45	108.46	108.47	108.48	108.49	108.5	108.51	108.52	108.53	108.54	108.55
108.06	108.07	108.08	108.09	108.1	108.11	108.12	108.13	108.14	108.15	108.16	108.17	108.18	108.19	108.2	108.21	108.22	108.23	108.24	108.25	108.26	108.27	108.28	108.29	108.3	108.31	108.32	108.33	108.34	108.35	108.36	108.37	108.38	108.39	108.4	108.41	108.42	108.43	108.44	108.45	108.46	108.47	108.48	108.49	108.5	108.51	108.52	108.53	108.54	108.55
108.06	108.07	108.08	108.09	108.1	108.11	108.12	108.13	108.14	108.15	108.16	108.17	108.18	108.19	108.2	108.21	108.22	108.23	108.24	108.25	108.26	108.27	108.28	108.29	108.3	108.31	108.32	108.33	108.34	108.35	108.36	108.37	108.38	108.39	108.4	108.41	108.42	108.43	108.44	108.45	108.46	108.47	108.48	108.49	108.5	108.51	108.52	108.53	108.54	108.55
108.06	108.07	108.08	108.09	108.1	108.11	108.12	108.13	108.14	108.15	108.16	108.17	108.18	108.19	108.2	108.21	108.22	108.23	108.24	108.25	108.26	108.27	108.28	108.29	108.3	108.31	108.32	108.33	108.34	108.35	108.36	108.37	108.38	108.39	108.4	108.41	108.42	108.43	108.44	108.45	108.46	108.47	108.48	108.49	108.5	108.51	108.52	108.53	108.54	108.55
108.06	108.07	108.08	108.09	108.1	108.11	108.12	108.13	108.14	108.15	108.16	108.17	108.18	108.19	108.2	108.21	108.22	108.23	108.24	108.25	108.26	108.27	108.28	108.29	108.3	108.31	108.32	108.33	108.34	108.35	108.36	108.37	108.38	108.39	108.4	108.41	108.42	108.43	108.44	108.45	108.46	108.47	108.48	108.49	108.5	108.51	108.52	108.53	108.54	108.55
108.06	108.07	108.08	108.09	108.1	108.11	108.12	108.13	108.14	108.15	108.16	108.17	108.18	108.19	108.2	108.21	108.22	108.23	108.24	108.25	108.26	108.27	108.28	108.29	108.3	108.31	108.32	108.33	108.34	108.35	108.36	108.37	108.38	108.39	108.4	108.41	108.42	108.43	108.44	108.45	108.46	108.47	108.48	108.49	108.5	108.51	108.52	108.53	108.54	108.55
108.06	108.07	108.08	108.09	108.1	108.11	108.12	108.13	108.14	108.15	108.16	108.17	108.18	108.19	108.2	108.21	108.22	108.23	108.24	108.25	108.26	108.27	108.28	108.29	108.3	108.31	108.32	108.33	108.34	108.35	108.36	108.37	108.38	108.39	108.4	108.41	108.42	108.43	108.44	108.45	108.46	108.47	108.48	108.49	108.5	108.51	108.52	108.53	108.54	108.55
108.06	108.07	108.08	108.09	108.1	108.11	108.12	108.13	108.14	108.15	108.16	108.17	108.18	108.19	108.2	108.21	108.22	108.23	108.24	108.25	108.26	108.27	108.28	108.29	108.3	108.31	108.32	108.33	108.34	108.35	108.36	108.37	108.38	108.39	108.4	108.41	108.42	108.43	108.44	108.45	108.46	108.47	108.48	108.49	108.5	108.51	108.52	108.53	108.54	108.55
108.06	108.07	108.08	108.09	108.1	108.11	108.12	108.13	108.14	108.15	108.16	108.17	108.18	108.19	108.2	108.21	108.22	108.23	108.24	108.25	108.26	108.27	108.28	108.29	108.3	108.31	108.32	108.33	108.34	108.35	108.36	108.37	108.38	108.39	108.4	108.41	108.42	108.43	108.44	108.45	108.46	108.47	108.48	108.49	108.5	108.51	108.52	108.53	108.54	108.55
108.06	108.07	108.08	108.09	108.1	108.11	108.12	108.13	108.14	108.15	108.16	108.17	108.18	108.19	108.2	108.21	108.22	108.23	108.24	108.25	108.26	108.27	108.28	108.29	108.3	108.31	108.32	108.33	108.34	108.35	108.36	108.37	108.38	108.39	108.4	108.41	108.42	108.43	108.44	108.45	108.46	108.47	108.48	108.49	108.5	108.51	108.52	108.53	108.54	108.55
108.06	108.07	108.08	108.09	108.1	108.11	108.12	108.13	108.14	108.15	108.16	108.17	108.18	108.19	108.2	108.21	108.22	108.23	108.24	108.25	108.26	108.27	108.28	108.29	108.3	108.31	108.32	108.33	108.34	108.35	108.36	108.37	108.38	108.39	108.4	108.41	108.42	108.43	108.44	108.45	108.46	108.47	108.48	108.49	108.5	108.51	108.52	108.53	108.54	108.55
108.06	108.07	108.08	108.09	108.1	108.11	108.12	108.13	108.14	108.15	108.16	108.17	108.18	108.19	108.2	108.21	108.22	108.23	108.24	108.25	108.26	108.27	108.28	108.29	108.3	108.31	108.32	108.33	108.34	108.35	108.36	108.37	108.38	108.39	108.4	108.41	108.42	108.43	108.44	108.45	108.46	108.47	108.48	108.49	108.5	108.51	108.52	108.53	108.54	108.55
108.06	108.07	108.08	108.09	108.1	108.11	108.12	108.13	108.14	108.15	108.16	108.17	108.18	108.19	108.2	108.21	108.22	108.23	108.24	108.25	108.26	108.27	108.28	108.29	108.3	108.31	108.32	108.33	108.34	108.35	108.36	108.37	108.38	108.39	108.4	108.41	108.42	108.43	108.44	108.45	108.46	108.47	108.48	108.49	108.5	108.51	108.52	108.53	108.54	108.55
108.06	108.07	108.08	108.09	108.1	108.11	108.12	108.13	108.14	108.15	108.16	108.17	108.18	108.19	108.2	108.21	108.22	108.23	108.24	108.25	108.26	108.27	108.28	108.29	108.3	108.31	108.32	108.33	108.34	108.35	108.36	108.37	108.38	108.39	108.4	108.41	108.42	108.43	108.44	108.45	108.46	108.47	108.48	108.49	108.5	108.51	108.52	108.53	108.54	108.55
108.06	108.07	108.08	108.09	108.1	108.11	108.12	108.13	108.14	108.15	108.16	108.17	108.18	108.19	108.2	108.21	108.22	108.23	108.24	108.25	108.26	108.27	108.28	108.29	108.3	108.31	108.32	108.33	108.34	108.35	108.36	108.37	108.38	108.39	108.4	108.41	108.42	108.43	108.44	108.45	108.46	108.47	108.48	108.49	108.5	108.51	108.52	108.53	108.54	108.55
108.06	108.07	108.08	108.09	108.1	108.11	108.12	108.13	108.14	108.15	108.16	108.17	108.18	108.19	108.2	108.21	108.22	108.23	108.24	108.25	108.26	108.27	108.28	108.29	108.3	108.31	108.32	108.33	108.34	108.35	108.36	108.37	108.38	108.39	108.4	108.41	108.42	108.43	108.44	108.45	108.46	108.47	108.48	108.49	108.5	108.51	108.52	108.53	108.54	108.55
108.06	108.07	108.08	108.09	108.1	108.11	108.12	108.13	108.14	108.15	108.16	108.17	108.18	108.19	108.2	108.21	108.22	108.23	108.24	108.25	108.26	108.27	108.28	108.29	108.3	108.31	108.32	108.33	108.34	108.35	108.36	108.37	108.38	108.39	108.4	108.41	108.42	108.43	108.44	108.45	108.46	108.47	108.48	108.49	108.5	108.51	108.52	108.53	108.54	108.55
108.06	108.07	108.08	108.09	108.1	108.11	108.12	108.13	108.14	108.15	108.16	108.17	108.18	108.19	108.2	108.21	108.22	108.23	108.24	108.25	108.26	108.27	108.28	108.29	108.3	108.31	108.32	108.33	108.34	108.35	108.36	108.37	108.38	108.39	108.4	108.41	108.42	108.43	108.44	108.45	108.46	108.47	108.48	108.49	108.5	108.51	108.52	108.53	108.54	108.55
108.06	108.07	108.08	108.09	108.1	108.11	108.12	108.13	108.14	108.15	108.16	108.17	108.18	108.19	108.2	108.21	108.22	108.23	108.24	108.25	108.26	108.27	108.28	108.29	108.3	108.31	108.32	108.33	108.34	108.35	108.36	108.37	108.38	108.39	108.4	108.41	108.42	108.43	108.44	108.45	108.46	108.47	108.48	108.49	108.5	108.51	108.52	108.53	108.54	108.55
108.06	108.07	108.08	108.09	108.1	108.11	108.12	108.13	108.14	108.15	108.16	108.17	108.18	108.19	108.2	108.21	108.22	108.23	108.24	108.25	108.26	108.27	108.28	108.29	108.3	108.31	108.32	108.33	108.34	108.35	108.36	108.37	108.38	108.39	108.4	108.41	108.42	108.43	108.44	108.45	108.46	108.47	108.48	108.49	108.5	108.51	108.52	108.53	108.54	108.55
108.06	108.07	108.08	108.09	108.1	108.11	108.12	108.13	108.14	108.15	108.16	108.17	108.18	108.19	108.2	108.21	108.22	108.23	108.24	108.25	108.26	108.27	108.28	108.29	108.3	108.31	108.32	108.33	108.34	108.35	108.36	108.37	108.38	108.39	108.4	108.41	108.42	108.43	108.44	108.45	108.46	108.47	108.48	108.49	108.5	108.51	108.52	108.53	108.54	108.55
108.06	108.07	108.08	108.09	108.1	108.11	108.12	108.13	108.14	108.15	108.16	108.17	108.18	108.19	108.2	108.21	108.22	108.23	108.24	108.25	108.26	108.27	108.28	108.29	108.3	108.31	108.32	108.33	108.34	108.35	108.36	108.37	108.38	108.39	108.4	108.41	108.42	108.43	108.44	108.45	108.46	108.47	108.48	108.49	108.5	108.51	108.52	108.53	108.54	108.55
108.06	108.07	108.08	108.09	108.1	108.11	108.12	108.13	108.14	108.15	108.16	108.17	108.18	108.19	108.2	108.21	108.22	108.23	108.24	108.25	108.26	108.27	108.28	108.29	108.3	108.31	108.32	108.33	108.34	108.35	108.36	108.37	108.38	108.39	108.4	108.41	108.42	108.43	108.44	108.45	108.46	108.47	108.48	108.49	108.5	108.51	108.52	108.53	108.54	108.55
108.06	108.07	108.08	108.09	108.1	108.11	108.12	108.13	108.14	108.15	108.16	108.17	108.18	108.19	108.2	108.21	108.22	108.23	108.24	108.25	108.26	108.27	108.28	108.29	108.3	108.31	108.32	108.33	108.34	108.35	108.36	108.37	108.38	108.39	108.4	108.41	108.42	108.43	108.44	108.45	108.46	108.47	108.48	108.49	108.5	108.51	108.52	108.53	108.54	108.55
108.06	108.07	108.08	108.09	108.1	108.11	108.12	108.13	108.14	108.15	108.16	108.17	108.18	108.19	108.2	108.21	108.22	108.23	108.24	108.25	108.26	108.27	108.28	108.29	108.3	108.31	108.32	108.33	108.34	108.35	108.36	108.37	108.38	108.39	108.4	108.41	108.42	108.43	108.44	108.45	108.46	108.47	108.48	108.49	108.5	108.51	108.52	108.53	108.54	108.55
108.06	108.07	108.08	108.09	108.1	108.11	108.12	108.13	108.14	108.15	108.16	108.17	108.18	108.19	108.2	108.21	108.22	108.23	108.24	108.25	108.26	108.27	108.28	108.29	108.3	108.31	108.32	108.33	108.34	108.35	108.36	108.37	108.38	108.39	108.4	108.41	108.42	108.43	108.44	108.45	108.46	108.47	108.48	108.49	108.5	108.51	108.52	108.53	108.54	108.55
108.06	108.07	108.08	108.09	108.1	108.11	108.12	108.13	108.14	108.15	108.16	108.17	108.18	108.19	108.2	108.21	108.22	108.23	108.24	108.25	108.26	108.27	108.28	108.29	108.3	108.31	108.32	108.33	108.34	108.35	108.36	108.37	108.38	108.39	108.4	108.41	108.42	108.43	108.44	108.45	108.46	108.47	108.48	108.49	108.5	108.51	108.52	108.53	108.54	108.55
108.06	108.07	108.08	108.09	108.1	108.11	108.12	108.13	108.14	108.15	108.16	108.17	108.18	108.19	108.2	108.21	108.22	108.23	108.24	108.25	108.26	108.27	108.28	108.29	108.3	108.31	108.32	108.33	108.34	108.35	108.36	108.37	108.38	108.39	108.4	108.41	108.42	108.43	108.44	108.45	108.46	108.47	108.48	108.49	108.5	108.51	108.52	108.53	108.54	108.55
108.06	108.07	108.08	108.09	108.1	108.11	108.12	108.13	108.14	108.15	108.16	108.17	108.18	108.19	108.2	108.21	108.22	108.23	108.24	108.25	108.26	108.27	108.28	108.29	108.3	108.31	108.32	108.33	108.34	108.35	108.36	108.37	108.38	108.39	108.4	108.41	108.42	108.43	108.44	108.45	108.46	108.47	108.48	108.49	108.5	108.51	108.52	108.53	108.54	108.55
108.06	108.07	108.08	108.09	108.1	108.11	108.12	108.13	108.14	108.15	108.16	108.17	108.18	108.19	108.2	108.21	108.22	108.23	108.24	108.25	108.26	108.27	108.28	108.29	108.3	108.31	108.32	108.33	108.34	108.35	108.36	108.37	108.38	108.39	108.4	108.41	108.42	108.43	108.44	108.45	108.46	108.47	108.48	108.49	108.5	108.51	108.52	108.53	108.54	108.55
108.06	108.07	108.08	108.09	108.1	108.11	108.12	108.13	108.14	108.15	108.16	108.17	108.18	108.19	108.2	108.21	108.22	108.23	108.24	108.25	108.26	108.27	108.28	108.29	108.3	108.31	108.32	108.33	108.34	108.35	108.36	108.37	108.38	108.39	108.4	108.41	108.42	108.43	108.44	108.45	108.46	108.47	108.48	108.49	108.5	108.51	108.52	108.53	108.54	108.55
108.06	108.07	108.08	108.09	108.1	108.11	108.12	108.13	108.14	108.15	108.16	108.17	108.18	108.19	108.2	108.21	108.22	108.23	108.24	108.25	108.26	108.27	108.28	108.29	108.3	108.31	108.32	108.33	108.34	108.35	108.36	108.37	108.38	108.39	108.4	108.41	108.42	108.43	108.44	108.45	108.46	108.47	108.48	108.49	108.5	108.51	108.52	108.53	108.54	108.55
108.06	108.07	108.08	108.09	108.1	108.11	108.12	108.13	108.14	108.15	108.16	108.17	108.18	108.19	108.2	108.21	108.22	108.23	108.24	108.25	108.26	108.27	108.28	108.29	108.3	108.31	108.32	108.33	108.34	108.35	108.36	108.37	108.38	108.39	108.4	108.41	108.42	108.43	108.44	108.45	108.46	108.47	108.48	108.49	108.5	108.51	108.52	108.53	108.54	108.55
108.06	108.07	108.08	108.09	108.1	108.11	108.12	108.13	108.14	108.15	108.16	108.17	108.18	108.19	108.2	108.21	108.22	108.23	108.24	108.25	108.26	108.27	108.28	108.29	108.3	108.31	108.32	108.33	108.34	108.35	108.36	108.37	108.38	108.39	108.4	108.41	108.42	108.43	108.44	108.45	108.46	108.47	108.48	108.49	108.5	108.51	108.52	108.53	108.54	108.55
108.06	108.07	108.08	108.09	108.1	108.11	108.12	108.13	108.14	108.15	108.16	108.17	108.18	108.19	108.2	108.21	108.22	108.23	108.24	108.25	108.26	108.27	108.28	108.29	108.3	108.31	108.32	108.33	108.34	108.35	108.36	108.37	108.38	108.39	108.4	108.41	108.42	108.43	108.44	108.45	108.46	108.47	108.48	108.49	108.5	108.51	108.52	108.53	108.54	108.55
108.06	108.07	108.08	108.09	108.1	108.11	108.12	108.13	108.14	108.15	108.16	108.17	108.18	108.19	108.2	108.21	108.22	108.23	108.24	108.25	108.26	108.27	108.28	108.29	108.3	108.31	108.32	108.33	108.34	108.35	108.36	108.37	108.38	108.39	108.4	108.41	108.42	108.43	108.44	108.45	108.46	108.47	108.48	108.49	108.5	108.51	108.52	108.53	108.54	108.55
108.06	108.07	108.08	108.09	108.1	108.11	108.12	108.13	108.14	108.15	108.16	108.17	108.18	108.19	108.2	108.21	108.22	108.23	108.24	108.25	108.26	108.27	108.28	108.29	108.3	108.31	108.32	108.33	108.34	108.35	108.36	108.37	108.38	108.39	108.4	108.41	108.42	108.43	108.44	108.45	108.46	108.47	108.48	108.49	108.5	108.51	108.52	108.53	108.54	108.55
108.06	108.07	108.08	108.09	108.1	108.11	108.12	108.13	108.14	108.15	108.16	108.17	108.18	108.19	108.2	108.21	108.22	108.23	108.24	108.25	108.26	108.27	108.28	108.29	108.3	108.31	108.32	108.33	108.34	108.35	108.36	108.37	108.38	108.39	108.4	108.41	108.42	108.43	108.44	108.45	108.46	108.47	108.48	108.49	108.5	108.51	108.52	108.53	108.54	108.55
108.06	108.07	108.08	108.09	108.1	108.11	108.12	108.13	108.14	108.15	108.16	108.17	108.18	108.19	108.2	108.21	108.22	108.23	108.24	108.25	108.26	108.27	108.28	108.29	108.3	108.31	108.32	108.33	108.34	108.35	108.36	108.37	108.38	108.39	108.4	108.41	108.42	108.43	108.44	108.45	108.46	108.47	108.48	108.49	108.5	108.51	108.52	108.53	108.54	108.55
108.06	108.07	108.08	108.09	108.1	108.11	108.12	108.13	108.14	108.15	108.16	108.17	108.18	108.19	108.2	108.21	108.22	108.23	108.24	108.25	108.26	108.27	108.28	108.29	108.3	108.31	108.32	108.33	108.34	108.35	108.36	108.37	108.38	108.39	108.4	108.41	108.42	108.43	108.44	108.45	108.46	108.47	108.48	108.49	108.5	108.51	108.52	108.53	108.54	108.55
108.06	108.07	108.08	108.09	108.1	108.11	108.12	108.13	108.14	108.15	108.16	108.17	108.18	108.19	108.2	108.21	108.22	108.23	108.24	108.25	108.26	108.27	108.28	108.29	108.3	108.31	108.32	108.33	108.34	108.35	108.36	108.37	108.38	108.39	108.4	108.41	108.42	108.43	108.44	108.45	108.46	108.47	108.48	108.49	108.5	108.51	108.52	108.53	108.54	108.55
108.06	108.07	108.08	108.09	108.1	108.11	108.12	108.13	108.14	108.15	108.16	108.17	108.18	108.19	108.2	108.21	108.22	108.23	108.24	108.25	108.26	108.27	108.28	108.29	108.3	108.31	108.32	108.33	108.34	108.35	108.36	108.37	108.38	108.39	108.4	108.41	108.42	108.43	108.44	108.45	108.46	108.47	108.48	108.49	108.5	108.51	108.52	108.53	108.54	108.55
108.06	108.07	108.08	108.09	108.1	108.11	108.12	108.13	108.14	108.15	108.16	108.17	108.18	108.19	108.2	108.21	108.22	108.23	108.24	108.25	108.26	108.27	108.28	108.29	108.3	108.31	108.32	108.33	108.34	108.35	108.36	108.37	108.38	108.39	108.4	108.41	108.42	108.43	108.44	108.45	108.46	108.47	108.48	108.49	108.5	108.51	108.52	108.53	108.54	108.55
108.06	108.07	108.08	108.09	108.1	108.11	108.12	108.13	108.14	108.15	108.16	108.17	108.18	108.19	108.2	108.21	108.22	108.23	108.24	108.25	108.26	108.27	108.28	108.29	108.3	108.31	108.32	108.33	108.34	108.35	108.36	108.37	108.38	108.39	108.4	108.41	108.42	108.43	108.44	108.45	108.46	108.47	108.48	108.49	108.5	108.51	108.52	108.53	108.54	108.55
108.06	108.07	108.08	108.09	108.1	108.11	108.12	108.13	108.14	108.15	108.16	108.17	108.18	108.19	108.2	108.21	108.22	108.23	108.24	108.25	108.26	108.27	108.28	108.29	108.3	108.31	108.32	108.33	108.34	108.35	108.36	108.37	108.38	108.39	108.4	108.41	108.42	108.43	108.44	108.45	108.46	108.47	108.48	108.49	108.5	108.51	108.52	108.53	108.54	108.55
108.06	108.07	108.08	108.09	108.1	108.11	108.12	108.13	108.14	108.15	108.16	108.17	108.18	108.19	108.2	108.21	108.22	108.23	108.24	108.25	108.26	108.27	108.28	108.29	108.3	108.31	108.32	108.33	108.34	108.35	108.36	108.37	108.38	108.39	108.4	108.41	108.42	108.43	108.44	108.45	108.46	108.47	108.48	108.49	108.5	108.51	108.52	108.53	108.54	108.55
108.06	108.07	108.08	108.09	108.1	108.11	108.12	108.13	108.14	108.15	108.16	108.17	108.18	108.19	108.2	108.21	108.22	108.23	108.24	108.25	108.26	108.27	108.28	108.29	108.3	108.31	108.32	108.33	108.34	108.35	108.36	108.37	108.38	108.39	108.4	108.41	108.42	108.43	108.44	108.45	108.46	108.47	108.48	108.49	108.5	108.51	108.52	108.53	108.54	108.55
108.06	108.07	108.08	108.09	108.1	108.11	108.12	108.13	108.14	108.15	108.16	108.17	108.18	108.19	108.2	108.21	108.22	108.23	108.24	108.25	108.26	108.27	108.28	108.29	108.3	108.31	108.32	108.33	108.34	108.35	108.36	108.37	108.38	108.39	108.4	108.41	108.42	108.43	108.44	108.45	108.46	108.47	108.48	108.49	108.5	108.51	108.52	108.53	108.54	108.55
108.06	108.07	108.08	108.09	108.1	108.11	108.12	108.13	108.14	108.15	108.16	108.17	108.18	108.19	108.2	108.21	108.22	108.23	108.24	108.25	108.26	108.27	108.28	108.29	108.3	108.31	108.32	108.33	108.34	108.35	108.36	108.37	108.38	108.39	108.4	108.41	108.42	108.43	108.44	108.45	108.46	108.47	108.48	108.49	108.5	108.51	108.52	108.53	108.54	108.55
108.06	108.07	108.08	108.09	108.1	108.11	108.12	108.13	108.14	108.15	108.16	108.17	108.18	108.19	108.2	108.21	108.22	108.23	108.24	108.25	108.26	108.27	108.28	108.29	108.3	108.31	108.32	108.33	108.34	108.35	108.36	108.37	108.38	108.39	108.4	108.41	108.42	108.43	108.44	108.45	108.46	108.47	108.48	108.49	108.5	108.51	108.52	108.53	108.54	108.55
108.06	108.07	108.08	108.09	108.1	108.11	108.12	108.13	108.14	108.15	108.16	108.17	108.18	108.19	108.2	108.21	108.22	108.23	108.24	108.25	108.26	108.27	108.28	108.29	108.3	108.31	108.32	108.33	108.34	108.35	108.36	108.37	108.38	108.39	108.4	108.41	108.42	108.43	108.44	108.45	108.46	108.47	108.48	108.49	108.5	108.51	108.52	108.53	108.54	108.55
108.06	108.07	108.08	108.09	108.1	108.11	108.12	108.13	108.14	108.15	108.16	108.17	108.18	108.19	108.2	108.21	108.22	108.23	108.24	108.25	108.26	108.27	108.28	108.29	108.3	108.31	108.32	108.33	108.34	108.35	108.36	108.37	108.38	108.39	108.4	108.41	108.42	108.43	108.44	108.45	108.46	108.47	108.48	108.49	108.5	108.51	108.52	108.53	108.54	108.55
108.06	108.07	108.08	108.09	108.1	108.11	108.12	108.13	108.14	108.15	108.16	108.17	108.18	108.19	108.2	108.21	108.22	108.23	108.24	108.25	108.26	108.27	108.28	108.29	108.3	108.31	108.32	108.33	108.34	108.35	108.36	108.37	108.38	108.39	108.4	108.41	108.42	108.43	108.44	108.45	108.46	108.47	108.48	108.49	108.5	108.51	108.52	108.53	108.54	108.55
108.06	108.07	108.08	108.09	108.1	108.11	108.12	108.13	108.14	108.15	108.16	108.17	108.18	108.19	108.2	108.21	108.22	108.23	108.24	108.25	108.26	108.27	108.28	108.29	108.3	108.31	108.32	108.33	108.34	108.35	108.36	108.37	108.38	108.39	108.4	108.41	108.42	108.43	108.44	108.45	108.46	108.47	108.48	108.49	108.5	108.51	108.52	108.53	108.54	108.55
108.06	108.07	108.08	108.09	108.1	108.11	108.12	108.13	108.14	108.15	108.16	108.17	108.18	108.19	108.2	108.21	108.22	108.23	108.24	108.25	108.26	108.27	108.28	108.29	108.3	108.31	108.32	108.33	108.34	108.35	108.36	108.37	108.38	108.39	108.4	108.41	108.42	108.43	108.44	108.45	108.46	108.47	108.48	108.49	108.5	108.51	108.52	108.53	108.54	108.55
108.06	108.07	108.08	108.09	108.1	108.11	108.12	108.13	108.14	108.15	108.16	108.17	108.18	108.19	108.2	108.21	108.22	108.23	108.24	108.25	108.26	108.27	108.28	108.29	108.3	108.31	108.32	108.33	108.34	108.35	108.36	108.37	108.38	108.39	108.4	108.41	108.42	108.43	108.44	108.45	108.46	108.47	108.48	108.49	108.5	108.51	108.52	108.53	108.54	108.55
108.06	108.07	108.08	108.09	108.1	108.11	108.12	108.13	108.14	108.15	108.16	108.17	108.18	108.19	108.2	108.21	108.22	108.23	108.24	108.25	108.26	108.27	108.28	108.29	108.3	108.31	108.32	108.33	108.34	108.35	108.36	108.37	108.38	108.39	108.4	108.41	108.42	108.43	108.44	108.45	108.46	108.47	108.48	108.49	108.5	108.51	108.52	108.53	108.54	108.55
108.06	108.07	108.08	108.09	108.1	108.11	108.12	108.13	108.14	108.15	108.16	108.17	108.18	108.19	108.2	108.21	108.22	108.23	108.24	108.25	108.26	108.27	108.28	108.29	108.3	108.31	108.32	108.33	108.34	108.35	108.36	108.37	108.38	108.39	108.4	108.41	108.42	108.43	108.44	108.45	108.46	108.47	108.48	108.49	108.5	108.51	108.52	108.53	108.54	108.55
108.06	108.07	108.08	108.09	108.1	108.11	108.12	108.13	108.14	108.15	108.16	108.17	108.18	108.19	108.2	108.21	108.22	108.23	108.24	108.25	108.26	108.27	108.28	108.29	108.3	108.31	108.32	108.33	108.34	108.35	108.36	108.37	108.38	108.39	108.4	108.41	108.42	108.43	108.44	108.45	108.46	108.47	108.48	108.49	108.5	108.51	108.52	108.53	108.54	108.55
108.06	108.07	108.08	108.09	108.1	108.11	108.12	108.13	108.14	108.15	108.16	108.17	108.18	108.19	108.2	108.21	108.22	108.23	108.24	108.25	108.26	108.27	108.28	108.29	108.3	108.31	108.32	108.33	108.34	108.35	108.36	108.37	108.38	108.39	108.4	108.41	108.42	108.43	108.44	108.45	108.46	108.47	108.48	108.49	108.5	108.51	108.52	108.53	108.54	108.55
108.06	108.07	108.08	108.09	108.1	108.11	108.12	108.13	108.14	108.15	108.16	108.17	108.18	108.19	108.2	108.21	108.22	108.23	108.24	108.25	108.26	108.27	108.28	108.29	108.3	108.31	108.32	108.33	108.34	108.35	108.36	108.37	108.38	108.39	108.4	108.41	108.42	108.43	108.44	108.45	108.46	108.47	108.48	108.49	108.5	108.51	108.52	108.53	108.54	108.55
108.06	108.07	108.08	108.09	108.1	108.11	108.12	108.13	108.14	108.15	108.16	108.17	108.18	108.19	108.2	108.21	108.22	108.23	108.24	108.25	108.26	108.27	108.28	108.29	108.3	108.31	108.32	108.33	108.34	108.35	108.36	108.37	108.38	108.39	108.4	108.41	108.42	108.43	108.44	108.45	108.46	108.47	108.48	108.49	108.5	108.51	108.52	108.53	108.54	108.55
108.06	108.07	108.08	108.09	108.1	108.11	108.12	108.13	108.14	108.15	108.16	108.17	108.18	108.19	108.2	108.21	108.22	108.23	108.24	108.25	108.26	108.27	108.28	108.29	108.3	108.31	108.32	108.33	108.34	108.35	108.36	108.37	108.38	108.39	108.4	108.41	108.42	108.43	108.44	108.45	108.46	108.47	108.48	108.49	108.5	108.51	108.52	108.53	108.54	108.55
108.06	108.07	108.08	108.09	108.1	108.11	108.12	108.13	108.14	108.15	108.16	108.17	108.18	108.19	108.2	108.21	108.22	108.23	108.24	108.25	108.26	108.27	108.28	108.29	108.3	108.31	108.32	108.33	108.34	108.35	108.36	108.37	108.38	108.39	108.4	108.41	108.42	108.43	108.44	108.45	108.46	108.47	108.48	108.49	108.5	108.51	108.52	108.53	108.54	108.55
108.06	108.07	108.08	108.09	108.1	108.11	108.12	108.13	108.14	108.15	108.16	108.17	108.18	108.19	108.2	108.21	108.22	108.23	108.24	108.25	108.26	108.27	108.28	108.29	108.3	108.31	108.32	108.33	108.34	108.35	108.36	108.37	108.38	108.39	108.4	108.41	108.42	108.43	108.44	108.45	108.46	108.47	108.48	108.49	108.5	108.51	108.52	108.53	108.54	108.55
108.06	108.07	108.08	108.09	108.1	108.11	108.12	108.13	108.14	108.15	108.16	108.17	108.18	108.19	108.2	108.21	108.22	108.23	108.24	108.25	108.26	108.27	108.28	108.29	108.3	108.31	108.32	108.33	108.34	108.35	108.36	108.37	108.38	108.39	108.4	108.41	108.42	108.43	108.44	108.45	108.46	108.47	108.48	108.49	108.5	108.51	108.52	108.53	108.54	108.55
108.06	108.07	108.08	108.09	108.1	108.11	108.12	108.13	108.14	108.15	108.16	108.17	108.18	108.19	108.2	108.21	108.22	108.23	108.24	108.25	108.26	108.27	108.28	108.29	108.3	108.31	108.32	108.33	108.34	108.35	108.36	108.37	108.38	108.39	108.4	108.41	108.42	108.43	108.44	108.45	108.46	108.47	108.48	108.49	108.5	108.51	108.52	108.53	108.54	108.55
108.06	108.07	108.08	108.09	108.1	108.11	108.12	108.13	108.14	108.15	108.16	108.17	108.18	108.19	108.2	108.21	108.22	108.23	108.24	108.25	108.26	108.27	108.28	108.29	108.3	108.31	108.32	108.33	108.34	108.35	108.36	108.37	108.38	108.39	108.4	108.41	108.42	108.43	108.44	108.45	108.46	108.47	108.48	108.49	108.5	108.51	108.52	108.53	108.54	108.55
108.06	108.07	108.08	108.09	108.1	108.11	108.12	108.13	108.14	108.15	108.16	108.17	108.18	108.19	108.2	108.21	108.22	108.23	108.24	108.25	108.26	108.27	108.28	108.29	108.3	108.31	108.32	108.33	108.34	108.35	108.36	108.37	108.38	108.39	108.4	108.41	108.42	108.43	108.44	108.45	108.46	108.47	108.48	108.49	108.5	108.51	108.52	108.53	108.54	108.55
108.06	108.07	108.08	108.09	108.1	108.11	108.12	108.13	108.14	108.15	108.16	108.17	108.18	108.19	108.2	108.21	108.22	108.23	108.24	108.25	108.26	108.27	108.28	108.29	108.3	108.31	108.32	108.33	108.34	108.35	108.36	108.37	108.38	108.39	108.4	108.41	108.42	108.43	108.44	108.45	108.46	108.47	108.48	108.49	108.5	108.51	108.52	108.53	108.54	108.55
108.06	108.07	108.08	108.09	108.1	108.11	108.12	108.13	108.14	108.15	108.16	108.17	108.18	108.19	108.2	108.21	108.22	108.23	108.24	108.25	108.26	108.27	108.28	108.29	108.3	108.31	108.32	108.33	108.34	108.35	108.36	108.37	108.38	108.39	108.4	108.41	108.42	108.43	108.44	108.45	108.46	108.47	108.48	108.49	108.5	108.51	108.52	108.53	108.54	108.55
108.06	108.07	108.08	108.09	108.1	108.11	108.12	108.13	108.14	108.15	108.16	108.17	108.18	108.19	108.2	108.21	108.22	108.23	108.24	108.25	108.26	108.27	108.28	108.29	108.3	108.31	108.32	108.33	108.34	108.35	108.36	108.37	108.38	108.39	108.4	108.41	108.42	108.43	108.44	108.45	108.46	108.47	108.48	108.49	108.5	108.51	108.52	108.53	108.54	108.55
108.06	108.07	108.08	108.09	108.1	108.11	108.12	108.13	108.14	108.15	108.16	108.17	108.18	108.19	108.2	108.21	108.22	108.23	108.24	108.25	108.26	108.27	108.28	108.29	108.3	108.31	108.32	108.33	108.34	108.35	108.36	108.37	108.38	108.39	108.4	108.41	108.42	108.43	108.44	108.45	108.46	108.47	108.48	108.49	108.5	108.51	108.52	108.53	108.54	108.55
108.06	108.07	108.08	108.09	108.1	108.11	108.12	108.13	108.14	108.15	108.16	108.17	108.18	108.19	108.2	108.21	108.22	108.23	108.24	108.25	108.26	108.27	108.28	108.29	108.3	108.31	108.32	108.33	108.34	108.35	108.36	108.37	108.38	108.39	108.4	108.41	108.42	108.43	108.44	108.45	108.46	108.47	108.48	108.49	108.5	108.51	108.52	108.53	108.54	108.55
108.06	108.07	108.08	108.09	108.1	108.11	108.12	108.13	108.14	108.15	108.16	108.17	108.18	108.19	108.2	108.21	108.22	108.23	108.24	108.25	108.26	108.27	108.28	108.29	108.3	108.31	108.32	108.33	108.34	108.35	108.36	108.37	108.38	108.39	108.4	108.41	108.42	108.43	108.44	108.45	108.46	108.47	108.48	108.49	108.5	108.51	108.52	108.53	108.54	108.55
108.06	108.07	108.08	108.09	108.1	108.11	108.12	108.13	108.14	108.15	108.16	108.17	108.18	108.19	108.2	108.21	108.22	108.23	108.24	108.25	108.26	108.27	108.28	108.29	108.3	108.31	108.32	108.33	108.34	108.35	108.36	108.37	108.38	108.39	108.4	108.41	108.42	108.43	108.44	108.45	108.46	108.47	108.48	108.49	108.5	108.51	108.52	108.53	108.54	108.55
108.06	108.07	108.08	108.09	108.1	108.11	108.12	108.13	108.14	108.15	108.16	108.17	108.18	108.19	108.2	108.21	108.22	108.23	108.24	108.25	108.26	108.27	108.28	108.29	108.3	108.31	108.32	108.33	108.34	108.35	108.36	108.37	108.38	108.39	108.4	108.41	108.42	108.43	108.44	108.45	108.46	108.47	108.48	108.49	108.5	108.51	108.52	108.53	108.54	108.55
108.06	108.07	108.08	108.09	108.1	108.11	108.12	108.13	108.14	108.15	108.16	108.17	108.18	108.19	108.2	108.21	108.22	108.23	108.24	108.25	108.26	108.27	108.28	108.29	108.3	108.31	108.32	108.33	108.34	108.35	108.36	108.37	108.38	108.39	108.4	108.41	108.42	108.43	108.44	108.45	108.46	108.47	108.48	108.49	108.5	108.51	108.52	108.53	108.54	108.55
108.06	108.07	108.08	108.09	108.1	108.11	108.12	108.13	108.14	108.15	108.16	108.17	108.18	108.19	108.2	108.21	108.22	108.23	108.24	108.25	108.26	108.27	108.28	108.29	108.3	108.31	108.32	108.33	108.34	108.35	108.36	108.37	108.38	108.39	108.4	108.41	108.42	108.43	108.44	108.45	108.46	108.47	108.48	108.49	108.5	108.51	108.52	108.53	108.54	108.55
108.06	108.07	108.08	108.09	108.1	108.11	108.12	108.13	108.14	108.15	108.16	108.17	108.18	108.19	108.2	108.21	108.22	108.23	108.24	108.25	108.26	108.27	108.28	108.29	108.3	108.31	108.32	108.33	108.34	108.35	108.36	108.37	108.38	108.39	108.4	108.41	108.42	108.43	108.44	108.45	108.46	108.47	108.48	108.49	108.5	108.51	108.52	108.53	108.54	108.55
108.06	108.07	108.08	108.09	108.1	108.11	108.12	108.13	108.14	108.15	108.16	108.17	108.18	108.19	108.2	108.21	108.22	108.23	108.24	108.25	108.26	108.27	108.28	108.29	108.3	108.31	108.32	108.33	108.34	108.35	108.36	108.37	108.38	108.39	108.4	108.41	108.42	108.43	108.44	108.45	108.46	108.47	108.48	108.49	108.5	108.51	108.52	108.53	108.54	108.55
108.06	108.07	108.08	108.09	108.1	108.11	108.12	108.13	108.14	108.15	108.16	108.17	108.18	108.19	108.2	108.21	108.22	108.23	108.24	108.25	108.26	108.27	108.28	108.29	108.3	108.31	108.32	108.33	108.34	108.35	108.36	108.37	108.38	108.39	108.4	108.41	108.42	108.43	108.44	108.45	108.46	108.47	108.48	108.49	108.5	108.51	108.52	108.53	108.54	108.55
108.06	108.07	108.08	108.09	108.1	108.11	108.12	108.13	108.14	108.15	108.16	108.17	108.18	108.19	108.2	108.21	108.22	108.23	108.24	108.25	108.26	108.27	108.28	108.29	108.3	108.31	108.32	108.33	108.34	108.35	108.36	108.37	108.38	108.39	108.4	108.41	108.42	108.43	108.44	108.45	108.46	108.47	108.48	108.49	108.5	108.51	108.52	108.53	108.54	108.55
108.06	108.07	108.08	108.09	108.1	108.11	108.12	108.13	108.14	108.15	108.16	108.17	108.18	108.19	108.2	108.21	108.22	108.23	108.24	108.25	108.26	108.27	108.28	108.29	108.3	108.31	108.32	108.33	108.34	108.35	108.36	108.37	108.38	108.39	108.4	108.41	108.42	108.43	108.44	108.45	108.46	108.47	108.48	108.49	108.5	108.51	108.52	108.53	108.54	108.55
108.06	108.07	108.08	108.09	108.1	108.11	108.12	108.13	108.14	108.15	108.16	108.17	108.18	108.19	108.2	108.21	108.22	108.23	108.24	108.25	108.26	108.27	108.28	108.29	108.3	108.31	108.32	108.33	108.34	108.35	108.36	108.37	108.38	108.39	108.4	108.41	108.42	108.43	108.44	108.45	108.46	108.47	108.48	108.49	108.5	108.51	108.52	108.53	108.54	108.55
108.06	108.07	108.08	108.09	108.1	108.11	108.12	108.13	108.14	108.15	108.16	108.17	108.18	108.19	108.2	108.21	108.22	108.23	108.24	108.25	108.26	108.27	108.28	108.29	108.3	108.31	108.32	108.33	108.34	108.35	108.36	108.37	108.38	108.39	108.4	108.41	108.42	108.43	108.44	108.45	108.46	108.47	108.48	108.49	108.5	108.51	108.52	108.53	108.54	108.55
108.06	108.07	108.08	108.09	108.1	108.11	108.12	108.13	108.14	108.15	108.16	108.17	108.18	108.19	108.2	108.21	108.22	108.23	108.24	108.25	108.26	108.27	108.28	108.29	108.3	108.31	108.32	108.33	108.34	108.35	108.36	108.37	108.38	108.39	108.4	108.41	108.42	108.43	108.44	108.45	108.46	108.47	108.48	108.49	108.5	108.51	108.52	108.53	108.54	108.55
108.06	108.07	108.08	108.09	108.1	108.11	108.12	108.13	108.14	108.15	108.16	108.17	108.18	108.19	108.2	108.21	108.22	108.23	108.24	108.25	108.26	108.27	108.28	108.29	108.3	108.31	108.32	108.33	108.34	108.35	108.36	108.37	108.38	108.39	108.4	108.41	108.42	108.43	108.44	108.45	108.46	108.47	108.48	108.49	108.5	108.51	108.52	108.53	108.54	108.55
108.06	108.07	108.08	108.09	108.1	108.11	108.12	108.13	108.14	108.15	108.16	108.17	108.18	108.19	108.2	108.21	108.22	108.23	108.24	108.25	108.26	108.27	108.28	108.29	108.3	108.31	108.32	108.33	108.34	108.35	108.36	108.37	108.38	108.39	108.4	108.41	108.42	108.43	108.44	108.45	108.46	108.47	108.48	108.49	108.5	108.51	108.52	108.53	108.54	108.55
108.06	108.07	108.08	108.09	108.1	108.11	108.12	108.13	108.14	108.15	108.16	108.17	108.18	108.19	108.2	108.21	108.22	108.23	108.24	108.25	108.26	108.27	108.28	108.29	108.3	108.31	108.32	108.33	108.34	108.35	108.36	108.37	108.38	108.39	108.4	108.41	108.42	108.43	108.44	108.45	108.46	108.47	108.48	108.49	108.5	108.51	108.52	108.53	108.54	108.55
108.06	108.07	108.08	108.09	108.1	108.11	108.12	108.13	108.14	108.15	108.16	108.17	108.18	108.19	108.2	108.21	108.22	108.23	108.24	108.25	108.26	108.27	108.28	108.29	108.3	108.31	108.32	108.33	108.34	108.35	108.36	108.37	108.38	108.39	108.4	108.41	108.42	108.43	108.44	108.45	108.46	108.47	108.48	108.49	108.5	108.51	108.52	108.53	108.54	108.55
108.06	108.07	108.08	108.09	108.1	108.11	108.12	108.13	108.14	108.15	108.16	108.17	108.18	108.19	108.2	108.21	108.22	108.23	108.24	108.25	108.26	108.27	108.28	108.29	108.3	108.31	108.32	108.33	108.34	108.35	108.36	108.37	108.38	108.39	108.4	108.41	108.42	108.43	108.44	108.45	108.46	108.47	108.48	108.49	108.5	108.51	108.52	108.53	108.54	108.55
108.06	108.07	108.08	108.09	108.1	108.11	108.12	108.13	108.14	108.15	108.16	108.17	108.18	108.19	108.2	108.21	108.22	108.23	108.24	108.25	108.26	108.27	108.28	108.29	108.3	108.31	108.32	108.33	108.34	108.35	108.36	108.37	108.38	108.39	108.4	108.41	108.42	108.43	108.44	108.45	108.46	108.47	108.48	108.49	108.5	108.51	108.52	108.53	108.54	108.55
108.06	108.07	108.08	108.09	108.1	108.11	108.12	108.13	108.14	108.15	108.16	108.17	108.18	108.19	108.2	108.21	108.22	108.23	108.24	108.25	108.26	108.27	108.28	108.29	108.3	108.31	108.32	108.33	108.34	108.35	108.36	108.37	108.38	108.39	108.4	108.41	108.42	108.43	108.44	108.45	108.46	108.47	108.48	108.49	108.5	108.51	108.52	108.53	108.54	108.55
108.06	108.07	108.08	108.09	108.1	108.11	108.12	108.13	108.14	108.15	108.16	108.17	108.18	108.19	108.2	108.21	108.22	108.23	108.24	108.25	108.26	108.27	108.28	108.29	108.3	108.31	108.32	108.33	108.34	108.35	108.36	108.37	108.38	108.39	108.4	108.41	108.42	108.43	108.44	108.45	108.46	108.47	108.48	108.49	108.5	108.51	108.52	108.53	108.54	108.55
108.06	108.07	108.08	108.09	108.1	108.11	108.12	108.13	108.14	108.15	108.16	108.17	108.18	108.19	108.2	108.21	108.22	108.23	108.24	108.25	108.26	108.27	108.28	108.29	108.3	108.31	108.32	108.33	108.34	108.35	108.36	108.37	108.38	108.39	108.4	108.41	108.42	108.43	108.44	108.45	108.46	108.47	108.48	108.49	108.5	108.51	108.52	108.53	108.54	108.55
108.06	108.07	108.08	108.09	108.1	108.11	108.12	108.13	108.14	108.15	108.16	108.17	108.18	108.19	108.2	108.21	108.22	108.23	108.24	108.25	108.26	108.27	108.28	108.29	108.3	108.31	108.32	108.33	108.34	108.35	108.36	108.37	108.38	108.39	108.4	108.41	108.42	108.43	108.44	108.45	108.46	108.47	108.48	108.49	108.5	108.51	108.52	108.53	108.54	108.55
108.06	108.07	108.08	108.09	108.1	108.11	108.12	108.13	108.14	108.15	108.16	108.17	108.18	108.19	108.2	108.21	108.22	108.23	108.24	108.25	108.26	108.27	108.28	108.29	108.3	108.31	108.32	108.33	108.34	108.35	108.36	108.37	108.38	108.39	108.4	108.41	108.42	108.43	108.44	108.45	108.46	108.47	108.48	108.49	108.5	108.51	108.52	108.53	108.54	108.55
108.06	108.07	108.08	108.09	108.1	108.11	108.12	108.13	108.14	108.15	108.16	108.17	108.18	108.19	108.2	108.21	108.22	108.23	108.24	108.25	108.26	108.27	108.28	108.29	108.3	108.31	108.32	108.33	108.34	108.35	108.36	108.37	108.38	108.39	108.4	108.41	108.42	108.43	108.44	108.45	108.46	108.47	108.48	108.49	108.5	108.51	108.52	108.53	108.54	108.55
108.06	108.07	108.08	108.09	108.1	108.11	108.12	108.13	108.14	108.15	108.16	108.17	108.18	108.19	108.2	108.21	108.22	108.23	108.24	108.25	108.26	108.27	108.28	108.29	108.3	108.31	108.32	108.33	108.34	108.35	108.36	108.37	108.38	108.39	108.4	108.41	108.42	108.43	108.44	108.45	108.46	108.47	108.48	108.49	108.5	108.51	108.52	108.53	108.54	108.55
108.06	108.07	108.08	108.09	108.1	108.11	108.12	108.13	108.14	108.15	108.16	108.17	108.18	108.19	108.2	108.21	108.22	108.23	108.24	108.25	108.26	108.27	108.28	108.29	108.3	108.31	108.32	108.33	108.34	108.35	108.36	108.37	108.38	108.39	108.4	108.41	108.42	108.43	108.44	108.45	108.46	108.47	108.48	108.49	108.5	108.51	108.52	108.53	108.54	108.55
[truncated: 335 more rows]
[truncated: 950 more columns]

## Sheet: Fig1a_Cloudtop_Temp
NaN	201.46	201.65	201.84	201.84	201.84	202.91	203.98	203.845	203.71	202.775	201.84	201.84	201.84	201.89	201.94	203.275	204.61	205.405	206.2	206.2	206.2	205.585	204.97	204.61	204.25	204.52	204.79	204.79	204.79	204.43	204.07	203.845	203.62	202.875	202.13	202.13	202.13	201.215	200.3	200.1	199.9	200.39	200.88	201.55	202.22	202.22	202.22	203.055	203.89
[truncated: 799 more rows]
[truncated: 950 more columns]

[truncated: 27 more sheets: Fig1a_NBE, Fig1b_NNBE, Fig1b_PNBE, Fig1b_VCSRadar_Dis, Fig1b_VCSRadar_Height, Fig1b_VCSRadar_Ref, Fig2a_CH1_Flux, Fig2a_CH1_Lat, Fig2a_CH1_Lon, Fig2b_CH2_Flux, Fig2b_CH2_Lat, Fig2b_CH2_Lon, Fig2c_NBE, Fig2c_PHOT, Fig2d_NBE_StationDis, Fig3a_CH1_Flux, Fig3a_CH1_Lat, Fig3a_CH1_Lon, Fig3b_CH2_Flux, Fig3b_CH2_Lat …]
